# Supplementary material for: Cryptococcal Hsf3 controls intramitochondrial ROS homeostasis by regulating the respiratory process
Source: Nat Commun. 2022 Sep 15;13:5407. doi: 10.1038/s41467-022-33168-1 (PMC9477856; doi:10.1038/s41467-022-33168-1)
Supplement: Supplementary file 4 — Supplementary Data 1 [file 41467_2022_33168_MOESM4_ESM.xlsx]

## Sheet: CnHsf1-Flag ChIP analysis
Table S1. ChIP-seq analysis in the CnHsf1-FLAG strain.
Chr	Start(peak)	End(peak)	Peak_ID	Fold_enrichment	-LOG10(pvalue)	nearest_gene_chr	Start(associated_gene)	End(associated_gene)	Strand	Gene ID	ANNOTATION
CP003820.1	19984	20853	TF1.ChIP.rep1_peak_1	7.81533	102.731	CP003820.1	20462	22871	-	CNAG_00005	TPR repeat-containing protein
CP003820.1	22728	23137	TF1.ChIP.rep1_peak_2	2.95599	15.0525	CP003820.1	20462	22871	-	CNAG_00005	TPR repeat-containing protein
CP003820.1	39569	40120	TF1.ChIP.rep1_peak_3	3.39531	22.2813	CP003820.1	35760	39836	-	CNAG_00010	cation transporter
CP003820.1	46430	48095	TF1.ChIP.rep1_peak_4	6.66498	132.722	CP003820.1	44568	47214	-	CNAG_00013	hypothetical protein
CP003820.1	57534	58376	TF1.ChIP.rep1_peak_5	3.38125	21.936	CP003820.1	54509	57772	-	CNAG_00017	hypothetical protein
CP003820.1	69802	70361	TF1.ChIP.rep1_peak_6	4.82111	41.3361	CP003820.1	68921	70167	-	CNAG_00022	cytochrome c heme-lyase
CP003820.1	71911	74048	TF1.ChIP.rep1_peak_7	8.05008	112.351	CP003820.1	70281	71992	-	CNAG_00023	hypothetical protein
CP003820.1	74414	74711	TF1.ChIP.rep1_peak_8	2.40055	8.80024	CP003820.1	73454	77666	+	CNAG_00024	hypothetical protein, variant 1
CP003820.1	80355	81189	TF1.ChIP.rep1_peak_9	2.94128	15.8646	CP003820.1	77175	80898	-	CNAG_00025	calcium/proton exchanger
CP003820.1	83308	84143	TF1.ChIP.rep1_peak_10	2.13401	6.63942	CP003820.1	81222	83331	-	CNAG_00026	kynurenine aminotransferase
CP003820.1	89701	90290	TF1.ChIP.rep1_peak_11	5.22649	53.5406	CP003820.1	87681	90146	-	CNAG_00028	high-affinity nicotinic acid transporter, variant
CP003820.1	103704	104993	TF1.ChIP.rep1_peak_12	3.56828	26.8792	CP003820.1	103866	108818	+	CNAG_00035	hypothetical protein
CP003820.1	105556	106071	TF1.ChIP.rep1_peak_13	7.27234	107.057	CP003820.1	103866	108818	+	CNAG_00035	hypothetical protein
CP003820.1	110369	111937	TF1.ChIP.rep1_peak_14	5.24713	63.7174	CP003820.1	110921	112468	+	CNAG_07307	hypothetical protein
CP003820.1	115629	116292	TF1.ChIP.rep1_peak_15	3.77681	28.0338	CP003820.1	113347	115885	-	CNAG_00038	alcohol dehydrogenase
CP003820.1	116554	119222	TF1.ChIP.rep1_peak_16	3.8701	29.1217	CP003820.1	117229	118263	-	CNAG_12005	#N/A
CP003820.1	137036	137502	TF1.ChIP.rep1_peak_17	3.28959	20.5035	CP003820.1	136325	137902	-	CNAG_00045	hypothetical protein
CP003820.1	137836	138203	TF1.ChIP.rep1_peak_18	2.73054	12.8572	CP003820.1	136325	137902	-	CNAG_00045	hypothetical protein
CP003820.1	143749	144104	TF1.ChIP.rep1_peak_19	2.93774	14.9167	CP003820.1	142132	144707	-	CNAG_00048	sugar transporter
CP003820.1	153816	155272	TF1.ChIP.rep1_peak_20	9.20106	134.363	CP003820.1	148336	155003	-	CNAG_00051	hypothetical protein
CP003820.1	163035	163930	TF1.ChIP.rep1_peak_21	3.81275	26.5127	CP003820.1	161616	163256	-	CNAG_00057	fructose-1,6-bisphosphatase I
CP003820.1	165978	166468	TF1.ChIP.rep1_peak_22	4.64817	38.8557	CP003820.1	163415	166225	-	CNAG_00058	T-complex protein 1 subunit epsilon
CP003820.1	168808	169260	TF1.ChIP.rep1_peak_23	3.40435	20.3119	CP003820.1	167388	169095	-	CNAG_00060	chaperone regulator
CP003820.1	174370	174735	TF1.ChIP.rep1_peak_24	2.73284	12.3826	CP003820.1	174412	175908	+	CNAG_00063	histone H3
CP003820.1	176830	177197	TF1.ChIP.rep1_peak_25	2.53998	10.1294	CP003820.1	175940	177178	-	CNAG_00064	COPII-coated vesicle protein
CP003820.1	183633	184143	TF1.ChIP.rep1_peak_26	3.34204	19.3851	CP003820.1	183994	186412	+	CNAG_00067	protein translocase SEC61 complex gamma subunit
CP003820.1	186549	189659	TF1.ChIP.rep1_peak_27	10.4354	165.968	CP003820.1	186690	187366	-	CNAG_12009	#N/A
CP003820.1	194120	195802	TF1.ChIP.rep1_peak_28	8.01573	144.519	CP003820.1	192615	194338	-	CNAG_12013	#N/A
CP003820.1	205115	205685	TF1.ChIP.rep1_peak_30	3.65578	24.4572	CP003820.1	201141	205190	-	CNAG_00073	nuclear mRNA splicing protein
CP003820.1	213067	213918	TF1.ChIP.rep1_peak_31	7.42597	96.3903	CP003820.1	212491	213133	-	CNAG_07947	hypothetical protein
CP003820.1	222729	223094	TF1.ChIP.rep1_peak_32	2.42067	9.85452	CP003820.1	223148	224648	+	CNAG_00079	hypothetical protein
CP003820.1	226386	226878	TF1.ChIP.rep1_peak_33	5.26464	54.2796	CP003820.1	225190	227173	-	CNAG_00080	hypothetical protein
CP003820.1	235499	236408	TF1.ChIP.rep1_peak_34	3.63449	24.0352	CP003820.1	232292	235608	-	CNAG_00083	hypothetical protein
CP003820.1	243409	243892	TF1.ChIP.rep1_peak_35	7.28183	93.979	CP003820.1	241037	243443	+	CNAG_00086	N2,N2-dimethylguanosine tRNA methyltransferase
CP003820.1	252305	253268	TF1.ChIP.rep1_peak_36	4.00598	32.5342	CP003820.1	253176	255431	+	CNAG_00091	hypothetical protein
CP003820.1	255672	256027	TF1.ChIP.rep1_peak_38	2.76912	13.4764	CP003820.1	255971	256887	+	CNAG_00092	mitochondrial protein
CP003820.1	277975	278439	TF1.ChIP.rep1_peak_40	4.25505	33.0087	CP003820.1	275074	278185	-	CNAG_00099	minichromosome maintenance protein 3
CP003820.1	282351	282782	TF1.ChIP.rep1_peak_41	3.18826	18.6155	CP003820.1	282085	283906	-	CNAG_07309	mRNA surveillance protein pelota
CP003820.1	296701	297571	TF1.ChIP.rep1_peak_42	7.84375	112.817	CP003820.1	291733	296779	-	CNAG_00106	two-component system sensor protein
CP003820.1	300725	301424	TF1.ChIP.rep1_peak_43	3.74131	25.6651	CP003820.1	299208	301000	-	CNAG_00108	RuvB-like helicase 1
CP003820.1	308861	309834	TF1.ChIP.rep1_peak_44	5.2603	51.644	CP003820.1	306764	308892	-	CNAG_07311	compass component bre2
CP003820.1	309978	310527	TF1.ChIP.rep1_peak_45	8.72379	148.472	CP003820.1	309174	312058	+	CNAG_07312	hypothetical protein
CP003820.1	313542	314399	TF1.ChIP.rep1_peak_46	5.34184	59.534	CP003820.1	312208	313854	-	CNAG_00115	chlorophyll synthesis pathway protein BchC
CP003820.1	314603	315088	TF1.ChIP.rep1_peak_47	2.48519	10.8715	CP003820.1	314274	314667	+	CNAG_12016	#N/A
CP003820.1	327197	329052	TF1.ChIP.rep1_peak_48	8.25155	124.549	CP003820.1	324325	327655	-	CNAG_00122	alpha-amylase
CP003820.1	334600	334919	TF1.ChIP.rep1_peak_49	2.50217	11.9808	CP003820.1	333924	338059	+	CNAG_00125	hypothetical protein
CP003820.1	345361	346013	TF1.ChIP.rep1_peak_50	2.39735	9.16836	CP003820.1	345655	349978	+	CNAG_00128	hypothetical protein
CP003820.1	353078	353962	TF1.ChIP.rep1_peak_51	3.36824	20.481	CP003820.1	353191	358332	+	CNAG_00130	CAMK/CAMK1/CAMK1-RCK protein kinase
CP003820.1	363524	364074	TF1.ChIP.rep1_peak_52	6.02293	63.3601	CP003820.1	359868	363737	-	CNAG_00132	hypothetical protein
CP003820.1	372215	372726	TF1.ChIP.rep1_peak_53	6.94631	85.4056	CP003820.1	368453	372492	-	CNAG_00136	ubiquitin-activating enzyme E1
CP003820.1	378190	378805	TF1.ChIP.rep1_peak_55	2.84332	14.7324	CP003820.1	378122	380984	-	CNAG_00140	U1 small nuclear ribonucleoprotein 70kDa
CP003820.1	380717	381022	TF1.ChIP.rep1_peak_56	2.55386	10.3678	CP003820.1	378122	380984	-	CNAG_00140	U1 small nuclear ribonucleoprotein 70kDa
CP003820.1	410185	411328	TF1.ChIP.rep1_peak_57	13.4927	248.141	CP003820.1	410448	411378	+	CNAG_00149	NADH dehydrogenase (ubiquinone) 1 alpha subcomplex4
CP003820.1	415087	415686	TF1.ChIP.rep1_peak_58	10.0965	153.298	CP003820.1	411635	415418	+	CNAG_00150	peptidase
CP003820.1	431473	432362	TF1.ChIP.rep1_peak_60	3.09014	16.6339	CP003820.1	427337	431736	-	CNAG_00156	hypothetical protein
CP003820.1	438954	439396	TF1.ChIP.rep1_peak_61	4.70131	40.9669	CP003820.1	437925	439612	-	CNAG_00161	auxin-induced protein
CP003820.1	441665	442309	TF1.ChIP.rep1_peak_62	2.78305	13.075	CP003820.1	442441	446465	-	CNAG_00163	general transcription factor 3C polypeptide 4,variant
CP003820.1	484873	487155	TF1.ChIP.rep1_peak_63	14.87	323.917	CP003820.1	480787	485494	-	CNAG_00178	DNA repair protein REV1
CP003820.1	487543	487884	TF1.ChIP.rep1_peak_64	2.31685	8.61818	CP003820.1	487026	487708	-	CNAG_12030	#N/A
CP003820.1	493738	494453	TF1.ChIP.rep1_peak_65	2.63878	11.711	CP003820.1	491572	493838	-	CNAG_00181	macrophage erythroblast attacher isoform 1
CP003820.1	494974	495312	TF1.ChIP.rep1_peak_66	2.61993	11.4228	CP003820.1	493982	495576	+	CNAG_00182	retrograde transporter
CP003820.1	495998	498013	TF1.ChIP.rep1_peak_67	3.21225	21.9534	CP003820.1	497322	499987	-	CNAG_00183	alternative cyclin Pcl12, variant
CP003820.1	499334	502226	TF1.ChIP.rep1_peak_68	6.76255	83.1391	CP003820.1	497322	499987	-	CNAG_00183	alternative cyclin Pcl12, variant
CP003820.1	516544	517078	TF1.ChIP.rep1_peak_69	6.68566	83.2897	CP003820.1	514694	516814	+	CNAG_00191	etoposide-induced protein
CP003820.1	517270	517799	TF1.ChIP.rep1_peak_70	4.29581	36.065	CP003820.1	516982	517734	-	CNAG_12035	#N/A
CP003820.1	519694	520143	TF1.ChIP.rep1_peak_71	2.76279	14.2623	CP003820.1	517477	521727	+	CNAG_00192	hypothetical protein
CP003820.1	526834	528632	TF1.ChIP.rep1_peak_72	7.4306	99.4117	CP003820.1	521601	527076	-	CNAG_00193	GATA type zinc finger protein asd-4
CP003820.1	530088	530686	TF1.ChIP.rep1_peak_73	13.9677	249.999	CP003820.1	529461	530493	-	CNAG_00195	exosome complex protein LRP1
CP003820.1	532059	532445	TF1.ChIP.rep1_peak_74	2.28867	8.18816	CP003820.1	530660	532141	-	CNAG_12036	#N/A
CP003820.1	535453	535955	TF1.ChIP.rep1_peak_75	3.30679	19.1162	CP003820.1	533330	535616	-	CNAG_07316	hydroxyacid-oxoacid transhydrogenase
CP003820.1	542080	542476	TF1.ChIP.rep1_peak_76	1.68576	3.29022	CP003820.1	541192	542218	-	CNAG_07319	hypothetical protein
CP003820.1	554054	554413	TF1.ChIP.rep1_peak_77	3.39826	21.1725	CP003820.1	551588	554523	+	CNAG_07323	cactin
CP003820.1	561443	561949	TF1.ChIP.rep1_peak_79	5.89757	65.0921	CP003820.1	560447	563163	+	CNAG_07327	hypothetical protein
CP003820.1	569823	570125	TF1.ChIP.rep1_peak_80	2.87912	14.4781	CP003820.1	569224	571540	+	CNAG_07330	hypothetical protein
CP003820.1	574685	575021	TF1.ChIP.rep1_peak_81	2.26595	7.68903	CP003820.1	571812	574734	-	CNAG_07332	hypothetical protein, variant
CP003820.1	579902	580329	TF1.ChIP.rep1_peak_82	4.17669	33.5114	CP003820.1	574942	580408	+	CNAG_07333	ubiquitin carboxyl-terminal hydrolase 25/28
CP003820.1	582756	583100	TF1.ChIP.rep1_peak_83	2.41963	9.3197	CP003820.1	580183	582875	-	CNAG_07334	ferric-chelate reductase
CP003820.1	593120	593715	TF1.ChIP.rep1_peak_84	13.4566	243.405	CP003820.1	591493	593546	-	CNAG_07028	26S proteasome regulatory subunit N11
CP003820.1	601798	602108	TF1.ChIP.rep1_peak_85	2.5774	10.3784	CP003820.1	600348	601972	-	CNAG_07341	hypothetical protein
CP003820.1	604155	605174	TF1.ChIP.rep1_peak_86	3.97959	27.8665	CP003820.1	604436	604530	+	CNAG_10001	#N/A
CP003820.1	609761	610126	TF1.ChIP.rep1_peak_87	2.68768	11.5831	CP003820.1	608945	609949	-	CNAG_07948	hypothetical protein
CP003820.1	611307	611681	TF1.ChIP.rep1_peak_88	3.37445	19.856	CP003820.1	610021	611837	+	CNAG_00231	hypothetical protein
CP003820.1	612374	612959	TF1.ChIP.rep1_peak_89	4.57319	43.0466	CP003820.1	611559	612551	-	CNAG_00232	large subunit ribosomal protein L30e
CP003820.1	617763	618379	TF1.ChIP.rep1_peak_91	4.56882	44.6135	CP003820.1	615273	619433	-	CNAG_00235	amt family ammonium transporter
CP003820.1	623295	623995	TF1.ChIP.rep1_peak_92	4.58878	38.346	CP003820.1	623395	623489	+	CNAG_10003	#N/A
CP003820.1	628066	628592	TF1.ChIP.rep1_peak_93	10.6584	166.928	CP003820.1	627739	630595	-	CNAG_00239	hypothetical protein
CP003820.1	635441	636781	TF1.ChIP.rep1_peak_94	15.0719	302.3	CP003820.1	634697	637755	+	CNAG_00241	protein AIR1/2
CP003820.1	668058	668373	TF1.ChIP.rep1_peak_95	2.16231	6.60602	CP003820.1	667321	668060	-	CNAG_00255	hypothetical protein
CP003820.1	673412	673859	TF1.ChIP.rep1_peak_96	6.05081	64.4532	CP003820.1	669487	676004	-	CNAG_00257	kinesin family member 21A
CP003820.1	674734	675093	TF1.ChIP.rep1_peak_97	3.53638	25.1442	CP003820.1	669487	676004	-	CNAG_00257	kinesin family member 21A
CP003820.1	683866	686943	TF1.ChIP.rep1_peak_98	4.87532	45.5834	CP003820.1	681868	684043	-	CNAG_00260	transformer-2 protein
CP003820.1	687226	687859	TF1.ChIP.rep1_peak_99	2.23438	7.26254	CP003820.1	686605	688802	+	CNAG_00261	hypothetical protein
CP003820.1	688339	689253	TF1.ChIP.rep1_peak_100	3.19637	18.4718	CP003820.1	686605	688802	+	CNAG_00261	hypothetical protein
CP003820.1	689435	690176	TF1.ChIP.rep1_peak_101	2.0681	6.13279	CP003820.1	689206	691031	-	CNAG_00263	serine/threonine/tyrosine-interacting protein
CP003820.1	690399	691827	TF1.ChIP.rep1_peak_102	5.27312	48.0481	CP003820.1	689206	691031	-	CNAG_00263	serine/threonine/tyrosine-interacting protein
CP003820.1	693553	694015	TF1.ChIP.rep1_peak_103	3.03273	15.6189	CP003820.1	691450	693625	-	CNAG_00264	nuclease I, variant
CP003820.1	699978	700385	TF1.ChIP.rep1_peak_104	3.02066	17.6412	CP003820.1	698357	701063	-	CNAG_00268	acetolactate synthase, mitochondrial
CP003820.1	700773	701612	TF1.ChIP.rep1_peak_105	4.97303	50.3418	CP003820.1	698357	701063	-	CNAG_00268	acetolactate synthase, mitochondrial
CP003820.1	703804	704172	TF1.ChIP.rep1_peak_106	2.8049	14.2587	CP003820.1	701715	703882	+	CNAG_00269	sorbitol dehydrogenase
CP003820.1	717643	718359	TF1.ChIP.rep1_peak_107	4.01805	28.453	CP003820.1	715554	718057	-	CNAG_00275	hypothetical protein
CP003820.1	723660	724628	TF1.ChIP.rep1_peak_108	4.05788	29.3379	CP003820.1	723885	725203	+	CNAG_00280	complement component 1 Q subcomponent-bindingprotein, mitochondrial
CP003820.1	725010	725500	TF1.ChIP.rep1_peak_109	4.46981	35.4229	CP003820.1	723885	725203	+	CNAG_00280	complement component 1 Q subcomponent-bindingprotein, mitochondrial
CP003820.1	728274	728888	TF1.ChIP.rep1_peak_110	7.01453	105.518	CP003820.1	726247	728380	-	CNAG_07114	V-type proton ATPase proteolipid subunit 2
CP003820.1	729096	729621	TF1.ChIP.rep1_peak_111	2.83425	13.7918	CP003820.1	728437	730856	+	CNAG_07346	T-complex protein 1 subunit eta
CP003820.1	730040	730534	TF1.ChIP.rep1_peak_112	5.57615	58.7995	CP003820.1	728437	730856	+	CNAG_07346	T-complex protein 1 subunit eta
CP003820.1	740701	741542	TF1.ChIP.rep1_peak_113	5.11876	52.8512	CP003820.1	741448	743803	-	CNAG_00286	hypothetical protein
CP003820.1	743860	744324	TF1.ChIP.rep1_peak_114	4.28016	34.1212	CP003820.1	744037	745774	+	CNAG_00287	cytoplasmic protein
CP003820.1	747989	748369	TF1.ChIP.rep1_peak_115	2.34642	8.69667	CP003820.1	746860	748135	-	CNAG_00289	hypothetical protein
CP003820.1	752406	752941	TF1.ChIP.rep1_peak_116	9.08862	155.003	CP003820.1	750593	752610	+	CNAG_00291	hypothetical protein
CP003820.1	764145	764927	TF1.ChIP.rep1_peak_117	17.234	361.321	CP003820.1	760919	764307	-	CNAG_07347	heat shock protein
CP003820.1	767141	767602	TF1.ChIP.rep1_peak_118	3.24631	18.2246	CP003820.1	765876	767267	-	CNAG_07349	hypothetical protein
CP003820.1	768664	769104	TF1.ChIP.rep1_peak_119	2.93054	14.6798	CP003820.1	767355	772062	+	CNAG_00299	DNA repair protein RAD5
CP003820.1	771542	771971	TF1.ChIP.rep1_peak_120	4.4008	34.8453	CP003820.1	767355	772062	+	CNAG_00299	DNA repair protein RAD5
CP003820.1	775287	776107	TF1.ChIP.rep1_peak_121	6.01874	77.9653	CP003820.1	770913	775659	-	CNAG_00300	gamma-tubulin complex component 2
CP003820.1	776432	777032	TF1.ChIP.rep1_peak_122	5.235	49.5658	CP003820.1	775691	777242	+	CNAG_00301	hypothetical protein
CP003820.1	777397	778154	TF1.ChIP.rep1_peak_123	2.83425	13.7918	CP003820.1	777255	779362	+	CNAG_00302	hypothetical protein
CP003820.1	778876	779353	TF1.ChIP.rep1_peak_124	5.70026	66.7553	CP003820.1	777255	779362	+	CNAG_00302	hypothetical protein
CP003820.1	779842	780609	TF1.ChIP.rep1_peak_125	5.61144	57.9556	CP003820.1	778815	781740	-	CNAG_00303	high-affinity nicotinic acid transporter
CP003820.1	783145	783681	TF1.ChIP.rep1_peak_126	7.73143	96.8032	CP003820.1	782094	783247	-	CNAG_00304	hypothetical protein
CP003820.1	787220	788247	TF1.ChIP.rep1_peak_127	5.68906	75.396	CP003820.1	787724	789157	+	CNAG_00306	hypothetical protein
CP003820.1	789905	790248	TF1.ChIP.rep1_peak_128	2.08791	6.35142	CP003820.1	789553	790186	-	CNAG_00307	hypothetical protein
CP003820.1	791990	792429	TF1.ChIP.rep1_peak_129	2.52229	11.2934	CP003820.1	790796	792910	-	CNAG_00308	gly-X carboxypeptidase
CP003820.1	800704	801672	TF1.ChIP.rep1_peak_130	3.73983	25.1397	CP003820.1	798999	801468	-	CNAG_00311	3-hydroxyisobutyryl-CoA hydrolase
CP003820.1	803174	803547	TF1.ChIP.rep1_peak_131	2.93497	15.0799	CP003820.1	803205	806641	+	CNAG_00313	hypothetical protein
CP003820.1	805919	806458	TF1.ChIP.rep1_peak_132	11.113	190.2	CP003820.1	803205	806641	+	CNAG_00313	hypothetical protein
CP003820.1	806983	807578	TF1.ChIP.rep1_peak_133	5.94677	60.1816	CP003820.1	805785	808321	-	CNAG_00314	hypothetical protein
CP003820.1	808188	808855	TF1.ChIP.rep1_peak_134	4.0521	33.5245	CP003820.1	805785	808321	-	CNAG_00314	hypothetical protein
CP003820.1	836695	837289	TF1.ChIP.rep1_peak_136	9.32695	145.504	CP003820.1	836602	837560	-	CNAG_00327	DASH complex subunit DAD2
CP003820.1	853330	855278	TF1.ChIP.rep1_peak_137	17.7626	447.452	CP003820.1	855295	856982	+	CNAG_00333	hypothetical protein
CP003820.1	861383	861884	TF1.ChIP.rep1_peak_138	2.54908	10.1901	CP003820.1	859837	861740	-	CNAG_00335	hypothetical protein
CP003820.1	863582	865862	TF1.ChIP.rep1_peak_139	6.93481	97.5189	CP003820.1	862029	864330	-	CNAG_00336	hypothetical protein
CP003820.1	871001	871467	TF1.ChIP.rep1_peak_140	4.23765	32.2676	CP003820.1	868926	871253	+	CNAG_07352	hypothetical protein
CP003820.1	879913	880258	TF1.ChIP.rep1_peak_141	2.62234	10.9815	CP003820.1	879922	880016	+	CNAG_10006	#N/A
CP003820.1	893280	893909	TF1.ChIP.rep1_peak_142	3.04066	17.0341	CP003820.1	886141	893420	-	CNAG_00347	DEAH box polypeptide 36
CP003820.1	898538	899293	TF1.ChIP.rep1_peak_143	5.74467	60.3902	CP003820.1	897645	898583	+	CNAG_00351	hypothetical protein
CP003820.1	905102	905895	TF1.ChIP.rep1_peak_144	5.3399	51.9989	CP003820.1	904126	905654	+	CNAG_00355	hypothetical protein
CP003820.1	907798	908239	TF1.ChIP.rep1_peak_145	3.86659	27.2207	CP003820.1	905761	907801	+	CNAG_00356	survival factor 1
CP003820.1	910550	910979	TF1.ChIP.rep1_peak_146	5.09739	48.3253	CP003820.1	908657	911750	-	CNAG_00358	tRNA dimethylallyltransferase, variant
CP003820.1	913510	914081	TF1.ChIP.rep1_peak_147	2.67027	12.4096	CP003820.1	913462	916198	+	CNAG_12051	#N/A
CP003820.1	920672	921344	TF1.ChIP.rep1_peak_148	2.34595	8.19649	CP003820.1	918800	921673	-	CNAG_00362	hypothetical protein
CP003820.1	921714	923007	TF1.ChIP.rep1_peak_149	4.98325	51.8492	CP003820.1	922612	928960	+	CNAG_00363	two-component system sensor protein
CP003820.1	930196	930699	TF1.ChIP.rep1_peak_150	3.64852	26.3877	CP003820.1	928652	930373	-	CNAG_00364	tRNA threonylcarbamoyladenosine biosynthesisprotein
CP003820.1	933044	933386	TF1.ChIP.rep1_peak_152	2.73774	12.5817	CP003820.1	932665	933420	-	CNAG_12052	#N/A
CP003820.1	937140	937982	TF1.ChIP.rep1_peak_153	7.17212	94.8139	CP003820.1	936327	939661	+	CNAG_00368	vacuolar-sorting protein 53 long isoform
CP003820.1	940988	941891	TF1.ChIP.rep1_peak_154	14.791	280.135	CP003820.1	939571	941446	-	CNAG_00369	hypothetical protein
CP003820.1	942992	943473	TF1.ChIP.rep1_peak_155	2.5244	11.4521	CP003820.1	942060	943230	-	CNAG_00370	polyubiquitin
CP003820.1	950229	951167	TF1.ChIP.rep1_peak_156	4.8305	43.1214	CP003820.1	944690	950497	-	CNAG_00372	chromatin structure-remodeling complex proteinRSC7
CP003820.1	956582	957638	TF1.ChIP.rep1_peak_157	2.33232	8.47888	CP003820.1	953379	956594	-	CNAG_00375	histone acetyltransferase
CP003820.1	965299	965894	TF1.ChIP.rep1_peak_158	2.52288	10.7281	CP003820.1	958883	965653	-	CNAG_00377	DNA topoisomerase II, variant
CP003820.1	987580	988507	TF1.ChIP.rep1_peak_159	10.7804	206.465	CP003820.1	976833	978063	+	CNAG_07950	hypothetical protein
CP003820.1	997778	998187	TF1.ChIP.rep1_peak_160	2.96855	19.6275	CP003820.1	1002059	1004041	+	CNAG_12054	#N/A
CP003820.1	999072	999561	TF1.ChIP.rep1_peak_161	2.48877	11.3149	CP003820.1	1002059	1004041	+	CNAG_12054	#N/A
CP003820.1	1000431	1000731	TF1.ChIP.rep1_peak_162	2.14823	10.2176	CP003820.1	1002059	1004041	+	CNAG_12054	#N/A
CP003820.1	1003977	1004304	TF1.ChIP.rep1_peak_163	3.13058	20.5783	CP003820.1	1002059	1004041	+	CNAG_12054	#N/A
CP003820.1	1006342	1006836	TF1.ChIP.rep1_peak_164	4.07481	32.0327	CP003820.1	1002298	1006448	-	CNAG_07358	hypothetical protein
CP003820.1	1014069	1014601	TF1.ChIP.rep1_peak_165	5.5868	56.9424	CP003820.1	1014025	1015142	+	CNAG_00385	20S proteasome subunit beta 3
CP003820.1	1019159	1019880	TF1.ChIP.rep1_peak_166	8.85223	138.172	CP003820.1	1015365	1019267	+	CNAG_00386	translation initiation factor 4G
CP003820.1	1036874	1037492	TF1.ChIP.rep1_peak_167	3.42413	21.381	CP003820.1	1033576	1036996	-	CNAG_00393	1,4-alpha-glucan-branching enzyme
CP003820.1	1039037	1039449	TF1.ChIP.rep1_peak_168	3.34135	19.6018	CP003820.1	1037175	1039906	-	CNAG_00395	structure-specific endonuclease subunit SLX1
CP003820.1	1048804	1049824	TF1.ChIP.rep1_peak_169	4.53661	42.3693	CP003820.1	1047101	1049527	-	CNAG_00399	transformer-2-beta isoform 3
CP003820.1	1060650	1061774	TF1.ChIP.rep1_peak_170	2.57244	13.1481	CP003820.1	1059079	1061370	+	CNAG_00403	mitochondrial protein
CP003820.1	1063548	1063844	TF1.ChIP.rep1_peak_171	2.39918	9.31056	CP003820.1	1061345	1063942	-	CNAG_00404	RING zinc finger protein
CP003820.1	1070727	1071044	TF1.ChIP.rep1_peak_172	2.97543	15.7596	CP003820.1	1067846	1071002	+	CNAG_12056	#N/A
CP003820.1	1073138	1075193	TF1.ChIP.rep1_peak_173	4.15495	37.093	CP003820.1	1070423	1073828	-	CNAG_00407	glyoxal oxidase
CP003820.1	1076128	1076659	TF1.ChIP.rep1_peak_174	3.23477	20.2574	CP003820.1	1074689	1076408	-	CNAG_00408	serine/threonine-protein phosphatase PP-X isozyme1
CP003820.1	1076998	1077445	TF1.ChIP.rep1_peak_175	5.25775	50.5093	CP003820.1	1076531	1078070	+	CNAG_00409	hypothetical protein
CP003820.1	1081004	1081427	TF1.ChIP.rep1_peak_176	2.64888	11.7836	CP003820.1	1078022	1081194	-	CNAG_00410	hypothetical protein
CP003820.1	1082006	1082470	TF1.ChIP.rep1_peak_177	4.55114	39.6244	CP003820.1	1081291	1083174	+	CNAG_00411	nucleoporin p58/p45
CP003820.1	1087343	1087778	TF1.ChIP.rep1_peak_178	2.4346	10.4878	CP003820.1	1084959	1087465	-	CNAG_00413	nuclear protein
CP003820.1	1091048	1091371	TF1.ChIP.rep1_peak_179	3.07461	16.9107	CP003820.1	1089398	1093237	+	CNAG_00415	CMGC/CDK protein kinase
CP003820.1	1098656	1099074	TF1.ChIP.rep1_peak_180	2.44864	9.24605	CP003820.1	1096621	1098764	-	CNAG_00418	S-adenosylmethionine synthase
CP003820.1	1130734	1131593	TF1.ChIP.rep1_peak_181	4.75118	43.4181	CP003820.1	1127053	1130835	-	CNAG_00433	hypothetical protein
CP003820.1	1147434	1149127	TF1.ChIP.rep1_peak_183	4.88561	58.0893	CP003820.1	1145420	1147569	-	CNAG_00441	inosine-5'-monophosphate dehydrogenase
CP003820.1	1152996	1153914	TF1.ChIP.rep1_peak_184	5.11545	52.0969	CP003820.1	1151127	1153261	-	CNAG_00443	hypothetical protein
CP003820.1	1154653	1156412	TF1.ChIP.rep1_peak_185	4.9113	54.2336	CP003820.1	1154407	1155651	-	CNAG_12058	#N/A
CP003820.1	1162802	1163347	TF1.ChIP.rep1_peak_186	6.83697	82.476	CP003820.1	1161095	1163090	-	CNAG_00447	T-complex protein 1 subunit beta
CP003820.1	1176536	1177302	TF1.ChIP.rep1_peak_187	3.11577	18.8361	CP003820.1	1176314	1177299	+	CNAG_00454	hypothetical protein
CP003820.1	1184517	1185075	TF1.ChIP.rep1_peak_188	2.94045	15.3055	CP003820.1	1183354	1184742	-	CNAG_12059	#N/A
CP003820.1	1187347	1187832	TF1.ChIP.rep1_peak_189	6.18615	72.5353	CP003820.1	1187492	1189764	+	CNAG_00458	hypothetical protein
CP003820.1	1190878	1191190	TF1.ChIP.rep1_peak_190	2.10368	6.45008	CP003820.1	1189655	1191069	-	CNAG_07360	hypothetical protein
CP003820.1	1195905	1196376	TF1.ChIP.rep1_peak_191	3.48749	22.123	CP003820.1	1196222	1199412	+	CNAG_00462	electron-transferring-flavoprotein dehydrogenase
CP003820.1	1207631	1209795	TF1.ChIP.rep1_peak_192	12.9445	233.84	CP003820.1	1207808	1207908	-	CNAG_10012	#N/A
CP003820.1	1216779	1217606	TF1.ChIP.rep1_peak_193	4.00144	29.1541	CP003820.1	1215773	1216929	-	CNAG_00471	mitochondrial protein
CP003820.1	1231360	1231765	TF1.ChIP.rep1_peak_195	2.88779	14.9015	CP003820.1	1229596	1231498	-	CNAG_07362	nucleolin
CP003820.1	1237979	1238461	TF1.ChIP.rep1_peak_196	7.93048	103.323	CP003820.1	1235291	1238816	+	CNAG_00480	hypothetical protein
CP003820.1	1242310	1242678	TF1.ChIP.rep1_peak_197	2.54177	11.5861	CP003820.1	1238770	1242333	-	CNAG_00482	26S proteasome regulatory subunit N10
CP003820.1	1246631	1247299	TF1.ChIP.rep1_peak_198	4.90859	43.1184	CP003820.1	1244065	1247226	-	CNAG_00484	2-oxoisovalerate dehydrogenase E2 component(dihydrolipoyl transacylase)
CP003820.1	1265666	1266131	TF1.ChIP.rep1_peak_199	2.45742	9.98283	CP003820.1	1261013	1265893	-	CNAG_00493	hypothetical protein
CP003820.1	1268214	1268703	TF1.ChIP.rep1_peak_200	2.75809	13.0604	CP003820.1	1266136	1268412	-	CNAG_07364	WD-repeat protein 21A
CP003820.1	1287640	1288145	TF1.ChIP.rep1_peak_203	3.26797	19.6783	CP003820.1	1286327	1287809	-	CNAG_00503	hypothetical protein
CP003820.1	1306732	1307178	TF1.ChIP.rep1_peak_204	4.92914	44.6878	CP003820.1	1305252	1307282	-	CNAG_00512	mitochondrial carrier protein
CP003820.1	1312039	1312518	TF1.ChIP.rep1_peak_205	2.9303	16.327	CP003820.1	1308940	1312136	-	CNAG_00514	hypothetical protein
CP003820.1	1314165	1314498	TF1.ChIP.rep1_peak_206	2.76309	12.7634	CP003820.1	1312204	1314174	+	CNAG_00515	mannitol dehydrogenase
CP003820.1	1317346	1317895	TF1.ChIP.rep1_peak_207	3.44204	20.8325	CP003820.1	1316314	1318122	-	CNAG_00517	hypothetical protein
CP003820.1	1322875	1323433	TF1.ChIP.rep1_peak_208	2.22855	7.89717	CP003820.1	1320982	1323106	+	CNAG_00519	lathosterol oxidase
CP003820.1	1324032	1324736	TF1.ChIP.rep1_peak_209	6.20445	71.4288	CP003820.1	1323226	1324439	+	CNAG_07953	hypothetical protein
CP003820.1	1338655	1339092	TF1.ChIP.rep1_peak_210	3.52647	26.2456	CP003820.1	1337046	1338686	-	CNAG_00523	hypothetical protein, variant
CP003820.1	1341733	1342111	TF1.ChIP.rep1_peak_211	3.00752	16.0058	CP003820.1	1341101	1345828	+	CNAG_00525	dynein light intermediate chain 1, cytosolic
CP003820.1	1352792	1353188	TF1.ChIP.rep1_peak_212	4.01455	30.1007	CP003820.1	1351459	1353770	+	CNAG_00529	sulfite transporter
CP003820.1	1357924	1358417	TF1.ChIP.rep1_peak_213	2.23172	8.25454	CP003820.1	1354652	1358644	-	CNAG_00531	potassium/sodium efflux P-type ATPase, fungal-type
CP003820.1	1358647	1360341	TF1.ChIP.rep1_peak_214	15.8877	371.99	CP003820.1	1359487	1360248	+	CNAG_12064	#N/A
CP003820.1	1361419	1362349	TF1.ChIP.rep1_peak_215	2.61458	12.296	CP003820.1	1359861	1361600	-	CNAG_00532	hypothetical protein
CP003820.1	1367483	1368086	TF1.ChIP.rep1_peak_216	4.13218	33.1153	CP003820.1	1366497	1367631	-	CNAG_00536	hypothetical protein
CP003820.1	1368236	1368654	TF1.ChIP.rep1_peak_217	2.74882	12.1645	CP003820.1	1368529	1371048	+	CNAG_00537	carnitine O-acetyltransferase
CP003820.1	1371674	1372326	TF1.ChIP.rep1_peak_218	6.6576	84.3721	CP003820.1	1370854	1371753	-	CNAG_00538	hypothetical protein
CP003820.1	1372844	1376259	TF1.ChIP.rep1_peak_219	6.20217	77.8452	CP003820.1	1371805	1374646	-	CNAG_00539	membrane transporter
CP003820.1	1376944	1377491	TF1.ChIP.rep1_peak_220	10.7555	195.958	CP003820.1	1377276	1380041	+	CNAG_00540	pantothenate transporter
CP003820.1	1388970	1389293	TF1.ChIP.rep1_peak_222	2.06092	5.90075	CP003820.1	1386493	1389140	-	CNAG_00544	hypothetical protein
CP003820.1	1397148	1397652	TF1.ChIP.rep1_peak_223	4.36396	35.1479	CP003820.1	1396739	1402411	+	CNAG_00546	chitin synthase
CP003820.1	1406514	1406985	TF1.ChIP.rep1_peak_224	4.01995	33.2227	CP003820.1	1402470	1407926	-	CNAG_00547	hypothetical protein
CP003820.1	1407623	1409025	TF1.ChIP.rep1_peak_225	5.21134	56.6984	CP003820.1	1402470	1407926	-	CNAG_00547	hypothetical protein
CP003820.1	1411643	1414291	TF1.ChIP.rep1_peak_226	3.57265	30.0657	CP003820.1	1410335	1411865	-	CNAG_00549	hypothetical protein
CP003820.1	1425363	1426099	TF1.ChIP.rep1_peak_227	2.27917	7.7732	CP003820.1	1425010	1425684	-	CNAG_12070	#N/A
CP003820.1	1427056	1427668	TF1.ChIP.rep1_peak_228	5.30422	56.529	CP003820.1	1426307	1429481	+	CNAG_07368	calcium activated cation channel protein
CP003820.1	1428385	1429606	TF1.ChIP.rep1_peak_229	5.61565	56.814	CP003820.1	1426307	1429481	+	CNAG_07368	calcium activated cation channel protein
CP003820.1	1433602	1434311	TF1.ChIP.rep1_peak_230	14.6408	279.358	CP003820.1	1431882	1433812	-	CNAG_00555	hypothetical protein, variant
CP003820.1	1437962	1438412	TF1.ChIP.rep1_peak_231	3.39896	22.7661	CP003820.1	1436645	1438138	+	CNAG_00557	U6 snRNA-associated Sm-like protein LSm8
CP003820.1	1442811	1445462	TF1.ChIP.rep1_peak_232	4.07843	34.6234	CP003820.1	1438436	1443279	+	CNAG_00558	hypothetical protein
CP003820.1	1447147	1447472	TF1.ChIP.rep1_peak_233	2.47397	9.54928	CP003820.1	1445867	1447324	-	CNAG_00560	V-type H-transporting ATPase subunit E
CP003820.1	1459080	1459924	TF1.ChIP.rep1_peak_234	3.29373	18.7986	CP003820.1	1456213	1459179	-	CNAG_00565	dynamin GTPase
CP003820.1	1464123	1464602	TF1.ChIP.rep1_peak_235	2.60989	11.5028	CP003820.1	1462807	1464457	-	CNAG_00567	WD40 repeat protein
CP003820.1	1466233	1466976	TF1.ChIP.rep1_peak_236	6.0543	64.0646	CP003820.1	1464721	1466530	-	CNAG_00568	hypothetical protein
CP003820.1	1471565	1472454	TF1.ChIP.rep1_peak_237	5.33061	55.6663	CP003820.1	1470809	1474110	+	CNAG_00571	hypothetical protein
CP003820.1	1482742	1483536	TF1.ChIP.rep1_peak_238	14.124	252.285	CP003820.1	1483378	1486076	-	CNAG_00575	catalase
CP003820.1	1486256	1486958	TF1.ChIP.rep1_peak_239	2.99856	15.7473	CP003820.1	1486629	1488059	-	CNAG_00576	mitochondrial protein
CP003820.1	1487666	1488307	TF1.ChIP.rep1_peak_240	3.87522	26.488	CP003820.1	1486629	1488059	-	CNAG_00576	mitochondrial protein
CP003820.1	1488945	1489842	TF1.ChIP.rep1_peak_241	2.78553	13.4311	CP003820.1	1488551	1490225	-	CNAG_00577	hypothetical protein
CP003820.1	1490006	1490404	TF1.ChIP.rep1_peak_242	2.46815	9.51068	CP003820.1	1488551	1490225	-	CNAG_00577	hypothetical protein
CP003820.1	1495353	1496308	TF1.ChIP.rep1_peak_243	5.42103	54.2547	CP003820.1	1492038	1495418	-	CNAG_00580	translation initiation factor IF-2
CP003820.1	1496515	1497264	TF1.ChIP.rep1_peak_244	2.36076	9.17029	CP003820.1	1495668	1497878	+	CNAG_00581	saccharopepsin
CP003820.1	1497501	1498268	TF1.ChIP.rep1_peak_245	4.54556	41.1754	CP003820.1	1495668	1497878	+	CNAG_00581	saccharopepsin
CP003820.1	1504446	1504884	TF1.ChIP.rep1_peak_246	2.1718	6.76891	CP003820.1	1499998	1504695	+	CNAG_00583	hypothetical protein
CP003820.1	1508890	1509299	TF1.ChIP.rep1_peak_247	1.99741	5.52261	CP003820.1	1508791	1510506	-	CNAG_00587	hypothetical protein
CP003820.1	1510384	1512355	TF1.ChIP.rep1_peak_248	7.56031	94.19	CP003820.1	1508791	1510506	-	CNAG_00587	hypothetical protein
CP003820.1	1513157	1514225	TF1.ChIP.rep1_peak_249	3.89101	27.6906	CP003820.1	1511795	1513507	-	CNAG_00588	hypothetical protein
CP003820.1	1520505	1521206	TF1.ChIP.rep1_peak_250	4.93557	45.4418	CP003820.1	1520318	1522449	-	CNAG_00591	hypothetical protein
CP003820.1	1533917	1534440	TF1.ChIP.rep1_peak_251	3.40534	20.7746	CP003820.1	1533591	1536730	+	CNAG_00597	amino acid transporter
CP003820.1	1537131	1537725	TF1.ChIP.rep1_peak_252	4.85566	47.4575	CP003820.1	1533591	1536730	+	CNAG_00597	amino acid transporter
CP003820.1	1537957	1538811	TF1.ChIP.rep1_peak_253	3.76701	26.1352	CP003820.1	1538349	1540900	+	CNAG_00598	nicotinamide mononucleotide permease
CP003820.1	1549088	1549514	TF1.ChIP.rep1_peak_254	2.79499	13.1612	CP003820.1	1546790	1549567	+	CNAG_12082	#N/A
CP003820.1	1550562	1550915	TF1.ChIP.rep1_peak_255	2.45974	9.31866	CP003820.1	1550317	1551647	-	CNAG_00603	pre-rRNA-processing protein PNO1
CP003820.1	1556125	1556775	TF1.ChIP.rep1_peak_257	5.62078	56.8608	CP003820.1	1555784	1556401	-	CNAG_12083	#N/A
CP003820.1	1557087	1557389	TF1.ChIP.rep1_peak_258	2.14414	6.80536	CP003820.1	1557093	1559757	+	CNAG_00606	transcription initiation factor TFIID subunit 7
CP003820.1	1567801	1568195	TF1.ChIP.rep1_peak_259	2.12775	6.80237	CP003820.1	1566935	1568720	-	CNAG_07370	hypothetical protein
CP003820.1	1582710	1583181	TF1.ChIP.rep1_peak_260	6.42628	77.5406	CP003820.1	1580464	1582938	+	CNAG_07372	6-phosphofructo-2-kinase/fructose-2, 6-bisphosphatase
CP003820.1	1594247	1594709	TF1.ChIP.rep1_peak_261	4.8733	42.4684	CP003820.1	1594030	1595688	+	CNAG_00622	acetylornithine aminotransferase
CP003820.1	1606759	1607928	TF1.ChIP.rep1_peak_262	5.39623	52.5076	CP003820.1	1607378	1608584	+	CNAG_00626	hypothetical protein
CP003820.1	1612009	1612337	TF1.ChIP.rep1_peak_263	3.03416	16.4025	CP003820.1	1611375	1612639	-	CNAG_00628	hypothetical protein
CP003820.1	1616836	1617842	TF1.ChIP.rep1_peak_264	2.48782	11.0301	CP003820.1	1612847	1617736	+	CNAG_07375	guanyl-nucleotide exchange factor
CP003820.1	1618859	1619330	TF1.ChIP.rep1_peak_265	3.84233	28.8765	CP003820.1	1617777	1619875	+	CNAG_07376	hypothetical protein
CP003820.1	1619934	1620389	TF1.ChIP.rep1_peak_266	3.92418	28.7805	CP003820.1	1619172	1620065	-	CNAG_12085	#N/A
CP003820.1	1640792	1641144	TF1.ChIP.rep1_peak_268	2.61458	12.296	CP003820.1	1638436	1640955	-	CNAG_00634	hypothetical protein
CP003820.1	1649721	1650154	TF1.ChIP.rep1_peak_269	3.26976	18.6166	CP003820.1	1647020	1649900	-	CNAG_00636	CDC7 protein kinase
CP003820.1	1656193	1656909	TF1.ChIP.rep1_peak_270	3.19884	18.2825	CP003820.1	1656487	1658029	+	CNAG_00640	small subunit ribosomal protein S4-A
CP003820.1	1675190	1676349	TF1.ChIP.rep1_peak_271	6.95503	95.3873	CP003820.1	1664119	1675735	+	CNAG_00642	hypothetical protein
CP003820.1	1685415	1685775	TF1.ChIP.rep1_peak_272	2.94845	13.8855	CP003820.1	1682182	1685645	-	CNAG_07959	hypothetical protein
CP003820.1	1699746	1700429	TF1.ChIP.rep1_peak_273	3.1147	17.2207	CP003820.1	1698142	1699957	-	CNAG_00652	hypothetical protein, variant 2
CP003820.1	1705849	1706169	TF1.ChIP.rep1_peak_274	2.27918	8.94357	CP003820.1	1705106	1706138	+	CNAG_00654	sulfiredoxin
CP003820.1	1707023	1707401	TF1.ChIP.rep1_peak_275	2.61867	13.0882	CP003820.1	1706442	1707124	-	CNAG_00655	large subunit acidic ribosomal protein P1
CP003820.1	1739405	1740454	TF1.ChIP.rep1_peak_277	4.24252	35.8758	CP003820.1	1737225	1739867	-	CNAG_00668	hypothetical protein
CP003820.1	1741321	1741634	TF1.ChIP.rep1_peak_278	1.87986	5.41345	CP003820.1	1740355	1741353	-	CNAG_00669	hypothetical protein
CP003820.1	1752511	1753144	TF1.ChIP.rep1_peak_279	3.96889	31.9138	CP003820.1	1750089	1752565	-	CNAG_00674	hypothetical protein
CP003820.1	1753348	1754089	TF1.ChIP.rep1_peak_280	2.53749	10.5452	CP003820.1	1753733	1756218	-	CNAG_00675	carnitine/acyl carnitine carrier
CP003820.1	1755576	1756111	TF1.ChIP.rep1_peak_281	3.37278	20.9661	CP003820.1	1753733	1756218	-	CNAG_00675	carnitine/acyl carnitine carrier
CP003820.1	1760745	1762839	TF1.ChIP.rep1_peak_282	14.3487	272.551	CP003820.1	1759091	1760969	+	CNAG_00677	E3 ubiquitin-protein ligase UHRF1
CP003820.1	1763985	1764406	TF1.ChIP.rep1_peak_283	3.1863	17.3544	CP003820.1	1764478	1765668	+	CNAG_00679	hypothetical protein
CP003820.1	1779206	1779544	TF1.ChIP.rep1_peak_284	3.13821	16.7923	CP003820.1	1779174	1782561	+	CNAG_00683	CMGC/CLK protein kinase
CP003820.1	1799732	1800109	TF1.ChIP.rep1_peak_285	2.53062	10.4972	CP003820.1	1797591	1799783	-	CNAG_00691	hypothetical protein
CP003820.1	1817572	1818181	TF1.ChIP.rep1_peak_286	4.62474	44.8515	CP003820.1	1817479	1819731	-	CNAG_00697	UDP-glucose 4-epimerase
CP003820.1	1827648	1829486	TF1.ChIP.rep1_peak_287	4.57617	39.8503	CP003820.1	1822481	1828276	-	CNAG_00699	transmembrane receptor
CP003820.1	1834133	1835557	TF1.ChIP.rep1_peak_288	7.13397	93.941	CP003820.1	1832171	1834926	-	CNAG_00701	hypothetical protein
CP003820.1	1836533	1836845	TF1.ChIP.rep1_peak_289	2.32029	8.15585	CP003820.1	1836682	1839359	+	CNAG_00702	hypothetical protein
CP003820.1	1847999	1848414	TF1.ChIP.rep1_peak_290	3.7743	26.7145	CP003820.1	1846296	1848178	-	CNAG_00705	RuvB-like helicase 2
CP003820.1	1851216	1851951	TF1.ChIP.rep1_peak_291	3.77137	25.3935	CP003820.1	1851855	1853635	+	CNAG_00708	pre-mRNA-splicing factor SLT11
CP003820.1	1852187	1852590	TF1.ChIP.rep1_peak_292	4.09566	31.3596	CP003820.1	1851855	1853635	+	CNAG_00708	pre-mRNA-splicing factor SLT11
CP003820.1	1864145	1864572	TF1.ChIP.rep1_peak_293	3.6909	23.2285	CP003820.1	1864149	1865644	+	CNAG_00714	hypothetical protein
CP003820.1	1867542	1868342	TF1.ChIP.rep1_peak_294	8.30124	128.312	CP003820.1	1866641	1867809	+	CNAG_00716	cytochrome c
CP003820.1	1894978	1895572	TF1.ChIP.rep1_peak_296	4.55013	38.3325	CP003820.1	1892899	1895428	-	CNAG_00727	mitochondrial protein with role in ironaccumulation
CP003820.1	1897405	1901419	TF1.ChIP.rep1_peak_297	7.7317	110.089	CP003820.1	1895591	1898609	-	CNAG_00728	dityrosine transporter
CP003820.1	1902460	1903011	TF1.ChIP.rep1_peak_298	4.83043	46.8713	CP003820.1	1900719	1907783	+	CNAG_00730	ATP-binding cassette transporter
CP003820.1	1911375	1912688	TF1.ChIP.rep1_peak_299	5.08722	53.256	CP003820.1	1908931	1911593	-	CNAG_00732	hypothetical protein, variant 1
CP003820.1	1912855	1915414	TF1.ChIP.rep1_peak_300	4.33452	36.7202	CP003820.1	1912111	1913617	+	CNAG_12099	#N/A
CP003820.1	1929982	1930409	TF1.ChIP.rep1_peak_302	2.38642	9.60733	CP003820.1	1929649	1930164	+	CNAG_12101	#N/A
CP003820.1	1935196	1935534	TF1.ChIP.rep1_peak_303	2.98118	15.9919	CP003820.1	1934357	1940971	-	CNAG_00740	hypothetical protein
CP003820.1	1938888	1939301	TF1.ChIP.rep1_peak_304	4.66977	44.3109	CP003820.1	1934357	1940971	-	CNAG_00740	hypothetical protein
CP003820.1	1940663	1941076	TF1.ChIP.rep1_peak_305	2.05887	6.07594	CP003820.1	1934357	1940971	-	CNAG_00740	hypothetical protein
CP003820.1	1944911	1945258	TF1.ChIP.rep1_peak_306	3.1288	18.5422	CP003820.1	1943729	1946046	+	CNAG_00742	serine palmitoyltransferase
CP003820.1	1947779	1948198	TF1.ChIP.rep1_peak_307	3.39542	20.9229	CP003820.1	1945914	1948121	-	CNAG_00743	imidazoleglycerol phosphate synthase, cyclasesubunit
CP003820.1	1950448	1952842	TF1.ChIP.rep1_peak_308	4.03603	32.2503	CP003820.1	1948244	1950522	-	CNAG_00744	alpha 1,6-mannosyltransferase
CP003820.1	1968892	1969344	TF1.ChIP.rep1_peak_309	4.08227	30.6752	CP003820.1	1966577	1968940	-	CNAG_12107	#N/A
CP003820.1	1972336	1973083	TF1.ChIP.rep1_peak_310	9.37515	151.853	CP003820.1	1971685	1972478	+	CNAG_00751	hypothetical protein
CP003820.1	1989580	1991727	TF1.ChIP.rep1_peak_311	8.4989	138.675	CP003820.1	1989221	1990423	+	CNAG_12110	#N/A
CP003820.1	2008814	2009248	TF1.ChIP.rep1_peak_312	3.53494	24.176	CP003820.1	2008218	2009924	-	CNAG_00765	hypothetical protein
CP003820.1	2009422	2011237	TF1.ChIP.rep1_peak_313	4.72989	49.2285	CP003820.1	2008218	2009924	-	CNAG_00765	hypothetical protein
CP003820.1	2012958	2013457	TF1.ChIP.rep1_peak_314	3.52281	24.3093	CP003820.1	2011231	2014376	-	CNAG_00766	hypothetical protein
CP003820.1	2017542	2017939	TF1.ChIP.rep1_peak_315	2.68886	12.0697	CP003820.1	2015402	2018435	-	CNAG_00768	hypothetical protein
CP003820.1	2020118	2020632	TF1.ChIP.rep1_peak_316	4.35616	37.8352	CP003820.1	2017589	2020925	+	CNAG_00769	STE/STE7 protein kinase
CP003820.1	2033048	2033421	TF1.ChIP.rep1_peak_317	2.41954	9.18715	CP003820.1	2031067	2033254	-	CNAG_00774	phosphoglycerate dehydrogenase
CP003820.1	2036068	2037986	TF1.ChIP.rep1_peak_318	5.67965	63.359	CP003820.1	2035577	2037060	-	CNAG_12113	#N/A
CP003820.1	2077971	2078674	TF1.ChIP.rep1_peak_320	7.15494	120.171	CP003820.1	2076494	2078122	+	CNAG_12114	#N/A
CP003820.1	2078949	2079369	TF1.ChIP.rep1_peak_321	2.27382	8.7874	CP003820.1	2079204	2081213	+	CNAG_00790	PAP2 domain-containing protein
CP003820.1	2085499	2085912	TF1.ChIP.rep1_peak_322	2.39653	9.29226	CP003820.1	2084113	2085175	+	CNAG_12115	#N/A
CP003820.1	2086054	2087018	TF1.ChIP.rep1_peak_323	2.87166	17.0827	CP003820.1	2087573	2094752	-	CNAG_00792	ATP-binding cassette transporter
CP003820.1	2087514	2088049	TF1.ChIP.rep1_peak_324	3.19817	20.9881	CP003820.1	2087573	2094752	-	CNAG_00792	ATP-binding cassette transporter
CP003820.1	2097428	2098001	TF1.ChIP.rep1_peak_325	4.65238	40.5327	CP003820.1	2096183	2097616	-	CNAG_00794	hypothetical protein
CP003820.1	2106634	2107214	TF1.ChIP.rep1_peak_326	2.22066	7.17774	CP003820.1	2101227	2107061	-	CNAG_00796	ATP-binding cassette, subfamily B (MDR/TAP), member1
CP003820.1	2113930	2114451	TF1.ChIP.rep1_peak_328	2.82788	13.2247	CP003820.1	2111308	2114049	-	CNAG_00798	hypothetical protein
CP003820.1	2117878	2118333	TF1.ChIP.rep1_peak_329	3.39453	20.0095	CP003820.1	2113914	2117949	+	CNAG_00799	cellulase
CP003820.1	2134415	2134721	TF1.ChIP.rep1_peak_330	2.61867	13.0882	CP003820.1	2132786	2138454	+	CNAG_00807	hypothetical protein
CP003820.1	2139089	2139548	TF1.ChIP.rep1_peak_331	3.59614	23.9672	CP003820.1	2138019	2139351	-	CNAG_00808	myosin regulatory light chain cdc4
CP003820.1	2151445	2152687	TF1.ChIP.rep1_peak_332	20.9513	477.119	CP003820.1	2152347	2159352	-	CNAG_00814	hypothetical protein
CP003820.1	2159119	2161112	TF1.ChIP.rep1_peak_333	6.20747	73.1765	CP003820.1	2152347	2159352	-	CNAG_00814	hypothetical protein
CP003820.1	2171753	2172162	TF1.ChIP.rep1_peak_335	3.21217	18.8061	CP003820.1	2170900	2171860	-	CNAG_00819	small subunit ribosomal protein S30
CP003820.1	2173297	2173824	TF1.ChIP.rep1_peak_336	7.93898	101.841	CP003820.1	2173191	2174756	-	CNAG_00821	large subunit ribosomal protein L34e
CP003820.1	2186484	2187251	TF1.ChIP.rep1_peak_337	4.5097	38.9309	CP003820.1	2185799	2187824	+	CNAG_00824	ubiquitin-conjugating enzyme E2 2
CP003820.1	2192804	2193640	TF1.ChIP.rep1_peak_338	2.7605	14.5766	CP003820.1	2190272	2193089	+	CNAG_00825	solute carrier family 25 (mitochondrial folatetransporter), member 32
CP003820.1	2199432	2199784	TF1.ChIP.rep1_peak_339	2.3902	9.2485	CP003820.1	2199949	2201554	-	CNAG_00829	E3 ubiquitin ligase complex SCF subunit sconC
CP003820.1	2200932	2201305	TF1.ChIP.rep1_peak_340	2.65486	11.8265	CP003820.1	2199949	2201554	-	CNAG_00829	E3 ubiquitin ligase complex SCF subunit sconC
CP003820.1	2201472	2202053	TF1.ChIP.rep1_peak_341	6.4119	72.1	CP003820.1	2199949	2201554	-	CNAG_00829	E3 ubiquitin ligase complex SCF subunit sconC
CP003820.1	2209243	2209640	TF1.ChIP.rep1_peak_342	2.98442	16.2056	CP003820.1	2207781	2209486	-	CNAG_00832	D-lactate dehydrogenase
CP003820.1	2212307	2212838	TF1.ChIP.rep1_peak_343	3.35252	21.2469	CP003820.1	2212794	2214596	+	CNAG_00834	phosphatidylserine decarboxylase, variant
CP003820.1	2227263	2227606	TF1.ChIP.rep1_peak_345	3.35224	20.3538	CP003820.1	2226189	2229192	-	CNAG_00841	hypothetical protein
CP003820.1	2234764	2235259	TF1.ChIP.rep1_peak_346	3.08465	16.9885	CP003820.1	2235224	2237966	+	CNAG_00844	hypothetical protein
CP003820.1	2237329	2237894	TF1.ChIP.rep1_peak_347	5.06183	46.5723	CP003820.1	2235224	2237966	+	CNAG_00844	hypothetical protein
CP003820.1	2248360	2249392	TF1.ChIP.rep1_peak_349	12.0357	209.815	CP003820.1	2244340	2248712	-	CNAG_00848	hypothetical protein, variant 1
CP003820.1	2250375	2251332	TF1.ChIP.rep1_peak_350	9.1436	135.519	CP003820.1	2248700	2250885	+	CNAG_00849	hypothetical protein
CP003820.1	2255668	2256679	TF1.ChIP.rep1_peak_351	7.5074	103.189	CP003820.1	2254649	2256600	+	CNAG_00852	hypothetical protein
CP003820.1	2267270	2268781	TF1.ChIP.rep1_peak_352	8.3553	117.561	CP003820.1	2267573	2268080	+	CNAG_12126	#N/A
CP003820.1	2273823	2274316	TF1.ChIP.rep1_peak_353	3.31116	19.3687	CP003820.1	2274348	2274940	+	CNAG_07392	hypothetical protein
CP003820.1	2274648	2275026	TF1.ChIP.rep1_peak_354	2.57123	10.7803	CP003820.1	2274348	2274940	+	CNAG_07392	hypothetical protein
CP003820.1	2277959	2278381	TF1.ChIP.rep1_peak_355	3.20206	20.1879	CP003820.1	2275538	2277849	+	CNAG_00858	hypothetical protein
CP003820.1	2280789	2281105	TF1.ChIP.rep1_peak_356	2.50952	14.9936	CP003820.1	2278552	2282227	+	CNAG_00859	hypothetical protein
CP003820.1	2281883	2282445	TF1.ChIP.rep1_peak_357	10.1696	272.929	CP003820.1	2278552	2282227	+	CNAG_00859	hypothetical protein
CP003821.1	4681	5211	TF1.ChIP.rep1_peak_358	3.07361	16.9029	CP003821.1	2730	4715	+	CNAG_06801	hypothetical protein
CP003821.1	28690	29078	TF1.ChIP.rep1_peak_359	2.52138	10.0051	CP003821.1	27341	29288	+	CNAG_06792	hypothetical protein
CP003821.1	56581	57194	TF1.ChIP.rep1_peak_360	4.17669	33.5114	CP003821.1	56177	56677	-	CNAG_07461	hypothetical protein
CP003821.1	60065	60636	TF1.ChIP.rep1_peak_361	3.29826	22.0995	CP003821.1	60012	61559	+	CNAG_12130	#N/A
CP003821.1	64201	64800	TF1.ChIP.rep1_peak_362	3.27633	21.9028	CP003821.1	61676	64225	+	CNAG_06778	serine-threonine kinase receptor-associatedprotein
CP003821.1	65742	67462	TF1.ChIP.rep1_peak_363	11.0068	175.486	CP003821.1	64850	66921	+	CNAG_06777	fructosyl amino acid oxidase
CP003821.1	77155	78085	TF1.ChIP.rep1_peak_364	2.98674	14.525	CP003821.1	77214	78861	+	CNAG_06772	nucleoporin SEH1
CP003821.1	78970	79808	TF1.ChIP.rep1_peak_365	3.65993	23.4918	CP003821.1	78893	78987	-	CNAG_10020	#N/A
CP003821.1	80441	80825	TF1.ChIP.rep1_peak_366	2.44581	9.63155	CP003821.1	79455	81344	+	CNAG_06771	hypothetical protein
CP003821.1	81147	82049	TF1.ChIP.rep1_peak_367	4.84157	40.485	CP003821.1	79455	81344	+	CNAG_06771	hypothetical protein
CP003821.1	96465	97827	TF1.ChIP.rep1_peak_368	3.42763	21.6387	CP003821.1	96611	97133	-	CNAG_07962	hypothetical protein
CP003821.1	103722	104420	TF1.ChIP.rep1_peak_370	5.23579	57.6875	CP003821.1	104088	105781	+	CNAG_06764	short-chain dehydrogenase
CP003821.1	107455	109086	TF1.ChIP.rep1_peak_371	4.37691	38.9509	CP003821.1	105996	108514	-	CNAG_06763	serine-tRNA ligase
CP003821.1	110072	110749	TF1.ChIP.rep1_peak_372	4.42685	40.3583	CP003821.1	108944	111065	+	CNAG_06762	hypothetical protein
CP003821.1	114608	115239	TF1.ChIP.rep1_peak_373	5.04022	50.6476	CP003821.1	111495	114615	-	CNAG_06761	siderophore-iron transporter Str1
CP003821.1	119858	120183	TF1.ChIP.rep1_peak_374	2.50349	9.74455	CP003821.1	117342	119677	+	CNAG_06759	dehydrogenase
CP003821.1	122798	123263	TF1.ChIP.rep1_peak_375	3.60279	22.5526	CP003821.1	120537	123145	+	CNAG_06758	efflux protein
CP003821.1	128173	128620	TF1.ChIP.rep1_peak_376	3.41989	19.7449	CP003821.1	126942	128227	-	CNAG_06756	pre-rRNA-processing protein ESF2
CP003821.1	129026	129440	TF1.ChIP.rep1_peak_377	4.38253	33.7669	CP003821.1	128800	131674	-	CNAG_06755	threonine-tRNA ligase
CP003821.1	135805	136212	TF1.ChIP.rep1_peak_378	4.06956	28.8654	CP003821.1	131868	135905	+	CNAG_06754	RNA polymerase-associated protein CTR9
CP003821.1	137440	137888	TF1.ChIP.rep1_peak_379	4.86192	40.9971	CP003821.1	136095	139524	+	CNAG_06753	nuclear cap-binding protein subunit 1
CP003821.1	142616	143936	TF1.ChIP.rep1_peak_380	4.4635	39.455	CP003821.1	140422	142786	-	CNAG_06752	hypothetical protein
CP003821.1	149298	149801	TF1.ChIP.rep1_peak_381	3.55627	22.1918	CP003821.1	148592	149471	+	CNAG_12139	#N/A
CP003821.1	152520	153836	TF1.ChIP.rep1_peak_382	4.39681	40.0672	CP003821.1	153761	156122	+	CNAG_06748	U3 small nucleolar RNA-associated protein 7
CP003821.1	157571	158156	TF1.ChIP.rep1_peak_383	3.54588	22.5908	CP003821.1	156150	157721	-	CNAG_06747	histone H2A, variant
CP003821.1	158520	159176	TF1.ChIP.rep1_peak_384	2.03407	5.64998	CP003821.1	158014	158905	+	CNAG_06746	histone H2B
CP003821.1	160035	160435	TF1.ChIP.rep1_peak_385	3.61688	22.9075	CP003821.1	159586	160113	-	CNAG_12141	#N/A
CP003821.1	172833	174916	TF1.ChIP.rep1_peak_386	13.593	252.829	CP003821.1	169559	173470	-	CNAG_06740	septation protein imp2
CP003821.1	177421	177902	TF1.ChIP.rep1_peak_387	3.54182	21.3603	CP003821.1	177574	180846	-	CNAG_06738	hypothetical protein
CP003821.1	178098	178594	TF1.ChIP.rep1_peak_388	6.10931	70.9202	CP003821.1	177574	180846	-	CNAG_06738	hypothetical protein
CP003821.1	180769	181160	TF1.ChIP.rep1_peak_389	3.19653	17.8475	CP003821.1	177574	180846	-	CNAG_06738	hypothetical protein
CP003821.1	194920	195266	TF1.ChIP.rep1_peak_390	2.17704	7.0136	CP003821.1	193237	195074	-	CNAG_06733	hypothetical protein
CP003821.1	205411	206014	TF1.ChIP.rep1_peak_391	10.1866	151.094	CP003821.1	205050	208209	+	CNAG_06730	CMGC/GSK protein kinase, variant
CP003821.1	217544	219359	TF1.ChIP.rep1_peak_392	9.39559	142.123	CP003821.1	213010	218056	-	CNAG_06727	hypothetical protein, variant 2
CP003821.1	227765	228102	TF1.ChIP.rep1_peak_393	2.68595	11.2525	CP003821.1	226990	228448	-	CNAG_06723	succinate dehydrogenase (ubiquinone) membraneanchor subunit
CP003821.1	235507	235935	TF1.ChIP.rep1_peak_395	3.38992	19.5219	CP003821.1	235151	235615	-	CNAG_12144	#N/A
CP003821.1	239522	239914	TF1.ChIP.rep1_peak_396	2.40266	8.68366	CP003821.1	235880	239543	+	CNAG_06719	hypothetical protein
CP003821.1	254263	254686	TF1.ChIP.rep1_peak_397	3.12871	17.1265	CP003821.1	254574	258441	+	CNAG_06709	hypothetical protein
CP003821.1	266826	267863	TF1.ChIP.rep1_peak_398	4.30341	36.436	CP003821.1	265347	267040	-	CNAG_06704	hypothetical protein
CP003821.1	270915	271240	TF1.ChIP.rep1_peak_399	2.12605	13.0812	CP003821.1	271343	273530	+	CNAG_07466	U3 small nucleolar RNA-associated protein 7
CP003821.1	272336	283171	TF1.ChIP.rep1_peak_400	5.31173	224.219	CP003821.1	271343	273530	+	CNAG_07466	U3 small nucleolar RNA-associated protein 7
CP003821.1	287282	287801	TF1.ChIP.rep1_peak_401	5.95728	71.4711	CP003821.1	283521	287704	-	CNAG_03595	hypothetical protein
CP003821.1	290311	291010	TF1.ChIP.rep1_peak_402	19.1118	401.999	CP003821.1	290164	291042	+	CNAG_12146	#N/A
CP003821.1	291460	292281	TF1.ChIP.rep1_peak_403	3.29247	19.8757	CP003821.1	290165	294359	-	CNAG_03597	hypothetical protein, variant
CP003821.1	294272	294972	TF1.ChIP.rep1_peak_404	3.96463	29.398	CP003821.1	290165	294359	-	CNAG_03597	hypothetical protein, variant
CP003821.1	309914	310233	TF1.ChIP.rep1_peak_405	2.37426	10.1538	CP003821.1	304196	309927	-	CNAG_07964	hypothetical protein
CP003821.1	316720	317144	TF1.ChIP.rep1_peak_406	3.95071	27.0863	CP003821.1	315488	317000	-	CNAG_03604	mRNA 3'-end-processing protein YTH1
CP003821.1	318964	319423	TF1.ChIP.rep1_peak_407	2.48156	11.5342	CP003821.1	317116	319063	-	CNAG_03605	hypothetical protein
CP003821.1	325535	325981	TF1.ChIP.rep1_peak_408	4.12952	30.784	CP003821.1	323679	325764	-	CNAG_03607	hypothetical protein
CP003821.1	348846	349303	TF1.ChIP.rep1_peak_409	2.57608	10.9621	CP003821.1	344008	348334	-	CNAG_07470	high-affinity phosphodiesterase
CP003821.1	360912	361277	TF1.ChIP.rep1_peak_410	2.10641	6.26955	CP003821.1	361087	362499	-	CNAG_03621	peptidyl-prolyl cis-trans isomerase, variant
CP003821.1	362249	362806	TF1.ChIP.rep1_peak_411	13.6599	242.525	CP003821.1	361087	362499	-	CNAG_03621	peptidyl-prolyl cis-trans isomerase, variant
CP003821.1	392256	392781	TF1.ChIP.rep1_peak_412	2.92013	14.6031	CP003821.1	391008	392363	-	CNAG_03631	hypothetical protein
CP003821.1	399722	400464	TF1.ChIP.rep1_peak_413	2.5132	10.6583	CP003821.1	398026	400138	-	CNAG_03635	hypothetical protein
CP003821.1	404954	405354	TF1.ChIP.rep1_peak_414	3.56049	24.3954	CP003821.1	402338	405710	-	CNAG_03637	ATP-dependent DNA helicase 2 subunit 2
CP003821.1	420467	423492	TF1.ChIP.rep1_peak_415	4.5319	37.2149	CP003821.1	420419	421260	-	CNAG_12149	#N/A
CP003821.1	425902	426362	TF1.ChIP.rep1_peak_416	3.3205	22.298	CP003821.1	423088	425925	+	CNAG_03644	hypothetical protein
CP003821.1	433799	434198	TF1.ChIP.rep1_peak_417	4.1529	30.9776	CP003821.1	433179	439267	+	CNAG_03648	UDP-glucose:glycoprotein glucosyltransferase
CP003821.1	454924	455594	TF1.ChIP.rep1_peak_418	6.73283	86.0601	CP003821.1	451905	458797	+	CNAG_03655	hypothetical protein, variant
CP003821.1	455890	456652	TF1.ChIP.rep1_peak_419	4.58026	51.183	CP003821.1	451905	458797	+	CNAG_03655	hypothetical protein, variant
CP003821.1	461674	462069	TF1.ChIP.rep1_peak_420	3.76136	28.155	CP003821.1	459590	464944	+	CNAG_03657	hypothetical protein
CP003821.1	476485	476997	TF1.ChIP.rep1_peak_421	7.42178	97.8355	CP003821.1	473877	476529	+	CNAG_03663	L-lactate dehydrogenase
CP003821.1	486114	486441	TF1.ChIP.rep1_peak_422	2.50783	10.0555	CP003821.1	486307	487723	+	CNAG_03668	hypothetical protein
CP003821.1	491790	492372	TF1.ChIP.rep1_peak_423	4.04234	33.9958	CP003821.1	487743	491979	-	CNAG_03669	hypothetical protein
CP003821.1	497162	498743	TF1.ChIP.rep1_peak_424	4.26177	30.6743	CP003821.1	495898	497347	-	CNAG_03671	hypothetical protein
CP003821.1	500655	500976	TF1.ChIP.rep1_peak_425	2.85898	13.7973	CP003821.1	498663	501575	+	CNAG_03673	serine/threonine-protein phosphatase PP-Z1
CP003821.1	505165	506135	TF1.ChIP.rep1_peak_426	9.87113	152.883	CP003821.1	501506	505218	-	CNAG_03674	oxoglutarate dehydrogenase (succinyl-transferring),E1 component
CP003821.1	525877	526316	TF1.ChIP.rep1_peak_427	3.75446	25.5155	CP003821.1	525136	526068	-	CNAG_03682	FK506-binding protein 1
CP003821.1	527845	528348	TF1.ChIP.rep1_peak_428	4.89301	48.1644	CP003821.1	527720	530895	-	CNAG_03684	ATP-binding cassette, subfamily B (MDR/TAP), member10
CP003821.1	530843	531599	TF1.ChIP.rep1_peak_429	3.26299	18.565	CP003821.1	527720	530895	-	CNAG_03684	ATP-binding cassette, subfamily B (MDR/TAP), member10
CP003821.1	541486	542602	TF1.ChIP.rep1_peak_430	13.6478	259.993	CP003821.1	541125	545291	-	CNAG_07473	valine-tRNA ligase
CP003821.1	573345	573791	TF1.ChIP.rep1_peak_432	4.63609	39.4065	CP003821.1	569205	574881	-	CNAG_03701	3-phosphoshikimate 1-carboxyvinyltransferase
CP003821.1	576367	576875	TF1.ChIP.rep1_peak_434	4.28961	36.0086	CP003821.1	574581	576639	+	CNAG_03702	tubulin-folding cofactor B
CP003821.1	594915	595978	TF1.ChIP.rep1_peak_437	5.04881	52.1557	CP003821.1	591051	595339	-	CNAG_03710	hypothetical protein
CP003821.1	602544	603035	TF1.ChIP.rep1_peak_438	3.16102	18.1921	CP003821.1	599963	602991	-	CNAG_03713	efflux protein EncT
CP003821.1	603604	604708	TF1.ChIP.rep1_peak_439	3.54642	23.0751	CP003821.1	603059	604316	-	CNAG_07475	hypothetical protein
CP003821.1	609367	610463	TF1.ChIP.rep1_peak_440	5.53645	55.6998	CP003821.1	607888	609853	+	CNAG_03715	hypothetical protein
CP003821.1	613809	614121	TF1.ChIP.rep1_peak_441	2.43854	9.31384	CP003821.1	613919	616874	+	CNAG_03718	mitochondrial intermediate peptidase 2
CP003821.1	622706	623265	TF1.ChIP.rep1_peak_442	17.4061	353.154	CP003821.1	621385	622848	-	CNAG_03721	26S proteasome regulatory subunit N12
CP003821.1	625981	627075	TF1.ChIP.rep1_peak_443	14.4757	325.31	CP003821.1	625102	628544	-	CNAG_03723	nuclear protein
CP003821.1	628431	628929	TF1.ChIP.rep1_peak_445	5.30242	54.6448	CP003821.1	625102	628544	-	CNAG_03723	nuclear protein
CP003821.1	636287	637325	TF1.ChIP.rep1_peak_447	4.50342	38.557	CP003821.1	636965	637488	+	CNAG_12161	#N/A
CP003821.1	645979	646454	TF1.ChIP.rep1_peak_448	5.86973	59.9105	CP003821.1	643488	646798	+	CNAG_03729	peroxin-5, variant
CP003821.1	649772	650862	TF1.ChIP.rep1_peak_450	4.65779	39.2665	CP003821.1	647676	649939	+	CNAG_03731	hypothetical protein
CP003821.1	651818	652911	TF1.ChIP.rep1_peak_451	12.9982	255.08	CP003821.1	650583	652102	-	CNAG_03732	integral membrane protein
CP003821.1	668536	668924	TF1.ChIP.rep1_peak_452	2.59173	11.5212	CP003821.1	668682	669980	+	CNAG_03739	large subunit ribosomal protein L10-like
CP003821.1	679996	680401	TF1.ChIP.rep1_peak_453	2.95277	15.2141	CP003821.1	677877	680185	+	CNAG_03743	glutamine amidotransferase
CP003821.1	680847	681314	TF1.ChIP.rep1_peak_454	2.33761	8.51401	CP003821.1	680113	681196	-	CNAG_03744	hypothetical protein
CP003821.1	682723	683236	TF1.ChIP.rep1_peak_455	7.88203	100.786	CP003821.1	681777	684761	+	CNAG_03745	hypothetical protein
CP003821.1	687341	687779	TF1.ChIP.rep1_peak_456	2.35758	9.5236	CP003821.1	686132	687561	-	CNAG_03747	large subunit ribosomal protein L27Ae
CP003821.1	709605	710655	TF1.ChIP.rep1_peak_457	2.77517	12.6816	CP003821.1	708718	710167	+	CNAG_12164	#N/A
CP003821.1	712033	712798	TF1.ChIP.rep1_peak_458	3.52703	21.9636	CP003821.1	710774	712573	-	CNAG_03755	hypothetical protein
CP003821.1	727050	727526	TF1.ChIP.rep1_peak_459	5.09599	55.141	CP003821.1	727412	730668	+	CNAG_03760	hypothetical protein
CP003821.1	737662	738140	TF1.ChIP.rep1_peak_460	3.35716	21.7317	CP003821.1	734604	737706	-	CNAG_03762	AdoMet-dependent rRNA methyltransferase SPB1
CP003821.1	745274	745785	TF1.ChIP.rep1_peak_461	4.49191	36.2393	CP003821.1	737869	745433	+	CNAG_03763	IQ domain-containing GTPase activating protein
CP003821.1	746780	747875	TF1.ChIP.rep1_peak_462	13.8647	245.281	CP003821.1	745668	747135	+	CNAG_03764	integral membrane protein
CP003821.1	753005	753451	TF1.ChIP.rep1_peak_463	3.37901	20.3413	CP003821.1	752525	753020	+	CNAG_12166	#N/A
CP003821.1	760055	760724	TF1.ChIP.rep1_peak_464	6.32962	72.2022	CP003821.1	755198	760328	-	CNAG_03767	cohesin complex subunit psm1
CP003821.1	765203	765752	TF1.ChIP.rep1_peak_466	3.66292	24.2655	CP003821.1	765313	768079	+	CNAG_03769	hexokinase
CP003821.1	768483	769031	TF1.ChIP.rep1_peak_467	6.18615	72.5353	CP003821.1	767992	768629	-	CNAG_03770	hypothetical protein
CP003821.1	772498	772794	TF1.ChIP.rep1_peak_468	2.66919	12.0866	CP003821.1	772402	775011	-	CNAG_03772	glucose transporter
CP003821.1	774259	774685	TF1.ChIP.rep1_peak_469	2.99702	16.6839	CP003821.1	772402	775011	-	CNAG_03772	glucose transporter
CP003821.1	774838	776921	TF1.ChIP.rep1_peak_470	6.06603	77.6499	CP003821.1	772402	775011	-	CNAG_03772	glucose transporter
CP003821.1	780801	783261	TF1.ChIP.rep1_peak_471	7.71876	100.257	CP003821.1	777690	782342	-	CNAG_07965	hypothetical protein
CP003821.1	785310	785777	TF1.ChIP.rep1_peak_472	5.28991	50.4267	CP003821.1	783338	786949	-	CNAG_03775	hypothetical protein, variant 1
CP003821.1	786942	787260	TF1.ChIP.rep1_peak_473	2.69039	12.2403	CP003821.1	783338	786949	-	CNAG_03775	hypothetical protein, variant 1
CP003821.1	789721	790064	TF1.ChIP.rep1_peak_474	2.8049	14.2587	CP003821.1	787086	790045	+	CNAG_03776	hypothetical protein
CP003821.1	804297	805081	TF1.ChIP.rep1_peak_475	3.49654	23.6091	CP003821.1	802946	804419	-	CNAG_03782	hypothetical protein
CP003821.1	851675	853189	TF1.ChIP.rep1_peak_476	14.3082	407.471	CP003821.1	852090	852347	+	CNAG_03798	hypothetical protein
CP003821.1	860659	861041	TF1.ChIP.rep1_peak_477	2.11911	10.1268	CP003821.1	852090	852347	+	CNAG_03798	hypothetical protein
CP003821.1	878132	878629	TF1.ChIP.rep1_peak_478	7.7214	135.496	CP003821.1	892714	894965	-	CNAG_03805	calcium/proton exchanger
CP003821.1	888211	888609	TF1.ChIP.rep1_peak_480	3.68142	27.9364	CP003821.1	892714	894965	-	CNAG_03805	calcium/proton exchanger
CP003821.1	897387	898945	TF1.ChIP.rep1_peak_481	3.3258	19.4819	CP003821.1	897025	897480	+	CNAG_12171	#N/A
CP003821.1	910682	911624	TF1.ChIP.rep1_peak_482	3.16017	17.1597	CP003821.1	909171	910789	-	CNAG_03812	histidinol-phosphate transaminase
CP003821.1	922403	922770	TF1.ChIP.rep1_peak_483	2.5344	10.3798	CP003821.1	922605	924403	+	CNAG_03819	sterol 24-C-methyltransferase
CP003821.1	930479	930984	TF1.ChIP.rep1_peak_484	7.10513	88.3735	CP003821.1	927673	931667	+	CNAG_03821	phosphatidylinositol 3-kinase
CP003821.1	931389	932005	TF1.ChIP.rep1_peak_485	2.92953	14.3057	CP003821.1	927673	931667	+	CNAG_03821	phosphatidylinositol 3-kinase
CP003821.1	934517	935080	TF1.ChIP.rep1_peak_486	3.34204	19.3851	CP003821.1	934943	936686	-	CNAG_03824	solute carrier family 25 (mitochondrial phosphatetransporter), member 3
CP003821.1	935817	936143	TF1.ChIP.rep1_peak_487	1.99019	6.1682	CP003821.1	934943	936686	-	CNAG_03824	solute carrier family 25 (mitochondrial phosphatetransporter), member 3
CP003821.1	940305	941368	TF1.ChIP.rep1_peak_488	3.37129	22.0759	CP003821.1	940224	941945	+	CNAG_12174	#N/A
CP003821.1	943963	944515	TF1.ChIP.rep1_peak_489	2.44223	9.47272	CP003821.1	941812	944137	-	CNAG_03826	histone acetyltransferase ESA1
CP003821.1	955690	956047	TF1.ChIP.rep1_peak_490	3.02369	16.706	CP003821.1	955906	959041	-	CNAG_03832	alpha 1,2-mannosyltransferase
CP003821.1	958837	959654	TF1.ChIP.rep1_peak_491	3.71823	24.9653	CP003821.1	955906	959041	-	CNAG_03832	alpha 1,2-mannosyltransferase
CP003821.1	962956	963282	TF1.ChIP.rep1_peak_492	2.6696	11.4593	CP003821.1	961394	963017	-	CNAG_03834	C4-hydroxylase
CP003821.1	964548	965848	TF1.ChIP.rep1_peak_493	4.01521	30.3856	CP003821.1	964845	969186	+	CNAG_03836	hypothetical protein
CP003821.1	976968	977321	TF1.ChIP.rep1_peak_494	2.56206	10.5699	CP003821.1	972993	977458	-	CNAG_03839	CCR4-NOT transcription complex subunit 4
CP003821.1	978244	979175	TF1.ChIP.rep1_peak_495	2.44742	9.37299	CP003821.1	977636	979132	+	CNAG_03840	pre-mRNA-splicing factor CWC26
CP003821.1	980266	981113	TF1.ChIP.rep1_peak_496	3.33364	21.3105	CP003821.1	979497	980421	+	CNAG_12176	#N/A
CP003821.1	981548	981874	TF1.ChIP.rep1_peak_497	2.43493	9.28979	CP003821.1	980653	984386	+	CNAG_03841	hypothetical protein
CP003821.1	991278	991646	TF1.ChIP.rep1_peak_498	2.65295	13.2142	CP003821.1	986227	991293	-	CNAG_03843	NAK protein kinase, variant
CP003821.1	1000644	1001534	TF1.ChIP.rep1_peak_499	7.28859	112.128	CP003821.1	999796	1000951	-	CNAG_03847	hypothetical protein
CP003821.1	1003752	1004174	TF1.ChIP.rep1_peak_500	2.31489	8.12108	CP003821.1	1003846	1007653	+	CNAG_03849	nuclear protein
CP003821.1	1005194	1005614	TF1.ChIP.rep1_peak_501	2.82068	16.4496	CP003821.1	1003846	1007653	+	CNAG_03849	nuclear protein
CP003821.1	1008421	1008861	TF1.ChIP.rep1_peak_502	3.33018	23.2663	CP003821.1	1007540	1011378	-	CNAG_03850	transcriptional activator SPT7
CP003821.1	1020365	1021543	TF1.ChIP.rep1_peak_503	6.82366	102.308	CP003821.1	1018500	1020458	-	CNAG_03855	phosphatidylinositol glycan, class M
CP003821.1	1023156	1023695	TF1.ChIP.rep1_peak_504	3.6792	28.4183	CP003821.1	1020746	1023229	+	CNAG_03856	hypothetical protein
CP003821.1	1026258	1027029	TF1.ChIP.rep1_peak_505	3.28452	19.1621	CP003821.1	1024826	1026443	-	CNAG_03858	hypothetical protein
CP003821.1	1030078	1031703	TF1.ChIP.rep1_peak_506	4.65764	40.9082	CP003821.1	1026522	1030405	-	CNAG_03859	transcriptional regulator Medusa
CP003821.1	1038216	1038641	TF1.ChIP.rep1_peak_507	3.35942	19.7407	CP003821.1	1036482	1038331	-	CNAG_03863	protein arginine N-methyltransferase 1
CP003821.1	1058750	1059318	TF1.ChIP.rep1_peak_508	5.27093	49.5146	CP003821.1	1057709	1059821	-	CNAG_03873	hypothetical protein
CP003821.1	1060040	1060607	TF1.ChIP.rep1_peak_509	2.36083	8.54211	CP003821.1	1060297	1063388	+	CNAG_03874	oxidoreductase
CP003821.1	1067753	1068341	TF1.ChIP.rep1_peak_511	3.32146	19.4483	CP003821.1	1065043	1068085	-	CNAG_03876	Ras family protein
CP003821.1	1087604	1088014	TF1.ChIP.rep1_peak_512	3.30669	21.9564	CP003821.1	1086495	1088543	-	CNAG_03882	hypothetical protein
CP003821.1	1088404	1089407	TF1.ChIP.rep1_peak_513	5.84912	78.9052	CP003821.1	1086495	1088543	-	CNAG_03882	hypothetical protein
CP003821.1	1090055	1090680	TF1.ChIP.rep1_peak_514	2.93386	16.1728	CP003821.1	1090050	1094936	+	CNAG_03884	hypothetical protein
CP003821.1	1111260	1111940	TF1.ChIP.rep1_peak_515	14.8999	303.522	CP003821.1	1109361	1111504	-	CNAG_03891	hsp60-like protein
CP003821.1	1115970	1116926	TF1.ChIP.rep1_peak_516	4.61284	38.8784	CP003821.1	1112726	1115856	+	CNAG_03893	MAP kinase phosphatase
CP003821.1	1122314	1122720	TF1.ChIP.rep1_peak_517	2.55427	11.2453	CP003821.1	1121421	1122528	-	CNAG_12180	#N/A
CP003821.1	1128619	1128959	TF1.ChIP.rep1_peak_518	2.99702	16.6839	CP003821.1	1127662	1128920	+	CNAG_03897	protein BCP1
CP003821.1	1129790	1130398	TF1.ChIP.rep1_peak_519	4.65238	40.5327	CP003821.1	1128873	1129996	-	CNAG_03898	phosphoadenosine phosphosulfate reductase
CP003821.1	1152845	1153184	TF1.ChIP.rep1_peak_520	2.19369	7.22687	CP003821.1	1149537	1152980	-	CNAG_03907	LIM domain containing protein
CP003821.1	1156019	1156620	TF1.ChIP.rep1_peak_521	3.7064	28.1672	CP003821.1	1153294	1156179	-	CNAG_03908	WD-repeat protein
CP003821.1	1162248	1164204	TF1.ChIP.rep1_peak_522	3.82574	31.6293	CP003821.1	1163628	1168133	-	CNAG_03911	hydrolase
CP003821.1	1171693	1172315	TF1.ChIP.rep1_peak_523	5.99449	80.1949	CP003821.1	1170467	1171942	-	CNAG_03913	hypothetical protein
CP003821.1	1175580	1176875	TF1.ChIP.rep1_peak_524	3.40206	21.6575	CP003821.1	1172067	1175664	-	CNAG_03914	hypothetical protein, variant
CP003821.1	1181033	1181395	TF1.ChIP.rep1_peak_525	2.77464	12.846	CP003821.1	1178928	1181251	-	CNAG_03916	glucose-6-phosphate isomerase
CP003821.1	1188502	1188880	TF1.ChIP.rep1_peak_526	2.3935	8.8838	CP003821.1	1184250	1188494	-	CNAG_03918	hypothetical protein
CP003821.1	1191128	1191506	TF1.ChIP.rep1_peak_527	3.07664	16.5319	CP003821.1	1189900	1191958	+	CNAG_03920	isocitrate dehydrogenase, NADP-dependent
CP003821.1	1194490	1194896	TF1.ChIP.rep1_peak_528	2.29342	8.21984	CP003821.1	1192089	1194693	+	CNAG_03921	hypothetical protein
CP003821.1	1196209	1196743	TF1.ChIP.rep1_peak_529	10.8715	190.204	CP003821.1	1194741	1196350	+	CNAG_03922	hypothetical protein
CP003821.1	1204466	1205187	TF1.ChIP.rep1_peak_530	7.93371	111.163	CP003821.1	1204367	1205161	-	CNAG_03927	hypothetical protein
CP003821.1	1228947	1229369	TF1.ChIP.rep1_peak_531	2.77776	14.8871	CP003821.1	1226127	1228999	-	CNAG_03938	pheromone a factor receptor
CP003821.1	1248654	1249231	TF1.ChIP.rep1_peak_532	10.5305	180.78	CP003821.1	1246799	1248956	-	CNAG_03944	chaperone regulator
CP003821.1	1253000	1253435	TF1.ChIP.rep1_peak_533	2.55266	10.3596	CP003821.1	1249367	1253022	-	CNAG_03946	galactokinase, variant
CP003821.1	1255205	1256590	TF1.ChIP.rep1_peak_534	7.24219	94.0709	CP003821.1	1255006	1255486	-	CNAG_12191	#N/A
CP003821.1	1265580	1267214	TF1.ChIP.rep1_peak_535	5.47164	53.5668	CP003821.1	1265705	1267021	-	CNAG_03952	hypothetical protein
CP003821.1	1275506	1276180	TF1.ChIP.rep1_peak_536	2.94873	14.6283	CP003821.1	1274471	1276029	-	CNAG_03957	4-nitrophenyl phosphatase
CP003821.1	1277420	1278425	TF1.ChIP.rep1_peak_537	6.94631	85.4056	CP003821.1	1276268	1277505	-	CNAG_03958	hypothetical protein
CP003821.1	1281664	1282634	TF1.ChIP.rep1_peak_538	4.42872	49.406	CP003821.1	1278684	1281735	-	CNAG_03960	Gly-Xaa carboxypeptidase
CP003821.1	1286236	1287263	TF1.ChIP.rep1_peak_539	3.21217	18.8061	CP003821.1	1283275	1287075	-	CNAG_03962	minichromosome maintenance protein 6
CP003821.1	1300492	1300813	TF1.ChIP.rep1_peak_540	2.94143	15.4973	CP003821.1	1300790	1302369	-	CNAG_07488	hypothetical protein
CP003821.1	1335905	1336250	TF1.ChIP.rep1_peak_541	2.66649	11.5953	CP003821.1	1334826	1336121	-	CNAG_03986	nam9 protein
CP003821.1	1349025	1349360	TF1.ChIP.rep1_peak_542	2.57783	10.9744	CP003821.1	1346907	1349036	-	CNAG_03991	integral membrane protein
CP003821.1	1358390	1358832	TF1.ChIP.rep1_peak_543	2.40789	8.71702	CP003821.1	1355901	1358460	-	CNAG_03996	guanosine-diphosphatase
CP003821.1	1360766	1361278	TF1.ChIP.rep1_peak_544	7.82304	108.474	CP003821.1	1359857	1362283	-	CNAG_03998	transcriptional activator
CP003821.1	1363947	1364655	TF1.ChIP.rep1_peak_546	3.69685	25.0449	CP003821.1	1362855	1364055	-	CNAG_03999	hypothetical protein
CP003821.1	1366234	1366675	TF1.ChIP.rep1_peak_547	4.3058	32.8312	CP003821.1	1366076	1367664	-	CNAG_04001	20S proteasome subunit alpha 1
CP003821.1	1374065	1374501	TF1.ChIP.rep1_peak_548	2.79032	12.7882	CP003821.1	1374278	1375770	+	CNAG_04004	small subunit ribosomal protein S1
CP003821.1	1375578	1376356	TF1.ChIP.rep1_peak_549	8.19517	123.937	CP003821.1	1374278	1375770	+	CNAG_04004	small subunit ribosomal protein S1
CP003821.1	1393857	1394688	TF1.ChIP.rep1_peak_550	3.63572	23.5497	CP003821.1	1392257	1394095	-	CNAG_04010	GTP cyclohydrolase I
CP003821.1	1403625	1404181	TF1.ChIP.rep1_peak_551	4.99991	46.0204	CP003821.1	1402036	1403703	-	CNAG_04014	26S proteasome regulatory subunit N9
CP003821.1	1409050	1409433	TF1.ChIP.rep1_peak_552	3.7416	25.9243	CP003821.1	1406742	1409526	-	CNAG_12199	#N/A
CP003821.1	1413229	1413841	TF1.ChIP.rep1_peak_553	6.10275	88.6346	CP003821.1	1410765	1413419	-	CNAG_04018	hypothetical protein
CP003821.1	1422474	1422968	TF1.ChIP.rep1_peak_554	6.79062	86.1906	CP003821.1	1419051	1422788	+	CNAG_04022	translation initiation factor
CP003821.1	1425089	1425441	TF1.ChIP.rep1_peak_555	2.85694	13.9588	CP003821.1	1422860	1426076	-	CNAG_04023	hypothetical protein
CP003821.1	1426015	1426993	TF1.ChIP.rep1_peak_556	6.77849	79.1401	CP003821.1	1422860	1426076	-	CNAG_04023	hypothetical protein
CP003821.1	1436796	1437255	TF1.ChIP.rep1_peak_557	4.39054	36.3025	CP003821.1	1433320	1436905	-	CNAG_04026	chromosome transmission fidelity protein 1
CP003821.1	1437410	1437902	TF1.ChIP.rep1_peak_558	3.62714	23.7285	CP003821.1	1437443	1438814	-	CNAG_04027	hypothetical protein
CP003821.1	1438726	1440165	TF1.ChIP.rep1_peak_559	5.9591	62.7791	CP003821.1	1437443	1438814	-	CNAG_04027	hypothetical protein
CP003821.1	1444238	1445127	TF1.ChIP.rep1_peak_560	2.51493	9.67813	CP003821.1	1444526	1445804	-	CNAG_04030	hypothetical protein
CP003821.1	1445379	1445814	TF1.ChIP.rep1_peak_561	2.52944	9.9156	CP003821.1	1444526	1445804	-	CNAG_04030	hypothetical protein
CP003821.1	1450233	1451133	TF1.ChIP.rep1_peak_562	8.6905	154.741	CP003821.1	1447587	1450769	-	CNAG_04032	AFG3 family protein
CP003821.1	1454443	1454909	TF1.ChIP.rep1_peak_563	3.80281	26.9547	CP003821.1	1450901	1454471	+	CNAG_04033	alpha 1,3-glucosidase
CP003821.1	1468225	1468691	TF1.ChIP.rep1_peak_564	3.6253	24.2073	CP003821.1	1465498	1468366	-	CNAG_04038	MFS quinate transporter QutD
CP003821.1	1471322	1471852	TF1.ChIP.rep1_peak_565	3.49306	26.1653	CP003821.1	1469636	1471405	-	CNAG_12200	#N/A
CP003821.1	1481002	1482155	TF1.ChIP.rep1_peak_566	4.86627	42.4078	CP003821.1	1477419	1481184	-	CNAG_04041	hypothetical protein
CP003821.1	1486999	1487321	TF1.ChIP.rep1_peak_567	2.29444	9.05688	CP003821.1	1485232	1487055	-	CNAG_04044	U3 small nucleolar RNA-associated protein 6
CP003821.1	1511060	1511636	TF1.ChIP.rep1_peak_569	4.35147	36.2631	CP003821.1	1509344	1511167	-	CNAG_04055	cell cycle checkpoint protein
CP003821.1	1515378	1516671	TF1.ChIP.rep1_peak_570	4.64768	50.9778	CP003821.1	1513296	1515702	-	CNAG_07491	glutaredoxin
CP003821.1	1521707	1522077	TF1.ChIP.rep1_peak_572	3.25866	18.3177	CP003821.1	1522304	1523732	+	CNAG_04059	hypothetical protein
CP003821.1	1528220	1529835	TF1.ChIP.rep1_peak_573	18.2647	425.557	CP003821.1	1526737	1528519	-	CNAG_07493	hypothetical protein
CP003821.1	1533724	1534525	TF1.ChIP.rep1_peak_574	4.3996	34.5258	CP003821.1	1532677	1533877	-	CNAG_04063	selenoprotein W
CP003821.1	1534860	1535600	TF1.ChIP.rep1_peak_575	6.174	66.8552	CP003821.1	1534395	1535825	-	CNAG_04064	hypothetical protein
CP003821.1	1535790	1536655	TF1.ChIP.rep1_peak_576	2.68963	12.8727	CP003821.1	1534395	1535825	-	CNAG_04064	hypothetical protein
CP003821.1	1537091	1537567	TF1.ChIP.rep1_peak_577	2.98372	15.0694	CP003821.1	1536262	1537254	-	CNAG_04066	endoribonuclease L-PSP
CP003821.1	1543128	1543659	TF1.ChIP.rep1_peak_578	4.59946	42.9781	CP003821.1	1541361	1543216	-	CNAG_12201	#N/A
CP003821.1	1565237	1565712	TF1.ChIP.rep1_peak_579	3.53638	25.1442	CP003821.1	1562642	1565404	-	CNAG_07494	U3 small nucleolar RNA-associated protein MPP10
CP003821.1	1567454	1567882	TF1.ChIP.rep1_peak_580	2.3213	8.40559	CP003821.1	1567500	1568312	+	CNAG_12204	#N/A
CP003821.1	1568107	1568726	TF1.ChIP.rep1_peak_581	2.15743	6.88955	CP003821.1	1567500	1568312	+	CNAG_12204	#N/A
CP003821.1	1572125	1572637	TF1.ChIP.rep1_peak_582	5.86604	62.7418	CP003821.1	1572109	1572958	-	CNAG_12206	#N/A
CP003821.1	1572822	1573273	TF1.ChIP.rep1_peak_583	2.96343	16.9717	CP003821.1	1572109	1572958	-	CNAG_12206	#N/A
CP003821.1	1574563	1575288	TF1.ChIP.rep1_peak_584	5.10493	49.8341	CP003821.1	1573097	1574742	+	CNAG_04080	3-hydroxyanthranilate 3,4-dioxygenase
CP003821.1	1586537	1587030	TF1.ChIP.rep1_peak_585	2.6962	11.9618	CP003821.1	1584624	1588402	-	CNAG_04085	oxidoreductase
CP003821.1	1591249	1591825	TF1.ChIP.rep1_peak_586	2.32706	8.44391	CP003821.1	1590595	1591510	+	CNAG_04088	hypothetical protein
CP003821.1	1603925	1604867	TF1.ChIP.rep1_peak_587	3.60698	24.7922	CP003821.1	1601566	1604626	-	CNAG_04093	hypothetical protein
CP003821.1	1607235	1607666	TF1.ChIP.rep1_peak_588	3.34923	20.9972	CP003821.1	1605674	1608652	+	CNAG_04095	alpha-L-rhamnosidase
CP003821.1	1610316	1610695	TF1.ChIP.rep1_peak_589	2.84968	14.9577	CP003821.1	1608337	1611029	-	CNAG_04096	racemase
CP003821.1	1612007	1613532	TF1.ChIP.rep1_peak_590	13.4079	282.098	CP003821.1	1611111	1612614	+	CNAG_04097	glucose 1-dehydrogenase
CP003821.1	1613720	1614170	TF1.ChIP.rep1_peak_591	3.06265	18.776	CP003821.1	1613288	1619648	+	CNAG_04098	ATP-binding cassette, subfamily G (WHITE), member2, PDR
CP003822.1	9869	10295	TF1.ChIP.rep1_peak_592	1.50918	3.37883	CP003822.1	9811	10829	-	CNAG_12212	#N/A
CP003822.1	10691	11216	TF1.ChIP.rep1_peak_593	9.94631	225.933	CP003822.1	9811	10829	-	CNAG_12212	#N/A
CP003822.1	13840	14534	TF1.ChIP.rep1_peak_594	2.31543	9.09168	CP003822.1	11723	14233	-	CNAG_06984	hypothetical protein
CP003822.1	25372	26330	TF1.ChIP.rep1_peak_595	16.6938	395.439	CP003822.1	23129	28103	-	CNAG_07499	chitin synthase
CP003822.1	31537	32337	TF1.ChIP.rep1_peak_596	3.05767	16.3881	CP003822.1	28870	31698	-	CNAG_06963	sugar transporter
CP003822.1	34951	35400	TF1.ChIP.rep1_peak_597	3.27689	19.5344	CP003822.1	33176	35582	-	CNAG_06962	DNA ligase D, 3'-phosphoesterase domain-containingprotein
CP003822.1	40754	41311	TF1.ChIP.rep1_peak_598	3.04376	16.2824	CP003822.1	40445	40791	+	CNAG_12216	#N/A
CP003822.1	53798	55454	TF1.ChIP.rep1_peak_599	4.90003	52.7279	CP003822.1	51792	53842	-	CNAG_03075	DNA polymerase delta subunit 3
CP003822.1	55781	56323	TF1.ChIP.rep1_peak_600	9.69936	152.928	CP003822.1	54465	57507	+	CNAG_12217	#N/A
CP003822.1	56630	57114	TF1.ChIP.rep1_peak_601	4.24238	33.1989	CP003822.1	54465	57507	+	CNAG_12217	#N/A
CP003822.1	59866	60908	TF1.ChIP.rep1_peak_602	10.1885	156.665	CP003822.1	57802	60315	-	CNAG_03072	enolase
CP003822.1	62889	63240	TF1.ChIP.rep1_peak_603	2.58946	11.2058	CP003822.1	60981	63004	-	CNAG_03071	hypothetical protein
CP003822.1	66253	66801	TF1.ChIP.rep1_peak_604	3.53255	22.7232	CP003822.1	65431	66617	-	CNAG_03069	hydrolase
CP003822.1	89594	90634	TF1.ChIP.rep1_peak_605	12.7732	292.097	CP003822.1	84227	89721	-	CNAG_03061	multiple drug resistance protein
CP003822.1	98208	98629	TF1.ChIP.rep1_peak_606	2.63531	13.0713	CP003822.1	94045	98324	-	CNAG_03059	hypothetical protein
CP003822.1	103778	105234	TF1.ChIP.rep1_peak_607	7.39371	93.1066	CP003822.1	102838	104340	-	CNAG_03056	hypothetical protein
CP003822.1	105961	106462	TF1.ChIP.rep1_peak_608	2.89799	16.7798	CP003822.1	105268	106136	-	CNAG_03055	bud site selection protein 20
CP003822.1	108315	108676	TF1.ChIP.rep1_peak_609	2.631	11.9622	CP003822.1	107905	109236	-	CNAG_03053	large subunit ribosomal protein L23
CP003822.1	109957	110646	TF1.ChIP.rep1_peak_610	8.22537	117.319	CP003822.1	110753	113862	+	CNAG_03052	PP2Cc protein phosphatase
CP003822.1	116521	117464	TF1.ChIP.rep1_peak_611	3.94943	31.1858	CP003822.1	113972	116879	-	CNAG_03051	polyamine transporter
CP003822.1	121417	122060	TF1.ChIP.rep1_peak_612	3.14841	18.092	CP003822.1	119918	121850	-	CNAG_03049	hypothetical protein
CP003822.1	126626	127583	TF1.ChIP.rep1_peak_613	4.76869	44.9255	CP003822.1	123870	126739	+	CNAG_03047	hypothetical protein
CP003822.1	128347	128840	TF1.ChIP.rep1_peak_614	3.21222	20.695	CP003822.1	126571	129499	-	CNAG_12222	#N/A
CP003822.1	141402	142084	TF1.ChIP.rep1_peak_615	4.36169	35.4349	CP003822.1	141425	144845	-	CNAG_03038	hypothetical protein
CP003822.1	151604	153182	TF1.ChIP.rep1_peak_616	3.10749	19.7658	CP003822.1	149421	152230	+	CNAG_12223	#N/A
CP003822.1	184041	184430	TF1.ChIP.rep1_peak_617	3.01229	16.2335	CP003822.1	179217	184076	-	CNAG_03023	hypothetical protein
CP003822.1	188697	189253	TF1.ChIP.rep1_peak_618	11.4616	211.062	CP003822.1	188111	189846	+	CNAG_03020	hypothetical protein
CP003822.1	190451	190919	TF1.ChIP.rep1_peak_619	2.21811	7.38345	CP003822.1	190728	194452	+	CNAG_03019	long-chain acyl-CoA synthetase
CP003822.1	198035	198509	TF1.ChIP.rep1_peak_620	2.09964	6.32677	CP003822.1	194421	198040	-	CNAG_03018	nuclear protein
CP003822.1	201225	201675	TF1.ChIP.rep1_peak_621	2.58734	10.5937	CP003822.1	198586	201359	-	CNAG_03017	transcription initiation factor TFIIF subunitalpha
CP003822.1	204081	204632	TF1.ChIP.rep1_peak_622	3.6077	27.7399	CP003822.1	203288	204347	-	CNAG_03015	large subunit ribosomal protein L37-A
CP003822.1	205009	205464	TF1.ChIP.rep1_peak_623	4.26355	33.3795	CP003822.1	204475	206338	+	CNAG_07968	hypothetical protein
CP003822.1	206330	209799	TF1.ChIP.rep1_peak_624	4.68628	45.1318	CP003822.1	204475	206338	+	CNAG_07968	hypothetical protein
CP003822.1	215245	218487	TF1.ChIP.rep1_peak_625	5.44446	59.0617	CP003822.1	214551	215548	-	CNAG_03012	hypothetical protein
CP003822.1	225541	226587	TF1.ChIP.rep1_peak_626	6.22634	79.3936	CP003822.1	224773	225984	-	CNAG_03007	hypothetical protein
CP003822.1	233840	234299	TF1.ChIP.rep1_peak_627	2.82079	13.6924	CP003822.1	228683	233886	-	CNAG_03004	riboflavin synthase, alpha subunit
CP003822.1	251936	252518	TF1.ChIP.rep1_peak_628	3.32829	21.0449	CP003822.1	250089	252085	-	CNAG_02996	flavoprotein oxygenase, variant 2
CP003822.1	256504	257293	TF1.ChIP.rep1_peak_629	3.95588	29.8724	CP003822.1	253802	257040	-	CNAG_02994	hypothetical protein
CP003822.1	262975	263336	TF1.ChIP.rep1_peak_630	3.37711	21.4511	CP003822.1	262547	264646	+	CNAG_02991	cofilin
CP003822.1	264574	265292	TF1.ChIP.rep1_peak_631	7.85827	122.276	CP003822.1	262547	264646	+	CNAG_02991	cofilin
CP003822.1	270075	270399	TF1.ChIP.rep1_peak_632	2.87537	14.094	CP003822.1	266061	270407	+	CNAG_02989	PX domain-containing protein
CP003822.1	273943	274373	TF1.ChIP.rep1_peak_633	2.37968	8.6648	CP003822.1	272655	274027	-	CNAG_02986	ADP-ribose pyrophosphatase
CP003822.1	278325	278670	TF1.ChIP.rep1_peak_634	3.13696	17.798	CP003822.1	276496	278394	+	CNAG_02984	sarcosine oxidase
CP003822.1	293503	293927	TF1.ChIP.rep1_peak_635	3.3115	19.5903	CP003822.1	292610	293689	-	CNAG_02978	hypothetical protein
CP003822.1	299483	299957	TF1.ChIP.rep1_peak_636	3.38207	20.1397	CP003822.1	299718	301093	+	CNAG_02976	riboflavin kinase
CP003822.1	303188	303649	TF1.ChIP.rep1_peak_637	3.82591	27.676	CP003822.1	301091	303305	-	CNAG_02975	hypothetical protein
CP003822.1	304581	305065	TF1.ChIP.rep1_peak_638	2.48316	9.8873	CP003822.1	303441	304798	+	CNAG_02974	voltage-dependent anion channel protein 2
CP003822.1	317951	318281	TF1.ChIP.rep1_peak_639	2.47298	9.8177	CP003822.1	315973	318260	-	CNAG_02969	thioesterase, variant
CP003822.1	323628	323927	TF1.ChIP.rep1_peak_640	2.25267	7.60439	CP003822.1	321112	323935	-	CNAG_02966	carboxypeptidase
CP003822.1	339482	339813	TF1.ChIP.rep1_peak_641	2.16693	7.05487	CP003822.1	335473	339488	-	CNAG_02959	high-affinity iron transporter
CP003822.1	340105	340708	TF1.ChIP.rep1_peak_642	4.22734	33.9587	CP003822.1	340548	343687	+	CNAG_02958	ferroxidase
CP003822.1	365773	366130	TF1.ChIP.rep1_peak_643	2.71103	12.3894	CP003822.1	362518	365918	-	CNAG_02950	Grx4 family monothiol glutaredoxin
CP003822.1	385645	385971	TF1.ChIP.rep1_peak_644	2.27779	7.88153	CP003822.1	383821	385701	-	CNAG_02942	hypothetical protein
CP003822.1	388740	389122	TF1.ChIP.rep1_peak_645	2.63167	12.1208	CP003822.1	388042	393384	+	CNAG_02940	calcium/proton exchanger
CP003822.1	417110	417503	TF1.ChIP.rep1_peak_647	3.22031	18.6602	CP003822.1	415693	417462	-	CNAG_02932	hypothetical protein
CP003822.1	431802	432259	TF1.ChIP.rep1_peak_648	4.47663	38.6317	CP003822.1	431323	432863	+	CNAG_02927	protein disulfide-isomerase
CP003822.1	432560	433327	TF1.ChIP.rep1_peak_649	4.46356	37.8847	CP003822.1	431323	432863	+	CNAG_02927	protein disulfide-isomerase
CP003822.1	433937	434435	TF1.ChIP.rep1_peak_650	6.86956	78.1217	CP003822.1	432975	434397	+	CNAG_02926	hypothetical protein
CP003822.1	436161	437557	TF1.ChIP.rep1_peak_651	6.141	75.4903	CP003822.1	435132	437062	-	CNAG_02925	d-arabinitol 2-dehydrogenase
CP003822.1	439768	440861	TF1.ChIP.rep1_peak_652	4.85633	42.6648	CP003822.1	438125	439890	-	CNAG_02924	histone H1/5
CP003822.1	441625	441945	TF1.ChIP.rep1_peak_653	2.53455	10.0931	CP003822.1	441310	442386	-	CNAG_02923	large subunit ribosomal protein L14
CP003822.1	445350	445915	TF1.ChIP.rep1_peak_654	8.82161	129.986	CP003822.1	445523	447091	+	CNAG_02921	hypothetical protein
CP003822.1	463342	463721	TF1.ChIP.rep1_peak_655	2.49849	10.9718	CP003822.1	462592	464645	+	CNAG_02913	hypothetical protein
CP003822.1	463951	464457	TF1.ChIP.rep1_peak_656	5.02609	46.609	CP003822.1	462592	464645	+	CNAG_02913	hypothetical protein
CP003822.1	474805	475627	TF1.ChIP.rep1_peak_657	3.8876	29.0069	CP003822.1	473810	475370	-	CNAG_02910	hypothetical protein
CP003822.1	476254	476563	TF1.ChIP.rep1_peak_658	2.72425	12.6477	CP003822.1	475464	483444	-	CNAG_07513	hypothetical protein
CP003822.1	484488	485481	TF1.ChIP.rep1_peak_659	3.09119	16.4432	CP003822.1	483672	485256	-	CNAG_02907	tRNA (guanine-N(1)-)-methyltransferase
CP003822.1	487511	488148	TF1.ChIP.rep1_peak_660	3.15667	17.3385	CP003822.1	486867	487613	-	CNAG_02905	hypothetical protein
CP003822.1	488337	489636	TF1.ChIP.rep1_peak_661	7.00725	99.7435	CP003822.1	487737	489101	+	CNAG_02904	hypothetical protein
CP003822.1	494836	495794	TF1.ChIP.rep1_peak_662	4.47014	38.2582	CP003822.1	493708	494989	+	CNAG_02901	U6 snRNA-associated Sm-like protein LSm4
CP003822.1	497683	499040	TF1.ChIP.rep1_peak_663	6.25905	74.1218	CP003822.1	495612	497765	+	CNAG_02900	hypothetical protein
CP003822.1	500122	501424	TF1.ChIP.rep1_peak_664	3.40847	20.7993	CP003822.1	500230	501213	+	CNAG_02899	hypothetical protein
CP003822.1	518967	519294	TF1.ChIP.rep1_peak_665	2.86167	14.1701	CP003822.1	518052	518985	-	CNAG_02891	endoplasmic reticulum protein
CP003822.1	520388	520904	TF1.ChIP.rep1_peak_666	6.01749	64.1476	CP003822.1	519137	520552	+	CNAG_02890	hypothetical protein
CP003822.1	526603	527070	TF1.ChIP.rep1_peak_667	5.12763	49.6848	CP003822.1	523633	528981	-	CNAG_07514	Sec7 domain-containing protein
CP003822.1	528684	529612	TF1.ChIP.rep1_peak_668	3.8314	28.5155	CP003822.1	523633	528981	-	CNAG_07514	Sec7 domain-containing protein
CP003822.1	535197	537046	TF1.ChIP.rep1_peak_669	4.44479	39.9061	CP003822.1	533920	536049	-	CNAG_02883	rho family protein
CP003822.1	537533	538170	TF1.ChIP.rep1_peak_670	3.61181	22.3765	CP003822.1	537301	537613	+	CNAG_12246	#N/A
CP003822.1	541394	541802	TF1.ChIP.rep1_peak_671	3.52073	23.3407	CP003822.1	537796	541993	+	CNAG_02882	hypothetical protein
CP003822.1	542432	542929	TF1.ChIP.rep1_peak_672	5.66232	56.4449	CP003822.1	541142	542436	-	CNAG_02881	cytidine deaminase
CP003822.1	548729	549126	TF1.ChIP.rep1_peak_673	3.38125	21.936	CP003822.1	547718	551453	-	CNAG_02877	hypothetical protein
CP003822.1	551334	551885	TF1.ChIP.rep1_peak_674	3.34997	19.8907	CP003822.1	547718	551453	-	CNAG_02877	hypothetical protein
CP003822.1	552439	552947	TF1.ChIP.rep1_peak_675	2.58375	12.6515	CP003822.1	553552	556304	+	CNAG_02876	ornithine decarboxylase
CP003822.1	553265	554146	TF1.ChIP.rep1_peak_676	3.71458	29.0053	CP003822.1	553552	556304	+	CNAG_02876	ornithine decarboxylase
CP003822.1	560525	561185	TF1.ChIP.rep1_peak_677	9.17256	127.168	CP003822.1	558348	560834	-	CNAG_02874	hypothetical protein
CP003822.1	561680	562594	TF1.ChIP.rep1_peak_678	16.6025	382.151	CP003822.1	560932	561915	+	CNAG_02873	signal peptidase I
CP003822.1	565833	566294	TF1.ChIP.rep1_peak_679	2.83425	13.7918	CP003822.1	565592	567601	-	CNAG_02870	folylpolyglutamate synthase
CP003822.1	567382	567866	TF1.ChIP.rep1_peak_680	3.12179	17.2754	CP003822.1	565592	567601	-	CNAG_02870	folylpolyglutamate synthase
CP003822.1	569299	570257	TF1.ChIP.rep1_peak_681	3.12279	16.0729	CP003822.1	567788	569389	+	CNAG_02869	hypothetical protein
CP003822.1	570805	571287	TF1.ChIP.rep1_peak_682	4.41215	37.1132	CP003822.1	569584	571907	+	CNAG_02868	tryptophan 2,3-dioxygenase
CP003822.1	573443	573858	TF1.ChIP.rep1_peak_683	3.31235	18.5011	CP003822.1	571812	575130	-	CNAG_02867	phosphatidylinositol phospholipase C, delta
CP003822.1	574850	575343	TF1.ChIP.rep1_peak_684	3.90966	26.491	CP003822.1	571812	575130	-	CNAG_02867	phosphatidylinositol phospholipase C, delta
CP003822.1	579667	580013	TF1.ChIP.rep1_peak_685	2.56467	10.5878	CP003822.1	579981	581255	+	CNAG_02864	hypothetical protein
CP003822.1	590365	591480	TF1.ChIP.rep1_peak_686	4.4807	37.4067	CP003822.1	591182	593167	-	CNAG_02859	NADH kinase, variant 2
CP003822.1	593223	593660	TF1.ChIP.rep1_peak_687	3.57354	23.7802	CP003822.1	593425	595258	+	CNAG_02858	adenylosuccinate synthetase
CP003822.1	599501	599934	TF1.ChIP.rep1_peak_688	5.32954	48.9038	CP003822.1	599393	604027	-	CNAG_02856	potassium ion transporter
CP003822.1	605733	607151	TF1.ChIP.rep1_peak_689	11.4052	215.061	CP003822.1	604147	605780	-	CNAG_02855	oligosaccharyltransferase complex subunit delta(ribophorin II)
CP003822.1	619016	620361	TF1.ChIP.rep1_peak_690	5.56533	61.4286	CP003822.1	615884	619216	-	CNAG_02850	glucan endo-1,3-alpha-glucosidase agn1
CP003822.1	622175	624204	TF1.ChIP.rep1_peak_691	6.28299	73.0582	CP003822.1	620118	622323	-	CNAG_02849	glutathione transferase
CP003822.1	625148	625681	TF1.ChIP.rep1_peak_692	4.13566	32.2797	CP003822.1	624128	626145	-	CNAG_02848	hypothetical protein
CP003822.1	625988	626740	TF1.ChIP.rep1_peak_693	2.94595	14.6082	CP003822.1	624128	626145	-	CNAG_02848	hypothetical protein
CP003822.1	627077	628092	TF1.ChIP.rep1_peak_694	7.74321	121.462	CP003822.1	626326	627568	+	CNAG_02847	thymidylate kinase
CP003822.1	629427	629812	TF1.ChIP.rep1_peak_695	4.05441	31.287	CP003822.1	629050	629565	-	CNAG_12258	#N/A
CP003822.1	631824	632274	TF1.ChIP.rep1_peak_696	4.11711	31.5434	CP003822.1	629850	631933	-	CNAG_02845	hypothetical protein
CP003822.1	648895	651445	TF1.ChIP.rep1_peak_697	6.05517	67.4373	CP003822.1	648000	649138	-	CNAG_07518	ribonuclease P/MRP protein subunit POP5
CP003822.1	664632	665281	TF1.ChIP.rep1_peak_698	3.41716	20.6392	CP003822.1	661885	664659	+	CNAG_07520	endopeptidase, variant 1
CP003822.1	682446	683089	TF1.ChIP.rep1_peak_699	6.84367	84.4018	CP003822.1	680548	682575	-	CNAG_02824	hypothetical protein
CP003822.1	683301	684244	TF1.ChIP.rep1_peak_700	11.7268	197.181	CP003822.1	682724	687492	+	CNAG_02823	bloom syndrome protein
CP003822.1	687805	688454	TF1.ChIP.rep1_peak_701	3.26299	18.565	CP003822.1	688214	688939	-	CNAG_12263	#N/A
CP003822.1	701741	702058	TF1.ChIP.rep1_peak_702	2.04879	6.47591	CP003822.1	700063	701764	+	CNAG_02818	glycine cleavage system T protein, variant
CP003822.1	709363	709972	TF1.ChIP.rep1_peak_703	4.84306	42.891	CP003822.1	706821	709589	-	CNAG_02815	glycerol-3-phosphate dehydrogenase
CP003822.1	724125	724482	TF1.ChIP.rep1_peak_704	2.30109	8.27105	CP003822.1	721672	724463	-	CNAG_02809	tRNA-specific adenosine deaminase 3
CP003822.1	729468	730243	TF1.ChIP.rep1_peak_705	3.87961	27.3278	CP003822.1	727457	729645	+	CNAG_02806	solute carrier family 30 (zinc transporter), member1, variant
CP003822.1	732332	733167	TF1.ChIP.rep1_peak_706	4.66778	37.7056	CP003822.1	730682	732699	-	CNAG_02805	carbonic anhydrase
CP003822.1	735452	736711	TF1.ChIP.rep1_peak_707	6.13101	72.8354	CP003822.1	735346	735732	-	CNAG_12266	#N/A
CP003822.1	738275	739881	TF1.ChIP.rep1_peak_708	8.22039	143.437	CP003822.1	737830	738946	-	CNAG_02801	thioredoxin, variant
CP003822.1	740751	741176	TF1.ChIP.rep1_peak_709	2.28867	8.18816	CP003822.1	739871	742370	+	CNAG_02800	hypothetical protein
CP003822.1	742356	742682	TF1.ChIP.rep1_peak_710	2.60165	10.9913	CP003822.1	739871	742370	+	CNAG_02800	hypothetical protein
CP003822.1	747976	748883	TF1.ChIP.rep1_peak_711	4.86621	58.8902	CP003822.1	746485	748261	-	CNAG_02797	hypothetical protein
CP003822.1	755630	756495	TF1.ChIP.rep1_peak_712	5.58405	55.7422	CP003822.1	754049	756301	-	CNAG_02793	kynurenine 3-monooxygenase
CP003822.1	782321	782792	TF1.ChIP.rep1_peak_713	3.12756	17.1178	CP003822.1	780389	782409	-	CNAG_02780	kynureninase
CP003822.1	787692	789464	TF1.ChIP.rep1_peak_714	13.4985	279.524	CP003822.1	787826	788771	+	CNAG_12269	#N/A
CP003822.1	793858	794828	TF1.ChIP.rep1_peak_715	3.58132	23.1156	CP003822.1	792791	794067	-	CNAG_02775	hypothetical protein
CP003822.1	795262	795727	TF1.ChIP.rep1_peak_716	4.50577	36.9911	CP003822.1	794987	798466	-	CNAG_02774	hypothetical protein
CP003822.1	809807	810763	TF1.ChIP.rep1_peak_717	2.81065	13.7889	CP003822.1	805103	809884	-	CNAG_02771	DNA repair and recombination protein RAD54B
CP003822.1	823940	824437	TF1.ChIP.rep1_peak_718	5.96764	70.7483	CP003822.1	822830	825471	-	CNAG_02763	phenylalanine-tRNA ligase, beta subunit
CP003822.1	826402	826969	TF1.ChIP.rep1_peak_719	4.83137	41.4236	CP003822.1	825723	826569	-	CNAG_02762	F-type H-transporting ATPase subunit G
CP003822.1	830320	830673	TF1.ChIP.rep1_peak_720	2.49428	9.82343	CP003822.1	829915	831526	+	CNAG_12272	#N/A
CP003822.1	840369	840666	TF1.ChIP.rep1_peak_721	2.21031	7.00368	CP003822.1	839417	840376	-	CNAG_02754	small subunit ribosomal protein S12e
CP003822.1	845588	846478	TF1.ChIP.rep1_peak_722	5.96437	66.9787	CP003822.1	843822	845801	-	CNAG_02751	short-chain dehydrogenase
CP003822.1	847381	847915	TF1.ChIP.rep1_peak_723	2.66995	11.9346	CP003822.1	846715	847578	-	CNAG_02750	hypothetical protein, variant 1
CP003822.1	859636	860525	TF1.ChIP.rep1_peak_725	6.72321	86.4198	CP003822.1	856108	859710	-	CNAG_02745	hypothetical protein
CP003822.1	877492	879138	TF1.ChIP.rep1_peak_727	11.0418	184.261	CP003822.1	875683	877779	-	CNAG_02736	T-complex protein 1 subunit theta
CP003822.1	879951	880341	TF1.ChIP.rep1_peak_728	2.89835	14.4422	CP003822.1	879406	880170	-	CNAG_02734	hypothetical protein
CP003822.1	901940	902335	TF1.ChIP.rep1_peak_730	3.53939	23.975	CP003822.1	900246	903113	-	CNAG_02724	hypothetical protein
CP003822.1	906548	906869	TF1.ChIP.rep1_peak_731	2.43854	9.31384	CP003822.1	903267	906581	-	CNAG_02723	hypothetical protein
CP003822.1	909407	909794	TF1.ChIP.rep1_peak_733	3.68864	26.4905	CP003822.1	906846	910161	+	CNAG_02722	aldose reductase
CP003822.1	915501	916485	TF1.ChIP.rep1_peak_734	10.5763	175.591	CP003822.1	913679	916146	+	CNAG_02720	nuclear GTP-binding protein
CP003822.1	920525	921773	TF1.ChIP.rep1_peak_735	11.9601	196.791	CP003822.1	916196	920938	+	CNAG_02719	hypothetical protein
CP003822.1	926100	926633	TF1.ChIP.rep1_peak_736	5.42475	51.6194	CP003822.1	924061	926473	-	CNAG_02717	aryl-alcohol dehydrogenase
CP003822.1	937710	939706	TF1.ChIP.rep1_peak_738	5.47228	57.0324	CP003822.1	939330	940856	-	CNAG_02712	Bud32 protein kinase
CP003822.1	940748	941172	TF1.ChIP.rep1_peak_739	3.73796	35.1163	CP003822.1	939330	940856	-	CNAG_02712	Bud32 protein kinase
CP003822.1	943789	944330	TF1.ChIP.rep1_peak_740	2.89728	20.3656	CP003822.1	941158	943947	-	CNAG_02711	hypothetical protein
CP003822.1	946482	947009	TF1.ChIP.rep1_peak_741	7.0187	94.1759	CP003822.1	944391	946744	-	CNAG_02710	T-complex protein 1 subunit gamma
CP003822.1	949381	950095	TF1.ChIP.rep1_peak_742	4.51191	37.3617	CP003822.1	947433	949594	-	CNAG_02708	prenylcysteine oxidase/farnesylcysteine lyase
CP003822.1	950601	951906	TF1.ChIP.rep1_peak_743	5.47695	65.9238	CP003822.1	949796	951728	+	CNAG_02707	hypothetical protein
CP003822.1	955994	956696	TF1.ChIP.rep1_peak_744	4.01523	31.2236	CP003822.1	953698	956061	-	CNAG_02705	hypothetical protein, variant 1
CP003822.1	961076	961500	TF1.ChIP.rep1_peak_745	4.63523	39.399	CP003822.1	960152	964261	-	CNAG_02703	hypothetical protein
CP003822.1	963434	964667	TF1.ChIP.rep1_peak_746	3.23332	21.5153	CP003822.1	960152	964261	-	CNAG_02703	hypothetical protein
CP003822.1	969996	970892	TF1.ChIP.rep1_peak_747	16.4154	420.32	CP003822.1	968153	970487	-	CNAG_02701	hypothetical protein
CP003822.1	976232	976712	TF1.ChIP.rep1_peak_749	4.02491	31.5893	CP003822.1	970996	976412	-	CNAG_02700	hypothetical protein, variant
CP003822.1	981183	981646	TF1.ChIP.rep1_peak_750	6.00769	63.6397	CP003822.1	977655	982750	+	CNAG_02699	hypothetical protein
CP003822.1	984823	985372	TF1.ChIP.rep1_peak_751	6.12309	66.8105	CP003822.1	982596	985938	-	CNAG_02698	hypothetical protein
CP003822.1	1003835	1004395	TF1.ChIP.rep1_peak_752	8.66707	121.748	CP003822.1	1002454	1004335	+	CNAG_02693	solute carrier family 25 (mitochondrialcarnitine/acylcarnitine transporter), member 20/29
CP003822.1	1005200	1006356	TF1.ChIP.rep1_peak_753	16.1965	392.564	CP003822.1	1004243	1005469	-	CNAG_02692	nitroreductase
CP003822.1	1007755	1008222	TF1.ChIP.rep1_peak_754	4.04657	30.0913	CP003822.1	1005930	1007798	+	CNAG_02691	hypothetical protein
CP003822.1	1021145	1024730	TF1.ChIP.rep1_peak_755	16.8194	407.578	CP003822.1	1018998	1021264	-	CNAG_02685	hypothetical protein
CP003822.1	1030419	1031679	TF1.ChIP.rep1_peak_756	4.06558	31.1009	CP003822.1	1028384	1031316	-	CNAG_02683	hypothetical protein
CP003822.1	1056492	1057797	TF1.ChIP.rep1_peak_758	8.71023	161.659	CP003822.1	1052733	1056705	-	CNAG_02675	CAMK/CAMKL/GIN4 protein kinase
CP003822.1	1059668	1060235	TF1.ChIP.rep1_peak_759	13.4624	278.378	CP003822.1	1057598	1059941	-	CNAG_02674	hypothetical protein
CP003822.1	1066681	1067318	TF1.ChIP.rep1_peak_760	9.31358	136.052	CP003822.1	1063809	1066903	-	CNAG_02671	pre-mRNA-splicing factor CEF1
CP003822.1	1074891	1075296	TF1.ChIP.rep1_peak_761	2.65044	12.1059	CP003822.1	1072297	1075040	+	CNAG_02667	hypothetical protein
CP003822.1	1083221	1083746	TF1.ChIP.rep1_peak_762	3.46694	24.9845	CP003822.1	1080239	1083340	-	CNAG_02664	D-lactate dehydrogenase
CP003822.1	1085711	1086195	TF1.ChIP.rep1_peak_763	2.90752	14.3289	CP003822.1	1086140	1087261	+	CNAG_12292	#N/A
CP003822.1	1102022	1102617	TF1.ChIP.rep1_peak_764	2.81538	13.3082	CP003822.1	1098651	1102937	-	CNAG_02658	hypothetical protein
CP003822.1	1102775	1104287	TF1.ChIP.rep1_peak_765	3.17955	18.132	CP003822.1	1098651	1102937	-	CNAG_02658	hypothetical protein
CP003822.1	1118859	1119898	TF1.ChIP.rep1_peak_767	3.52727	22.2038	CP003822.1	1111312	1119092	-	CNAG_02654	DNA polymerase epsilon catalytic subunit A
CP003822.1	1128701	1129202	TF1.ChIP.rep1_peak_768	3.3733	20.7458	CP003822.1	1128618	1130737	+	CNAG_07533	hypothetical protein
CP003822.1	1140979	1141952	TF1.ChIP.rep1_peak_769	8.05035	110.775	CP003822.1	1138448	1141561	-	CNAG_07538	calcium/proton exchanger
CP003822.1	1143610	1143935	TF1.ChIP.rep1_peak_770	2.78539	14.1062	CP003822.1	1141824	1145994	-	CNAG_07539	replication factor C subunit 1
CP003822.1	1149033	1150895	TF1.ChIP.rep1_peak_771	4.38031	40.5223	CP003822.1	1148048	1150206	-	CNAG_07540	hypothetical protein
CP003822.1	1153399	1154247	TF1.ChIP.rep1_peak_772	5.17696	49.4104	CP003822.1	1151065	1153772	-	CNAG_07541	proteasome assembly chaperone 2
CP003822.1	1157389	1157930	TF1.ChIP.rep1_peak_773	7.83905	105.542	CP003822.1	1155977	1157512	-	CNAG_12299	#N/A
CP003822.1	1167452	1167774	TF1.ChIP.rep1_peak_774	2.05432	6.42003	CP003822.1	1167713	1169501	-	CNAG_07548	cytoplasmic protein
CP003822.1	1170822	1172448	TF1.ChIP.rep1_peak_775	5.18907	64.5119	CP003822.1	1170559	1171270	-	CNAG_12300	#N/A
CP003822.1	1178754	1179104	TF1.ChIP.rep1_peak_776	2.21657	8.14623	CP003822.1	1179032	1187083	+	CNAG_07552	DNA repair protein Rad8
CP003822.1	1197350	1198078	TF1.ChIP.rep1_peak_778	3.67495	24.6137	CP003822.1	1197365	1200805	+	CNAG_07555	hypothetical protein
CP003822.1	1199548	1199955	TF1.ChIP.rep1_peak_779	3.46489	21.9407	CP003822.1	1197365	1200805	+	CNAG_07555	hypothetical protein
CP003822.1	1202808	1203536	TF1.ChIP.rep1_peak_781	16.1442	318.235	CP003822.1	1202224	1203159	-	CNAG_07557	ATP-binding cassette transporter
CP003822.1	1204584	1205144	TF1.ChIP.rep1_peak_782	10.9025	197.619	CP003822.1	1203314	1204785	-	CNAG_07558	hypothetical protein
CP003822.1	1208693	1209159	TF1.ChIP.rep1_peak_783	2.2781	7.76643	CP003822.1	1208948	1212302	+	CNAG_07561	6-phosphogluconate dehydrogenase, decarboxylating1
CP003822.1	1212384	1212698	TF1.ChIP.rep1_peak_784	2.55011	10.924	CP003822.1	1212591	1216622	+	CNAG_07562	hypothetical protein
CP003822.1	1223097	1223757	TF1.ChIP.rep1_peak_785	5.13555	53.0171	CP003822.1	1222853	1225549	-	CNAG_07566	hypothetical protein
CP003822.1	1263603	1264147	TF1.ChIP.rep1_peak_786	11.5189	199.726	CP003822.1	1262715	1264924	-	CNAG_02598	chitinase
CP003822.1	1282652	1283335	TF1.ChIP.rep1_peak_787	3.00163	16.1508	CP003822.1	1283214	1283958	+	CNAG_02591	hypothetical protein
CP003822.1	1318828	1319885	TF1.ChIP.rep1_peak_788	3.3028	20.1769	CP003822.1	1313617	1318962	-	CNAG_02579	hypothetical protein
CP003822.1	1323196	1325301	TF1.ChIP.rep1_peak_789	7.00977	101.668	CP003822.1	1322636	1324702	-	CNAG_02577	oxidoreductase
CP003822.1	1335759	1336668	TF1.ChIP.rep1_peak_790	2.95712	14.689	CP003822.1	1335493	1336357	-	CNAG_12310	#N/A
CP003822.1	1340088	1340890	TF1.ChIP.rep1_peak_792	3.06818	16.4678	CP003822.1	1338215	1340297	-	CNAG_12313	#N/A
CP003822.1	1341372	1341983	TF1.ChIP.rep1_peak_793	3.97354	29.1978	CP003822.1	1340675	1341452	-	CNAG_02570	hypothetical protein
CP003822.1	1343058	1343773	TF1.ChIP.rep1_peak_794	7.88519	116.883	CP003822.1	1342001	1343468	-	CNAG_02569	hypothetical protein
CP003822.1	1350979	1351529	TF1.ChIP.rep1_peak_795	2.01696	6.08448	CP003822.1	1351037	1354809	+	CNAG_02566	hepatocyte nuclear factor
CP003822.1	1367442	1368480	TF1.ChIP.rep1_peak_796	4.95661	48.0804	CP003822.1	1363671	1367708	+	CNAG_02562	acyl-CoA dehydrogenase
CP003822.1	1370695	1371736	TF1.ChIP.rep1_peak_797	7.14339	88.7441	CP003822.1	1371381	1372001	-	CNAG_12315	#N/A
CP003822.1	1377988	1378504	TF1.ChIP.rep1_peak_798	9.35435	160.383	CP003822.1	1371530	1378287	+	CNAG_07972	hypothetical protein
CP003822.1	1383045	1383726	TF1.ChIP.rep1_peak_799	3.03161	19.4679	CP003822.1	1371530	1378287	+	CNAG_07972	hypothetical protein
CP003822.1	1388141	1389259	TF1.ChIP.rep1_peak_800	11.0656	216.973	CP003822.1	1371530	1378287	+	CNAG_07972	hypothetical protein
CP003822.1	1393535	1393970	TF1.ChIP.rep1_peak_801	4.33507	35.2031	CP003822.1	1371530	1378287	+	CNAG_07972	hypothetical protein
CP003822.1	1394726	1395210	TF1.ChIP.rep1_peak_802	3.26431	26.2961	CP003822.1	1409633	1410891	-	CNAG_06879	hypothetical protein
CP003822.1	1411851	1412347	TF1.ChIP.rep1_peak_803	3.59996	24.7324	CP003822.1	1411126	1412073	-	CNAG_06880	mitochondrial protein
CP003822.1	1416882	1417291	TF1.ChIP.rep1_peak_804	3.87193	27.2647	CP003822.1	1417200	1419064	-	CNAG_06884	hypothetical protein
CP003822.1	1433274	1434665	TF1.ChIP.rep1_peak_805	4.30908	39.2093	CP003822.1	1431543	1433461	-	CNAG_06889	sodium-hydrogen antiporter
CP003822.1	1441318	1441746	TF1.ChIP.rep1_peak_806	4.37951	35.8975	CP003822.1	1440324	1442110	+	CNAG_06892	preconditioning-inducible protein
CP003822.1	1449133	1449943	TF1.ChIP.rep1_peak_807	2.63295	12.4377	CP003822.1	1445921	1449518	-	CNAG_06896	cytoplasmic protein
CP003822.1	1451863	1456936	TF1.ChIP.rep1_peak_808	4.36651	46.5186	CP003822.1	1449539	1452218	-	CNAG_06897	hypothetical protein
CP003822.1	1502123	1502521	TF1.ChIP.rep1_peak_810	3.42992	21.6573	CP003822.1	1502159	1504570	+	CNAG_06915	hypothetical protein
CP003822.1	1526296	1526959	TF1.ChIP.rep1_peak_811	2.14221	6.8957	CP003822.1	1526806	1530250	+	CNAG_06923	phosphoketolase
CP003822.1	1532600	1533798	TF1.ChIP.rep1_peak_812	5.59923	59.4119	CP003822.1	1529492	1532629	-	CNAG_06924	beta-fructofuranosidase
CP003822.1	1550598	1550935	TF1.ChIP.rep1_peak_813	2.36966	9.48595	CP003822.1	1547027	1550717	-	CNAG_06929	IQ domain-containing GTPase activating protein,variant 2
CP003822.1	1551780	1552321	TF1.ChIP.rep1_peak_814	6.14897	81.5387	CP003822.1	1551020	1551944	-	CNAG_06930	hypothetical protein
CP003822.1	1564578	1565131	TF1.ChIP.rep1_peak_815	3.09823	17.8907	CP003822.1	1562094	1564731	-	CNAG_06934	hexose transporter protein, variant 2
CP003822.1	1566698	1568233	TF1.ChIP.rep1_peak_816	13.7377	278.597	CP003822.1	1566433	1567424	-	CNAG_06935	isochorismatase hydrolase
CP003823.1	5347	5718	TF1.ChIP.rep1_peak_817	3.16151	21.6817	CP003823.1	5841	8118	-	CNAG_07793	hypothetical protein
CP003823.1	8659	10162	TF1.ChIP.rep1_peak_818	6.82185	83.7228	CP003823.1	10017	12415	+	CNAG_04932	hypothetical protein
CP003823.1	14979	15529	TF1.ChIP.rep1_peak_819	2.23178	7.69515	CP003823.1	12846	15246	-	CNAG_04933	hypothetical protein, variant 1
CP003823.1	16143	17559	TF1.ChIP.rep1_peak_820	3.61718	24.8788	CP003823.1	15499	17277	-	CNAG_04934	hypothetical protein
CP003823.1	27514	27881	TF1.ChIP.rep1_peak_821	3.29826	22.0995	CP003823.1	26594	29588	+	CNAG_04939	hypothetical protein
CP003823.1	37129	37735	TF1.ChIP.rep1_peak_822	5.11497	50.2888	CP003823.1	35480	37245	-	CNAG_12334	#N/A
CP003823.1	47843	48407	TF1.ChIP.rep1_peak_823	2.56218	10.864	CP003823.1	45187	48021	-	CNAG_04944	hypothetical protein
CP003823.1	50306	50851	TF1.ChIP.rep1_peak_824	3.59684	26.9037	CP003823.1	50141	52445	-	CNAG_04946	hypothetical protein
CP003823.1	60338	60718	TF1.ChIP.rep1_peak_825	2.41693	9.69611	CP003823.1	58028	60351	-	CNAG_04949	hypothetical protein
CP003823.1	63357	63684	TF1.ChIP.rep1_peak_826	2.50032	10.0044	CP003823.1	61697	63512	-	CNAG_04951	3-deoxy-7-phosphoheptulonate synthase
CP003823.1	65193	67128	TF1.ChIP.rep1_peak_827	3.60455	23.3015	CP003823.1	63508	65587	+	CNAG_04952	ADP-ribosylation factor 6
CP003823.1	67425	67743	TF1.ChIP.rep1_peak_828	2.86744	14.0359	CP003823.1	66271	68478	+	CNAG_04953	hypothetical protein
CP003823.1	80448	80853	TF1.ChIP.rep1_peak_829	4.61089	40.4873	CP003823.1	79500	81527	+	CNAG_04959	syntaxin 16
CP003823.1	90838	93576	TF1.ChIP.rep1_peak_830	5.69796	67.1299	CP003823.1	90969	91301	-	CNAG_12337	#N/A
CP003823.1	96763	97211	TF1.ChIP.rep1_peak_831	3.13579	17.5859	CP003823.1	95744	96961	-	CNAG_07797	transcriptional regulator
CP003823.1	113700	114193	TF1.ChIP.rep1_peak_832	2.65235	11.6526	CP003823.1	111116	113864	-	CNAG_04969	UDP-glucose 6-dehydrogenase
CP003823.1	130916	131356	TF1.ChIP.rep1_peak_833	3.00523	19.0331	CP003823.1	129244	131031	-	CNAG_04976	zuotin
CP003823.1	134157	134551	TF1.ChIP.rep1_peak_834	3.00058	15.7627	CP003823.1	133811	136000	-	CNAG_04979	hypothetical protein
CP003823.1	137883	138305	TF1.ChIP.rep1_peak_835	2.73115	12.698	CP003823.1	138301	138779	-	CNAG_12346	#N/A
CP003823.1	138586	138932	TF1.ChIP.rep1_peak_836	2.83174	13.5996	CP003823.1	138301	138779	-	CNAG_12346	#N/A
CP003823.1	144515	146009	TF1.ChIP.rep1_peak_837	3.40762	20.5649	CP003823.1	145202	146580	+	CNAG_04983	hypothetical protein
CP003823.1	146585	146923	TF1.ChIP.rep1_peak_838	3.05028	15.9423	CP003823.1	146537	146786	-	CNAG_12347	#N/A
CP003823.1	148854	149337	TF1.ChIP.rep1_peak_839	2.40913	9.37918	CP003823.1	146896	148983	-	CNAG_04984	pleiotropic drug resistance protein
CP003823.1	150760	151105	TF1.ChIP.rep1_peak_840	2.67092	13.5168	CP003823.1	150755	151958	-	CNAG_04986	prefoldin subunit 1
CP003823.1	151697	152185	TF1.ChIP.rep1_peak_841	3.09433	18.6543	CP003823.1	150755	151958	-	CNAG_04986	prefoldin subunit 1
CP003823.1	155152	155806	TF1.ChIP.rep1_peak_842	3.49192	21.4529	CP003823.1	152562	155317	-	CNAG_04987	hypothetical protein
CP003823.1	160846	161432	TF1.ChIP.rep1_peak_843	11.7047	193.6	CP003823.1	160823	162156	+	CNAG_04989	protein FRG1
CP003823.1	163221	164053	TF1.ChIP.rep1_peak_844	3.17043	17.6485	CP003823.1	162085	163785	-	CNAG_04990	glutamate-5-semialdehyde dehydrogenase
CP003823.1	165473	167680	TF1.ChIP.rep1_peak_845	6.05255	78.7626	CP003823.1	166048	166513	+	CNAG_12351	#N/A
CP003823.1	172668	173152	TF1.ChIP.rep1_peak_846	5.7805	69.2051	CP003823.1	170727	174160	+	CNAG_04992	hypothetical protein
CP003823.1	179787	180251	TF1.ChIP.rep1_peak_847	4.86573	45.1512	CP003823.1	179161	180465	-	CNAG_04994	signal recognition particle subunit SRP14
CP003823.1	183613	184001	TF1.ChIP.rep1_peak_848	2.69	12.5565	CP003823.1	181532	183681	-	CNAG_07802	class III aminotransferase
CP003823.1	188795	189179	TF1.ChIP.rep1_peak_849	2.82958	14.1042	CP003823.1	188937	189480	-	CNAG_12355	#N/A
CP003823.1	199425	200157	TF1.ChIP.rep1_peak_850	2.40396	9.34357	CP003823.1	197475	199683	-	CNAG_05003	hypothetical protein
CP003823.1	207477	208203	TF1.ChIP.rep1_peak_851	2.59297	11.6799	CP003823.1	203297	207957	-	CNAG_05005	ULK/ULK protein kinase
CP003823.1	208463	209354	TF1.ChIP.rep1_peak_852	2.74777	13.4803	CP003823.1	209108	211670	+	CNAG_05006	hypothetical protein
CP003823.1	214571	215030	TF1.ChIP.rep1_peak_853	3.72822	26.324	CP003823.1	213478	214630	+	CNAG_05008	hypothetical protein
CP003823.1	222604	223076	TF1.ChIP.rep1_peak_854	3.98857	33.4806	CP003823.1	220095	222689	-	CNAG_05011	iron donor protein CyaY
CP003823.1	231206	231620	TF1.ChIP.rep1_peak_855	4.3642	36.6835	CP003823.1	229871	232836	+	CNAG_05015	catalase
CP003823.1	239623	239999	TF1.ChIP.rep1_peak_856	2.51075	10.4994	CP003823.1	238403	239831	-	CNAG_05018	hypothetical protein
CP003823.1	254606	254926	TF1.ChIP.rep1_peak_858	2.63262	11.359	CP003823.1	253314	254852	-	CNAG_05026	mango esterase, variant 1
CP003823.1	257702	258113	TF1.ChIP.rep1_peak_859	2.65044	12.1059	CP003823.1	257885	260540	+	CNAG_05028	cysteine synthase
CP003823.1	262121	262451	TF1.ChIP.rep1_peak_860	2.73034	12.8557	CP003823.1	262285	263739	+	CNAG_05030	zinc finger protein 830, variant
CP003823.1	265552	266270	TF1.ChIP.rep1_peak_861	3.70778	25.1344	CP003823.1	263423	265649	-	CNAG_05031	3-oxoacid CoA-transferase
CP003823.1	270007	270458	TF1.ChIP.rep1_peak_862	3.40569	22.1424	CP003823.1	268114	270271	-	CNAG_05033	hypothetical protein
CP003823.1	290747	291191	TF1.ChIP.rep1_peak_863	4.71954	45.79	CP003823.1	290057	293269	+	CNAG_05043	hypothetical protein
CP003823.1	297949	298431	TF1.ChIP.rep1_peak_864	3.75024	25.9961	CP003823.1	295641	298200	-	CNAG_05046	hypothetical protein
CP003823.1	303252	303836	TF1.ChIP.rep1_peak_865	7.87897	112.153	CP003823.1	299246	303552	-	CNAG_07805	insulysin
CP003823.1	306826	307244	TF1.ChIP.rep1_peak_866	2.66272	11.7259	CP003823.1	303765	306897	-	CNAG_05049	hypothetical protein
CP003823.1	310406	310757	TF1.ChIP.rep1_peak_867	2.27665	7.87414	CP003823.1	310588	311355	+	CNAG_07807	histone H4
CP003823.1	311254	311885	TF1.ChIP.rep1_peak_868	4.05848	29.6256	CP003823.1	310588	311355	+	CNAG_07807	histone H4
CP003823.1	331581	331882	TF1.ChIP.rep1_peak_869	2.61088	11.6615	CP003823.1	330017	332743	+	CNAG_05062	hypothetical protein
CP003823.1	337743	338438	TF1.ChIP.rep1_peak_870	11.687	241.061	CP003823.1	332689	337871	-	CNAG_05063	STE/STE11/SSK protein kinase
CP003823.1	347323	347731	TF1.ChIP.rep1_peak_871	4.07883	30.0773	CP003823.1	344755	347522	-	CNAG_05068	GTP-binding protein ypt1
CP003823.1	348369	348893	TF1.ChIP.rep1_peak_872	3.43904	23.8051	CP003823.1	347631	348636	-	CNAG_05069	ubiquinol-cytochrome c reductase subunit 10
CP003823.1	355224	355617	TF1.ChIP.rep1_peak_873	2.58881	11.3504	CP003823.1	350445	355343	-	CNAG_05070	sulfite reductase (NADPH) hemoprotein, beta-component
CP003823.1	362232	363054	TF1.ChIP.rep1_peak_874	6.08375	65.5987	CP003823.1	359311	362601	+	CNAG_12363	#N/A
CP003823.1	365841	366341	TF1.ChIP.rep1_peak_875	6.65907	80.7452	CP003823.1	364783	368953	-	CNAG_05074	hypothetical protein
CP003823.1	371930	372682	TF1.ChIP.rep1_peak_876	3.03766	18.7507	CP003823.1	372228	373883	-	CNAG_05076	hypothetical protein
CP003823.1	373408	374113	TF1.ChIP.rep1_peak_877	3.08782	17.2114	CP003823.1	372228	373883	-	CNAG_05076	hypothetical protein
CP003823.1	377798	378785	TF1.ChIP.rep1_peak_878	4.09693	30.2269	CP003823.1	377974	378062	+	CNAG_10039	#N/A
CP003823.1	382295	382744	TF1.ChIP.rep1_peak_879	2.13705	7.87985	CP003823.1	381089	381904	-	CNAG_05079	hypothetical protein
CP003823.1	383702	384136	TF1.ChIP.rep1_peak_880	3.38323	20.3743	CP003823.1	381089	381904	-	CNAG_05079	hypothetical protein
CP003823.1	391316	391889	TF1.ChIP.rep1_peak_881	17.7729	375.337	CP003823.1	390947	391346	+	CNAG_07809	hypothetical protein
CP003823.1	404967	405395	TF1.ChIP.rep1_peak_882	2.06609	6.30912	CP003823.1	403597	405042	-	CNAG_05085	deoxyhypusine hydroxylase
CP003823.1	414441	415173	TF1.ChIP.rep1_peak_883	3.72543	25.2789	CP003823.1	414381	416418	+	CNAG_05090	quinone oxidoreductase
CP003823.1	421736	422219	TF1.ChIP.rep1_peak_884	3.89467	32.8393	CP003823.1	419603	421852	-	CNAG_07973	hypothetical protein
CP003823.1	426984	427371	TF1.ChIP.rep1_peak_885	3.01868	16.858	CP003823.1	425534	427175	+	CNAG_05097	YjeF family protein
CP003823.1	427867	428220	TF1.ChIP.rep1_peak_886	2.23127	7.46766	CP003823.1	426999	428173	-	CNAG_05098	ubiquitin-like protein 5
CP003823.1	443065	443666	TF1.ChIP.rep1_peak_887	4.00476	29.1816	CP003823.1	442324	444641	-	CNAG_05104	CAMK protein kinase, variant
CP003823.1	443950	444959	TF1.ChIP.rep1_peak_888	16.3993	322.439	CP003823.1	442324	444641	-	CNAG_05104	CAMK protein kinase, variant
CP003823.1	449572	450052	TF1.ChIP.rep1_peak_889	4.47184	36.0695	CP003823.1	449120	450291	-	CNAG_05107	prefoldin subunit 4
CP003823.1	452192	452723	TF1.ChIP.rep1_peak_890	8.15456	109.157	CP003823.1	449914	453487	+	CNAG_05109	CBS and PB1 domain-containing protein
CP003823.1	458962	459267	TF1.ChIP.rep1_peak_891	2.56729	11.4884	CP003823.1	457875	461034	-	CNAG_05112	hypothetical protein
CP003823.1	472884	473274	TF1.ChIP.rep1_peak_892	3.47917	22.29	CP003823.1	473136	475831	+	CNAG_05117	hypothetical protein
CP003823.1	487231	487586	TF1.ChIP.rep1_peak_893	2.36255	8.80529	CP003823.1	483865	487276	+	CNAG_05121	hypothetical protein
CP003823.1	502121	502494	TF1.ChIP.rep1_peak_894	3.34264	18.9458	CP003823.1	500541	502358	+	CNAG_05129	hypothetical protein
CP003823.1	502794	503178	TF1.ChIP.rep1_peak_895	2.77645	12.6906	CP003823.1	503012	506342	+	CNAG_05130	hypothetical protein
CP003823.1	506069	506652	TF1.ChIP.rep1_peak_896	7.50685	111.679	CP003823.1	503012	506342	+	CNAG_05130	hypothetical protein
CP003823.1	509060	509545	TF1.ChIP.rep1_peak_897	1.87375	4.56292	CP003823.1	509334	512988	+	CNAG_07815	hypothetical protein
CP003823.1	528483	531915	TF1.ChIP.rep1_peak_898	4.72385	46.1656	CP003823.1	525057	529291	-	CNAG_05138	glucan 1,3-beta-glucosidase
CP003823.1	534655	535655	TF1.ChIP.rep1_peak_899	3.92126	29.0274	CP003823.1	531751	534814	-	CNAG_05139	solute carrier family 35 (UDP-sugar transporter),member A1/2/3, variant
CP003823.1	537864	538857	TF1.ChIP.rep1_peak_900	4.08134	30.6674	CP003823.1	535047	538084	+	CNAG_05140	methylenetetrahydrofolate reductase
CP003823.1	572309	572774	TF1.ChIP.rep1_peak_901	3.25089	19.9672	CP003823.1	568900	572352	+	CNAG_05153	hypothetical protein
CP003823.1	579269	581462	TF1.ChIP.rep1_peak_902	14.0912	284.775	CP003823.1	574910	580272	-	CNAG_05155	protein-tyrosine-phosphatase
CP003823.1	582783	585704	TF1.ChIP.rep1_peak_903	4.04647	29.8086	CP003823.1	581363	583410	-	CNAG_05156	hypothetical protein, variant
CP003823.1	586861	591452	TF1.ChIP.rep1_peak_904	8.01111	113.003	CP003823.1	585815	588709	+	CNAG_05158	hypothetical protein, variant
CP003823.1	594372	594774	TF1.ChIP.rep1_peak_905	3.25567	18.7232	CP003823.1	594104	594665	-	CNAG_05162	V-type proton ATPase subunit E
CP003823.1	614672	616118	TF1.ChIP.rep1_peak_906	3.38681	24.0141	CP003823.1	612155	615052	+	CNAG_05169	L-lactate dehydrogenase (cytochrome)
CP003823.1	639665	640141	TF1.ChIP.rep1_peak_907	3.96889	31.9138	CP003823.1	637667	640068	+	CNAG_05176	hypothetical protein
CP003823.1	642793	643439	TF1.ChIP.rep1_peak_908	2.70693	13.8102	CP003823.1	639986	643091	-	CNAG_05177	DNA polymerase kappa subunit
CP003823.1	650915	652291	TF1.ChIP.rep1_peak_910	2.64326	11.5883	CP003823.1	651585	651988	+	CNAG_12383	#N/A
CP003823.1	661504	662076	TF1.ChIP.rep1_peak_911	2.21128	7.66934	CP003823.1	655905	661519	-	CNAG_05182	hypothetical protein
CP003823.1	668090	668480	TF1.ChIP.rep1_peak_912	2.83464	14.1425	CP003823.1	667858	669215	+	CNAG_05186	hypothetical protein
CP003823.1	696804	697613	TF1.ChIP.rep1_peak_913	16.6757	361.847	CP003823.1	694599	697025	+	CNAG_05198	DNA repair protein RAD7
CP003823.1	711864	712301	TF1.ChIP.rep1_peak_914	6.76504	85.469	CP003823.1	706505	708803	+	CNAG_05202	SET domain-containing protein 6
CP003823.1	713228	713806	TF1.ChIP.rep1_peak_915	3.24955	20.5959	CP003823.1	706505	708803	+	CNAG_05202	SET domain-containing protein 6
CP003823.1	725471	725956	TF1.ChIP.rep1_peak_916	5.61935	71.023	CP003823.1	706505	708803	+	CNAG_05202	SET domain-containing protein 6
CP003823.1	737165	737495	TF1.ChIP.rep1_peak_919	2.07066	8.32063	CP003823.1	748322	749539	-	CNAG_05212	hypothetical protein
CP003823.1	738578	738969	TF1.ChIP.rep1_peak_920	2.61786	16.7225	CP003823.1	748322	749539	-	CNAG_05212	hypothetical protein
CP003823.1	743556	744100	TF1.ChIP.rep1_peak_923	8.82278	169.836	CP003823.1	748322	749539	-	CNAG_05212	hypothetical protein
CP003823.1	747800	748323	TF1.ChIP.rep1_peak_924	10.1428	184.51	CP003823.1	748322	749539	-	CNAG_05212	hypothetical protein
CP003823.1	754797	755718	TF1.ChIP.rep1_peak_925	4.94485	46.5727	CP003823.1	752927	754862	-	CNAG_05215	hypothetical protein
CP003823.1	763977	764479	TF1.ChIP.rep1_peak_926	7.95363	112.41	CP003823.1	763503	769218	+	CNAG_05220	phosphatidylinositol 3-kinase
CP003823.1	770068	770858	TF1.ChIP.rep1_peak_927	2.67082	12.2561	CP003823.1	769091	770173	-	CNAG_05221	histone H2A.Z
CP003823.1	774526	775112	TF1.ChIP.rep1_peak_928	14.3648	307.377	CP003823.1	774656	776287	-	CNAG_05223	hypothetical protein
CP003823.1	776011	778643	TF1.ChIP.rep1_peak_929	4.33338	34.8839	CP003823.1	774656	776287	-	CNAG_05223	hypothetical protein
CP003823.1	779572	780120	TF1.ChIP.rep1_peak_930	3.90223	28.0537	CP003823.1	779762	781361	+	CNAG_05226	hypothetical protein
CP003823.1	787218	787890	TF1.ChIP.rep1_peak_931	4.53098	41.9954	CP003823.1	785277	787233	-	CNAG_05229	stomatin family protein
CP003823.1	788892	789234	TF1.ChIP.rep1_peak_932	2.45163	9.80672	CP003823.1	789367	791252	-	CNAG_05230	sentrin/sumo-specific protease
CP003823.1	793726	794234	TF1.ChIP.rep1_peak_933	6.69522	85.2149	CP003823.1	791380	795201	+	CNAG_05231	nuclear protein
CP003823.1	795202	795506	TF1.ChIP.rep1_peak_934	2.43816	9.98037	CP003823.1	795473	796790	+	CNAG_05232	large subunit ribosomal protein L8
CP003823.1	804412	804961	TF1.ChIP.rep1_peak_935	7.44876	91.1493	CP003823.1	802490	804754	-	CNAG_05235	protein BMH2
CP003823.1	808051	808517	TF1.ChIP.rep1_peak_936	4.49868	36.6134	CP003823.1	807203	809179	+	CNAG_05237	hypothetical protein
CP003823.1	808957	809379	TF1.ChIP.rep1_peak_937	2.6133	11.2238	CP003823.1	807203	809179	+	CNAG_05237	hypothetical protein
CP003823.1	811345	811671	TF1.ChIP.rep1_peak_938	2.60255	10.8467	CP003823.1	811496	812360	+	CNAG_05239	cytoplasmic protein
CP003823.1	819624	820267	TF1.ChIP.rep1_peak_939	3.68864	26.4905	CP003823.1	815304	819758	-	CNAG_05242	hypothetical protein
CP003823.1	822854	823728	TF1.ChIP.rep1_peak_940	5.08722	53.256	CP003823.1	820117	822982	+	CNAG_05243	xylulokinase
CP003823.1	825649	826020	TF1.ChIP.rep1_peak_941	2.58915	11.2035	CP003823.1	825961	826605	+	CNAG_07975	hypothetical protein
CP003823.1	827627	828577	TF1.ChIP.rep1_peak_942	5.37629	63.2934	CP003823.1	826826	828323	-	CNAG_12387	#N/A
CP003823.1	833986	834884	TF1.ChIP.rep1_peak_944	4.86932	45.5278	CP003823.1	832827	834496	+	CNAG_05247	lysophosphatidate acyltransferase
CP003823.1	839999	840478	TF1.ChIP.rep1_peak_945	3.8876	29.0069	CP003823.1	837936	840081	+	CNAG_07976	hypothetical protein
CP003823.1	841510	842168	TF1.ChIP.rep1_peak_946	3.0001	15.949	CP003823.1	840460	841900	+	CNAG_07822	FMN adenylyltransferase
CP003823.1	845575	845964	TF1.ChIP.rep1_peak_947	2.81126	13.6219	CP003823.1	841849	845640	-	CNAG_05250	telomere maintenance protein
CP003823.1	850299	850759	TF1.ChIP.rep1_peak_948	3.44167	24.2896	CP003823.1	848631	850528	-	CNAG_05252	chaperone regulator
CP003823.1	851104	851418	TF1.ChIP.rep1_peak_949	2.56701	12.5145	CP003823.1	850670	853383	+	CNAG_05253	hypothetical protein
CP003823.1	854302	854730	TF1.ChIP.rep1_peak_950	2.81903	14.8856	CP003823.1	854505	856357	+	CNAG_05254	solute carrier family 35 (UDP-galactosetransporter), member B1
CP003823.1	859729	860171	TF1.ChIP.rep1_peak_951	4.3279	35.7482	CP003823.1	859607	864914	-	CNAG_05256	catalase
CP003823.1	875368	875758	TF1.ChIP.rep1_peak_952	2.77049	13.3193	CP003823.1	875174	878037	+	CNAG_05262	hypothetical protein
CP003823.1	880012	880427	TF1.ChIP.rep1_peak_953	3.20699	18.9743	CP003823.1	878170	880085	-	CNAG_05263	hypothetical protein
CP003823.1	909232	910017	TF1.ChIP.rep1_peak_954	2.36076	9.17029	CP003823.1	906402	909656	-	CNAG_07825	hypothetical protein
CP003823.1	913390	914212	TF1.ChIP.rep1_peak_955	3.04742	15.9211	CP003823.1	910701	913801	+	CNAG_05276	histone deacetylase 1/2
CP003823.1	920897	921320	TF1.ChIP.rep1_peak_956	4.8186	43.6958	CP003823.1	920417	923954	-	CNAG_05280	F-box and leucine-rich repeat protein GRR1
CP003823.1	924458	924841	TF1.ChIP.rep1_peak_957	3.0808	17.354	CP003823.1	924297	925721	+	CNAG_05281	hypothetical protein, variant
CP003823.1	929885	930290	TF1.ChIP.rep1_peak_958	1.93474	5.06825	CP003823.1	925898	930045	-	CNAG_05282	phospholipid-translocating ATPase
CP003823.1	931773	932164	TF1.ChIP.rep1_peak_959	3.30669	21.9564	CP003823.1	930190	931775	+	CNAG_05283	solute carrier family 25 (mitochondrial carrierprotein), member 16
CP003823.1	937379	937967	TF1.ChIP.rep1_peak_961	2.57141	10.4863	CP003823.1	936700	937564	-	CNAG_05286	hypothetical protein
CP003823.1	943414	944002	TF1.ChIP.rep1_peak_962	3.3519	23.4671	CP003823.1	941192	944340	-	CNAG_05289	hypothetical protein
CP003823.1	944563	946093	TF1.ChIP.rep1_peak_963	3.3205	22.298	CP003823.1	944325	944855	+	CNAG_12399	#N/A
CP003823.1	948272	950491	TF1.ChIP.rep1_peak_964	4.92129	47.7442	CP003823.1	946183	948334	-	CNAG_05290	transcription initiation protein SPT3
CP003823.1	953955	954319	TF1.ChIP.rep1_peak_965	2.96343	16.9717	CP003823.1	950440	954751	-	CNAG_05291	hypothetical protein
CP003823.1	955188	956065	TF1.ChIP.rep1_peak_966	8.46204	143.701	CP003823.1	955945	958799	+	CNAG_05292	alpha,alpha-trehalose-phosphate synthase (UDP-forming)
CP003823.1	977883	978266	TF1.ChIP.rep1_peak_967	2.73142	13.191	CP003823.1	976775	978068	-	CNAG_05299	oxidoreductase
CP003823.1	984716	986040	TF1.ChIP.rep1_peak_968	4.55517	39.9818	CP003823.1	981235	985235	-	CNAG_05301	deoxyuridine 5'-triphosphate nucleotidohydrolase
CP003823.1	991434	992634	TF1.ChIP.rep1_peak_969	6.757	91.8355	CP003823.1	991734	992270	+	CNAG_12402	#N/A
CP003823.1	995519	996323	TF1.ChIP.rep1_peak_971	4.86252	48.2105	CP003823.1	992402	995516	+	CNAG_05304	hypothetical protein
CP003823.1	1010267	1011200	TF1.ChIP.rep1_peak_972	16.469	367.633	CP003823.1	1005371	1010281	-	CNAG_05308	beta-catenin-like protein 1, variant
CP003823.1	1020602	1021407	TF1.ChIP.rep1_peak_973	3.82585	28.9941	CP003823.1	1018632	1020807	-	CNAG_05312	hypothetical protein
CP003823.1	1032708	1034105	TF1.ChIP.rep1_peak_974	6.49508	72.8719	CP003823.1	1030378	1033351	-	CNAG_05315	taurine catabolism dioxygenase TauD
CP003823.1	1035248	1035970	TF1.ChIP.rep1_peak_975	5.48343	62.9149	CP003823.1	1035716	1038064	+	CNAG_05316	inositol oxygenase
CP003823.1	1038478	1038911	TF1.ChIP.rep1_peak_976	3.65703	24.2178	CP003823.1	1038191	1039975	-	CNAG_05317	phytanoyl-CoA dioxygenase
CP003823.1	1046288	1046660	TF1.ChIP.rep1_peak_978	1.745	4.01657	CP003823.1	1046724	1048813	+	CNAG_05320	oxidoreductase
CP003823.1	1054971	1055625	TF1.ChIP.rep1_peak_979	4.18588	35.057	CP003823.1	1052137	1055253	-	CNAG_07830	hypothetical protein, variant
CP003823.1	1072817	1073524	TF1.ChIP.rep1_peak_980	2.56408	12.1974	CP003823.1	1071296	1072970	-	CNAG_05329	myo-inositol 2-dehydrogenase
CP003823.1	1076142	1076652	TF1.ChIP.rep1_peak_981	9.78965	213.992	CP003823.1	1076696	1077801	+	CNAG_05331	hypothetical protein
CP003824.1	5473	6305	TF1.ChIP.rep1_peak_982	3.82922	39.5744	CP003824.1	6685	7004	+	CNAG_06877	hypothetical protein
CP003824.1	20687	21146	TF1.ChIP.rep1_peak_983	3.38127	21.4856	CP003824.1	20093	20699	-	CNAG_12409	#N/A
CP003824.1	29104	30051	TF1.ChIP.rep1_peak_984	6.07044	84.4404	CP003824.1	27549	29713	+	CNAG_06869	HPP family protein, variant 2
CP003824.1	32104	32504	TF1.ChIP.rep1_peak_985	2.49458	9.96519	CP003824.1	32160	32986	-	CNAG_12411	#N/A
CP003824.1	62014	63171	TF1.ChIP.rep1_peak_986	4.65919	40.5934	CP003824.1	62807	65337	-	CNAG_12412	#N/A
CP003824.1	92645	93341	TF1.ChIP.rep1_peak_987	4.65779	39.2665	CP003824.1	91143	93053	-	CNAG_12415	#N/A
CP003824.1	94201	94586	TF1.ChIP.rep1_peak_988	2.97561	17.4486	CP003824.1	92773	94225	+	CNAG_06843	hypothetical protein
CP003824.1	97323	98189	TF1.ChIP.rep1_peak_989	2.7946	13.1584	CP003824.1	94550	98567	+	CNAG_07402	pantothenate transporter
CP003824.1	98365	98818	TF1.ChIP.rep1_peak_990	3.25232	19.3383	CP003824.1	94550	98567	+	CNAG_07402	pantothenate transporter
CP003824.1	106708	107079	TF1.ChIP.rep1_peak_991	2.53388	10.951	CP003824.1	102744	106777	-	CNAG_06840	elongation factor 2
CP003824.1	107502	107917	TF1.ChIP.rep1_peak_992	3.09757	16.8893	CP003824.1	107804	107885	-	CNAG_10049	#N/A
CP003824.1	111733	112943	TF1.ChIP.rep1_peak_993	6.62894	83.17	CP003824.1	109804	112515	+	CNAG_06838	mitochondrial RNA helicase
CP003824.1	117891	120631	TF1.ChIP.rep1_peak_994	6.31347	82.9406	CP003824.1	115573	118172	-	CNAG_06836	oxidoreductase
CP003824.1	127717	128084	TF1.ChIP.rep1_peak_995	2.94144	14.7599	CP003824.1	126310	127742	+	CNAG_06833	hypothetical protein
CP003824.1	133156	133808	TF1.ChIP.rep1_peak_998	13.5785	270.948	CP003824.1	131525	134166	+	CNAG_06831	hypothetical protein
CP003824.1	143361	143845	TF1.ChIP.rep1_peak_1000	4.8912	51.5986	CP003824.1	140215	143620	+	CNAG_06828	solute carrier family 36 (proton-coupled amino acidtransporter)
CP003824.1	145270	145663	TF1.ChIP.rep1_peak_1001	3.38337	20.8265	CP003824.1	143677	146028	+	CNAG_06827	hypothetical protein, variant
CP003824.1	146054	146451	TF1.ChIP.rep1_peak_1002	2.87842	14.1163	CP003824.1	144313	146217	-	CNAG_12418	#N/A
CP003824.1	148251	148784	TF1.ChIP.rep1_peak_1003	10.3488	179.42	CP003824.1	146350	148510	+	CNAG_06826	hypothetical protein
CP003824.1	169506	170661	TF1.ChIP.rep1_peak_1005	2.94111	15.3105	CP003824.1	162898	169667	-	CNAG_06819	DNA helicase INO80
CP003824.1	174274	174769	TF1.ChIP.rep1_peak_1006	6.25749	70.2138	CP003824.1	171734	175095	-	CNAG_07405	hypothetical protein
CP003824.1	183314	183749	TF1.ChIP.rep1_peak_1007	4.16708	30.5117	CP003824.1	182119	185466	-	CNAG_06816	hypothetical protein
CP003824.1	186625	186922	TF1.ChIP.rep1_peak_1008	2.6696	11.4593	CP003824.1	185700	188859	+	CNAG_06814	hypothetical protein
CP003824.1	188563	189555	TF1.ChIP.rep1_peak_1009	3.39956	24.3588	CP003824.1	185700	188859	+	CNAG_06814	hypothetical protein
CP003824.1	192649	193026	TF1.ChIP.rep1_peak_1010	2.68869	11.909	CP003824.1	192372	192704	-	CNAG_12423	#N/A
CP003824.1	200345	201156	TF1.ChIP.rep1_peak_1011	3.67006	27.5807	CP003824.1	193324	200779	-	CNAG_06812	phospholipase D, variant
CP003824.1	207612	207948	TF1.ChIP.rep1_peak_1012	2.92013	14.6031	CP003824.1	207817	208498	+	CNAG_12425	#N/A
CP003824.1	208557	209394	TF1.ChIP.rep1_peak_1013	5.70959	58.8634	CP003824.1	208236	209840	-	CNAG_06808	pheromone a factor receptor
CP003824.1	209622	210664	TF1.ChIP.rep1_peak_1014	14.7263	265.732	CP003824.1	208236	209840	-	CNAG_06808	pheromone a factor receptor
CP003824.1	211702	212416	TF1.ChIP.rep1_peak_1015	4.26499	35.7841	CP003824.1	212068	213909	+	CNAG_06806	electron transfer flavoprotein alpha subunit
CP003824.1	213712	215062	TF1.ChIP.rep1_peak_1016	4.17448	36.9947	CP003824.1	212068	213909	+	CNAG_06806	electron transfer flavoprotein alpha subunit
CP003824.1	215489	215892	TF1.ChIP.rep1_peak_1017	2.78647	13.9456	CP003824.1	215850	219594	-	CNAG_06804	hypothetical protein
CP003824.1	222234	222556	TF1.ChIP.rep1_peak_1019	1.97197	7.04795	CP003824.1	222288	222701	-	CNAG_07406	pheromone alpha
CP003824.1	222706	223073	TF1.ChIP.rep1_peak_1020	2.30615	11.6511	CP003824.1	222704	223314	+	CNAG_07407	fungal mating-type pheromone
CP003824.1	245236	245705	TF1.ChIP.rep1_peak_1021	6.19826	71.7976	CP003824.1	242901	246213	+	CNAG_07005	hypothetical protein
CP003824.1	247661	248100	TF1.ChIP.rep1_peak_1022	2.71103	12.3894	CP003824.1	244073	247927	-	CNAG_07004	dihydrolipoyl dehydrogenase
CP003824.1	253875	254372	TF1.ChIP.rep1_peak_1023	5.45722	52.2869	CP003824.1	251935	255597	-	CNAG_07015	hypothetical protein, variant
CP003824.1	255518	256585	TF1.ChIP.rep1_peak_1024	4.43284	48.2085	CP003824.1	251935	255597	-	CNAG_07015	hypothetical protein, variant
CP003824.1	267548	268572	TF1.ChIP.rep1_peak_1025	9.78323	149.587	CP003824.1	267859	269211	+	CNAG_01456	hypothetical protein, variant
CP003824.1	269745	270277	TF1.ChIP.rep1_peak_1026	3.34605	19.6379	CP003824.1	269260	270268	-	CNAG_12428	#N/A
CP003824.1	281225	281822	TF1.ChIP.rep1_peak_1027	6.14219	61.0269	CP003824.1	280007	281233	+	CNAG_01452	hypothetical protein
CP003824.1	284355	284910	TF1.ChIP.rep1_peak_1028	8.49461	106.376	CP003824.1	281653	284758	+	CNAG_07413	nucleolar GTP-binding protein 2
CP003824.1	290928	291818	TF1.ChIP.rep1_peak_1029	4.18649	31.8405	CP003824.1	290468	291329	-	CNAG_01446	hypothetical protein
CP003824.1	296802	297156	TF1.ChIP.rep1_peak_1030	2.74129	14.5822	CP003824.1	296559	298196	-	CNAG_01443	hypothetical protein
CP003824.1	300180	300968	TF1.ChIP.rep1_peak_1031	2.34642	8.69667	CP003824.1	298270	301669	-	CNAG_01442	cysteine desulfurase IscS
CP003824.1	308863	309225	TF1.ChIP.rep1_peak_1032	3.10855	17.5739	CP003824.1	308204	311847	-	CNAG_01438	transcription factor
CP003824.1	321012	321529	TF1.ChIP.rep1_peak_1033	2.6171	12.7714	CP003824.1	316925	320999	-	CNAG_07415	hypothetical protein
CP003824.1	325300	325742	TF1.ChIP.rep1_peak_1034	4.62132	42.5367	CP003824.1	323508	325601	-	CNAG_01432	ribosome assembly protein 4
CP003824.1	328421	328923	TF1.ChIP.rep1_peak_1035	2.59647	12.1559	CP003824.1	326841	329273	-	CNAG_01430	hypothetical protein
CP003824.1	335250	335861	TF1.ChIP.rep1_peak_1036	3.9335	27.4961	CP003824.1	335234	335331	+	CNAG_10051	#N/A
CP003824.1	347416	347737	TF1.ChIP.rep1_peak_1037	2.70653	13.968	CP003824.1	344681	347755	+	CNAG_01422	endoplasmic reticulum protein
CP003824.1	356731	357181	TF1.ChIP.rep1_peak_1038	4.0656	29.9676	CP003824.1	354939	356834	-	CNAG_01420	hypothetical protein
CP003824.1	358033	358329	TF1.ChIP.rep1_peak_1039	2.02117	6.29052	CP003824.1	356835	360213	-	CNAG_01419	hypothetical protein
CP003824.1	359095	359508	TF1.ChIP.rep1_peak_1040	3.27455	20.1627	CP003824.1	356835	360213	-	CNAG_01419	hypothetical protein
CP003824.1	372032	372503	TF1.ChIP.rep1_peak_1041	2.65964	11.391	CP003824.1	371943	374164	+	CNAG_01413	nucleolysin TIA-1/TIAR
CP003824.1	375471	375810	TF1.ChIP.rep1_peak_1042	3.14401	18.8711	CP003824.1	374214	378626	+	CNAG_01412	phosphatidate phosphatase LPIN
CP003824.1	422747	423240	TF1.ChIP.rep1_peak_1043	4.54651	36.0577	CP003824.1	420861	422969	-	CNAG_01391	cell division cycle protein 37
CP003824.1	428035	428589	TF1.ChIP.rep1_peak_1045	3.12943	16.525	CP003824.1	426847	429467	+	CNAG_01388	hypothetical protein
CP003824.1	429304	430001	TF1.ChIP.rep1_peak_1046	7.04359	90.6301	CP003824.1	426847	429467	+	CNAG_01388	hypothetical protein
CP003824.1	435821	436660	TF1.ChIP.rep1_peak_1047	3.82052	29.4728	CP003824.1	435691	436141	-	CNAG_12434	#N/A
CP003824.1	439729	440939	TF1.ChIP.rep1_peak_1048	12.6485	246.204	CP003824.1	436321	439954	+	CNAG_01384	hypothetical protein
CP003824.1	441646	442021	TF1.ChIP.rep1_peak_1049	3.06333	15.6466	CP003824.1	440222	442008	-	CNAG_07421	hypothetical protein
CP003824.1	444464	444894	TF1.ChIP.rep1_peak_1050	3.48117	22.7747	CP003824.1	442374	444466	+	CNAG_01382	aspartyl-tRNA(Asn)/glutamyl-tRNA (Gln)amidotransferase subunit A
CP003824.1	449464	450121	TF1.ChIP.rep1_peak_1051	3.13879	21.0594	CP003824.1	448337	450401	+	CNAG_01378	STE24 endopeptidase
CP003824.1	454620	455459	TF1.ChIP.rep1_peak_1052	10.2833	165.043	CP003824.1	450478	454927	+	CNAG_01377	PAB-dependent poly(A)-specific ribonuclease subunitPAN2
CP003824.1	465329	465757	TF1.ChIP.rep1_peak_1053	2.79063	13.2994	CP003824.1	466747	468297	+	CNAG_07422	delayed-type hypersensitivity antigen
CP003824.1	480165	481239	TF1.ChIP.rep1_peak_1054	18.8068	441.173	CP003824.1	478667	480357	-	CNAG_01369	hypothetical protein, variant
CP003824.1	487371	488219	TF1.ChIP.rep1_peak_1055	6.30378	71.085	CP003824.1	480771	487707	-	CNAG_01367	hypothetical protein
CP003824.1	491085	491544	TF1.ChIP.rep1_peak_1056	2.5061	10.0437	CP003824.1	488345	491142	-	CNAG_01365	hypothetical protein
CP003824.1	497169	497512	TF1.ChIP.rep1_peak_1057	2.65515	11.204	CP003824.1	494034	497232	-	CNAG_01362	cell cycle control protein cwf19
CP003824.1	505576	506407	TF1.ChIP.rep1_peak_1058	15.7592	297.648	CP003824.1	500992	505789	-	CNAG_01360	pumilio domain-containing protein c
CP003824.1	513570	513920	TF1.ChIP.rep1_peak_1059	3.58634	24.8597	CP003824.1	510657	515113	+	CNAG_01356	hypothetical protein
CP003824.1	519377	520109	TF1.ChIP.rep1_peak_1060	3.02066	17.6412	CP003824.1	516976	519655	-	CNAG_01354	hypothetical protein
CP003824.1	532340	533151	TF1.ChIP.rep1_peak_1061	3.99544	30.4928	CP003824.1	531759	532476	+	CNAG_07424	DNA-directed RNA polymerase I, II, and III subunitRPABC4
CP003824.1	536342	536848	TF1.ChIP.rep1_peak_1062	4.00317	27.4979	CP003824.1	536409	539028	+	CNAG_01347	co-chaperone
CP003824.1	537608	538050	TF1.ChIP.rep1_peak_1063	3.80746	24.8952	CP003824.1	536409	539028	+	CNAG_01347	co-chaperone
CP003824.1	538828	539228	TF1.ChIP.rep1_peak_1064	3.1534	16.4954	CP003824.1	536409	539028	+	CNAG_01347	co-chaperone
CP003824.1	542115	543381	TF1.ChIP.rep1_peak_1065	6.7281	74.9941	CP003824.1	540418	542302	+	CNAG_12440	#N/A
CP003824.1	547681	548056	TF1.ChIP.rep1_peak_1066	2.22802	7.22329	CP003824.1	545338	547805	-	CNAG_01343	ATP-dependent Clp protease ATP-binding subunitClpX
CP003824.1	559403	559757	TF1.ChIP.rep1_peak_1067	2.51878	10.2722	CP003824.1	556907	561225	-	CNAG_01339	cytoplasmic protein
CP003824.1	580985	581688	TF1.ChIP.rep1_peak_1068	4.12251	38.4962	CP003824.1	579692	581091	-	CNAG_01332	small subunit ribosomal protein S24e
CP003824.1	582063	582768	TF1.ChIP.rep1_peak_1069	3.71973	24.4675	CP003824.1	581415	582908	+	CNAG_01331	hypothetical protein
CP003824.1	586230	587287	TF1.ChIP.rep1_peak_1070	4.27667	31.6908	CP003824.1	583158	586373	+	CNAG_01330	hypothetical protein
CP003824.1	589774	590354	TF1.ChIP.rep1_peak_1071	4.36717	39.7787	CP003824.1	587152	589983	+	CNAG_12443	#N/A
CP003824.1	592554	593684	TF1.ChIP.rep1_peak_1072	8.51956	119.195	CP003824.1	591725	592967	+	CNAG_07425	hypothetical protein
CP003824.1	594987	595407	TF1.ChIP.rep1_peak_1073	3.6109	25.8074	CP003824.1	594110	595093	+	CNAG_01325	DASH complex subunit SPC19
CP003824.1	615779	616275	TF1.ChIP.rep1_peak_1074	5.53336	53.7297	CP003824.1	613610	616629	-	CNAG_01314	vacuolar protein, variant
CP003824.1	618386	618753	TF1.ChIP.rep1_peak_1075	2.82858	13.0562	CP003824.1	617631	618729	-	CNAG_07426	proteasome maturation protein
CP003824.1	625297	625865	TF1.ChIP.rep1_peak_1076	6.68716	74.6255	CP003824.1	624256	627833	-	CNAG_01308	protein NRD1
CP003824.1	627981	628554	TF1.ChIP.rep1_peak_1077	3.52281	24.3093	CP003824.1	627985	629598	+	CNAG_01307	endoplasmic reticulum protein
CP003824.1	629162	629952	TF1.ChIP.rep1_peak_1078	3.41967	22.4888	CP003824.1	627985	629598	+	CNAG_01307	endoplasmic reticulum protein
CP003824.1	644761	645176	TF1.ChIP.rep1_peak_1080	3.32915	19.0663	CP003824.1	644174	644921	-	CNAG_01302	hypothetical protein
CP003824.1	663410	663844	TF1.ChIP.rep1_peak_1081	2.5681	10.9058	CP003824.1	662043	663616	-	CNAG_12446	#N/A
CP003824.1	689206	689699	TF1.ChIP.rep1_peak_1082	6.14121	62.2959	CP003824.1	688955	691049	-	CNAG_01285	Aur protein kinase
CP003824.1	692168	692547	TF1.ChIP.rep1_peak_1083	2.38304	8.68663	CP003824.1	691246	693250	+	CNAG_01284	ATPase
CP003824.1	692829	693921	TF1.ChIP.rep1_peak_1084	8.10625	117.678	CP003824.1	691246	693250	+	CNAG_01284	ATPase
CP003824.1	703033	703589	TF1.ChIP.rep1_peak_1085	2.59046	11.3624	CP003824.1	701907	703159	-	CNAG_01281	hypothetical protein
CP003824.1	706529	708315	TF1.ChIP.rep1_peak_1086	3.52073	23.3407	CP003824.1	706508	706604	+	CNAG_10054	#N/A
CP003824.1	712157	712561	TF1.ChIP.rep1_peak_1087	2.82958	14.1042	CP003824.1	708921	715406	-	CNAG_01278	phospholipid-translocating ATPase, variant
CP003824.1	714117	714695	TF1.ChIP.rep1_peak_1088	8.60682	128.326	CP003824.1	708921	715406	-	CNAG_01278	phospholipid-translocating ATPase, variant
CP003824.1	718777	719559	TF1.ChIP.rep1_peak_1090	4.65425	42.8474	CP003824.1	715898	718886	-	CNAG_01277	hypothetical protein
CP003824.1	720131	721018	TF1.ChIP.rep1_peak_1091	3.35744	18.8322	CP003824.1	721049	725713	+	CNAG_01276	hypothetical protein
CP003824.1	721783	722222	TF1.ChIP.rep1_peak_1092	4.01311	27.8548	CP003824.1	721049	725713	+	CNAG_01276	hypothetical protein
CP003824.1	724460	725005	TF1.ChIP.rep1_peak_1093	8.12722	115.779	CP003824.1	721049	725713	+	CNAG_01276	hypothetical protein
CP003824.1	728337	728677	TF1.ChIP.rep1_peak_1094	2.11222	6.60277	CP003824.1	728693	732492	+	CNAG_01274	coatomer subunit gamma
CP003824.1	732312	732745	TF1.ChIP.rep1_peak_1095	4.04647	29.8086	CP003824.1	728693	732492	+	CNAG_01274	coatomer subunit gamma
CP003824.1	734146	735076	TF1.ChIP.rep1_peak_1096	2.50455	9.6107	CP003824.1	732709	734565	-	CNAG_01273	cellular nucleic acid-binding protein
CP003824.1	737762	738096	TF1.ChIP.rep1_peak_1097	2.86188	13.6416	CP003824.1	736381	737884	-	CNAG_01271	pre-mRNA-splicing factor ISY1
CP003824.1	740071	740576	TF1.ChIP.rep1_peak_1098	6.90507	88.7527	CP003824.1	738509	740212	-	CNAG_01270	hypothetical protein
CP003824.1	742424	743418	TF1.ChIP.rep1_peak_1099	6.63071	85.4562	CP003824.1	740540	743192	-	CNAG_07429	asparagine-tRNA ligase
CP003824.1	748599	748972	TF1.ChIP.rep1_peak_1100	3.52281	24.3093	CP003824.1	747193	751199	-	CNAG_01266	ATP-dependent protease La
CP003824.1	751319	751852	TF1.ChIP.rep1_peak_1101	4.87708	42.8453	CP003824.1	751296	752684	-	CNAG_01265	charged multivesicular body protein 6
CP003824.1	752328	752705	TF1.ChIP.rep1_peak_1102	2.12753	6.49793	CP003824.1	751296	752684	-	CNAG_01265	charged multivesicular body protein 6
CP003824.1	760967	761277	TF1.ChIP.rep1_peak_1103	3.01381	17.0102	CP003824.1	759261	764168	-	CNAG_01261	myosin I binding protein
CP003824.1	785929	786552	TF1.ChIP.rep1_peak_1104	2.53388	10.951	CP003824.1	786122	786632	+	CNAG_12452	#N/A
CP003824.1	789421	789772	TF1.ChIP.rep1_peak_1105	2.2349	8.05279	CP003824.1	786681	790764	-	CNAG_01256	hypothetical protein
CP003824.1	795031	795483	TF1.ChIP.rep1_peak_1106	3.40932	21.0339	CP003824.1	794097	795103	-	CNAG_01253	mitochondrial import inner membrane translocasesubunit TIM10
CP003824.1	803814	804396	TF1.ChIP.rep1_peak_1107	3.63938	23.3307	CP003824.1	797058	804089	-	CNAG_01251	E3 ubiquitin-protein ligase TRIP12
CP003824.1	808419	808726	TF1.ChIP.rep1_peak_1108	2.73284	12.3826	CP003824.1	807499	810686	-	CNAG_01249	hypothetical protein
CP003824.1	828064	829129	TF1.ChIP.rep1_peak_1109	3.50153	21.7638	CP003824.1	823358	828518	+	CNAG_01243	histone-lysine N-methyltransferase, H3 lysine-4specific
CP003824.1	836436	837020	TF1.ChIP.rep1_peak_1110	3.79882	26.398	CP003824.1	834227	836419	+	CNAG_01240	hypothetical protein
CP003824.1	838508	838866	TF1.ChIP.rep1_peak_1111	3.26471	18.793	CP003824.1	838809	841369	-	CNAG_01239	chitin deacetylase
CP003824.1	841716	844553	TF1.ChIP.rep1_peak_1112	5.72436	56.5964	CP003824.1	842257	843730	-	CNAG_12453	#N/A
CP003824.1	848190	848725	TF1.ChIP.rep1_peak_1113	6.66439	77.1531	CP003824.1	848292	849927	-	CNAG_01236	rRNA-processing protein EBP2
CP003824.1	856087	856491	TF1.ChIP.rep1_peak_1114	4.22002	33.5987	CP003824.1	854422	858813	+	CNAG_01234	spore wall assembly-associated protein
CP003824.1	864019	864753	TF1.ChIP.rep1_peak_1115	2.95582	17.2788	CP003824.1	864551	869857	+	CNAG_01232	calcium-translocating P-type ATPase, PMCA-type
CP003824.1	870604	871142	TF1.ChIP.rep1_peak_1116	4.99243	48.4198	CP003824.1	870485	872654	+	CNAG_01231	agmatinase
CP003824.1	872789	873653	TF1.ChIP.rep1_peak_1117	5.61968	67.0895	CP003824.1	873436	875539	+	CNAG_01230	chitin deacetylase 2
CP003824.1	883760	884223	TF1.ChIP.rep1_peak_1118	4.97602	46.1574	CP003824.1	883978	885512	+	CNAG_01224	large subunit ribosomal protein L18-A
CP003824.1	898195	898550	TF1.ChIP.rep1_peak_1119	3.71207	24.1525	CP003824.1	896642	899073	-	CNAG_01217	protein MPE1
CP003824.1	901118	901957	TF1.ChIP.rep1_peak_1120	3.84717	29.7157	CP003824.1	900620	901274	+	CNAG_01215	hypothetical protein
CP003824.1	930520	933504	TF1.ChIP.rep1_peak_1121	12.0195	239.659	CP003824.1	927811	930707	-	CNAG_01207	hypothetical protein
CP003824.1	956755	957231	TF1.ChIP.rep1_peak_1122	7.05788	87.9136	CP003824.1	956667	958008	+	CNAG_01194	hypothetical protein
CP003824.1	974236	975899	TF1.ChIP.rep1_peak_1123	12.7598	249.568	CP003824.1	973781	975100	-	CNAG_01187	ribosome production factor 2
CP003824.1	978236	978806	TF1.ChIP.rep1_peak_1124	11.5137	189.696	CP003824.1	975301	978437	+	CNAG_01186	hypothetical protein
CP003824.1	982546	982971	TF1.ChIP.rep1_peak_1125	2.87533	14.2716	CP003824.1	980392	982616	-	CNAG_01184	hypothetical protein
CP003824.1	988441	989016	TF1.ChIP.rep1_peak_1126	6.53196	79.9345	CP003824.1	986871	988637	-	CNAG_01182	cytoplasmic protein
CP003824.1	997103	997452	TF1.ChIP.rep1_peak_1127	3.00704	18.098	CP003824.1	996334	998126	-	CNAG_01177	nuclear envelope-endoplasmic reticulum networkprotein
CP003824.1	1002513	1004256	TF1.ChIP.rep1_peak_1128	4.14372	37.5602	CP003824.1	1003305	1008234	+	CNAG_01174	hypothetical protein
CP003824.1	1007781	1008279	TF1.ChIP.rep1_peak_1129	3.01987	15.7164	CP003824.1	1003305	1008234	+	CNAG_01174	hypothetical protein
CP003824.1	1012455	1012867	TF1.ChIP.rep1_peak_1130	3.168	19.6877	CP003824.1	1008362	1012851	+	CNAG_01173	hypothetical protein
CP003824.1	1033362	1034199	TF1.ChIP.rep1_peak_1132	6.03662	72.7126	CP003824.1	1029583	1033747	-	CNAG_01164	glutamine-fructose-6-phosphate transaminase(isomerizing)
CP003824.1	1036830	1037150	TF1.ChIP.rep1_peak_1133	2.41263	10.7129	CP003824.1	1033941	1037151	+	CNAG_01163	DNA repair and recombination protein RAD54-likeprotein
CP003824.1	1037728	1038997	TF1.ChIP.rep1_peak_1134	3.10441	15.9416	CP003824.1	1037495	1037810	-	CNAG_12459	#N/A
CP003824.1	1047566	1048053	TF1.ChIP.rep1_peak_1135	5.05353	43.2891	CP003824.1	1046983	1049114	-	CNAG_01159	pre-mRNA-splicing factor SLU7
CP003824.1	1054236	1055179	TF1.ChIP.rep1_peak_1136	4.82848	41.7398	CP003824.1	1052187	1054534	-	CNAG_01157	hypothetical protein
CP003824.1	1057052	1057768	TF1.ChIP.rep1_peak_1137	10.7905	199.552	CP003824.1	1054611	1057342	-	CNAG_01156	hypothetical protein
CP003824.1	1059400	1059871	TF1.ChIP.rep1_peak_1138	5.1822	50.9192	CP003824.1	1057646	1060504	+	CNAG_01155	glycerol kinase
CP003824.1	1065735	1066252	TF1.ChIP.rep1_peak_1140	3.61179	25.3242	CP003824.1	1064824	1065837	-	CNAG_01153	small subunit ribosomal protein S13e
CP003824.1	1067396	1067804	TF1.ChIP.rep1_peak_1141	3.34832	18.7655	CP003824.1	1067288	1068577	-	CNAG_01151	ubiquitin-conjugating enzyme E2 D/E
CP003824.1	1068166	1069381	TF1.ChIP.rep1_peak_1142	5.21343	48.638	CP003824.1	1067288	1068577	-	CNAG_01151	ubiquitin-conjugating enzyme E2 D/E
CP003824.1	1100714	1101612	TF1.ChIP.rep1_peak_1143	3.75115	25.231	CP003824.1	1098779	1100516	-	CNAG_12461	#N/A
CP003824.1	1117339	1118099	TF1.ChIP.rep1_peak_1145	2.48687	9.63472	CP003824.1	1116058	1117461	+	CNAG_01133	mitochondrial protein
CP003824.1	1120705	1121103	TF1.ChIP.rep1_peak_1146	2.84404	13.3391	CP003824.1	1119168	1120856	-	CNAG_01131	hypothetical protein
CP003824.1	1124583	1124954	TF1.ChIP.rep1_peak_1147	3.30963	19.3568	CP003824.1	1121301	1124632	-	CNAG_01130	hypothetical protein
CP003824.1	1135113	1135435	TF1.ChIP.rep1_peak_1148	3.08782	17.2114	CP003824.1	1132534	1139328	-	CNAG_01126	guanine nucleotide exchange protein for ADP-robosylation factor
CP003824.1	1156497	1157534	TF1.ChIP.rep1_peak_1149	6.55378	76.558	CP003824.1	1154035	1156876	-	CNAG_01119	POT family proton-dependent oligopeptidetransporter
CP003824.1	1157831	1158209	TF1.ChIP.rep1_peak_1150	2.34444	8.43523	CP003824.1	1157517	1158098	-	CNAG_12468	#N/A
CP003824.1	1163158	1164126	TF1.ChIP.rep1_peak_1151	7.10266	81.6417	CP003824.1	1163211	1167713	-	CNAG_01117	elongation factor 3
CP003824.1	1166779	1167556	TF1.ChIP.rep1_peak_1152	3.53338	23.2075	CP003824.1	1163211	1167713	-	CNAG_01117	elongation factor 3
CP003824.1	1180357	1180836	TF1.ChIP.rep1_peak_1153	4.85085	43.6444	CP003824.1	1179649	1180433	+	CNAG_01114	hypothetical protein
CP003824.1	1181053	1181541	TF1.ChIP.rep1_peak_1154	3.74962	25.4761	CP003824.1	1180382	1181341	-	CNAG_01113	hypothetical protein
CP003824.1	1184414	1184870	TF1.ChIP.rep1_peak_1155	3.04242	18.5991	CP003824.1	1183060	1184494	-	CNAG_01111	translation initiation factor 3 subunit K
CP003824.1	1185911	1187067	TF1.ChIP.rep1_peak_1156	5.30351	55.7753	CP003824.1	1185241	1186312	-	CNAG_01109	hypothetical protein
CP003824.1	1187271	1187773	TF1.ChIP.rep1_peak_1157	2.82462	13.7207	CP003824.1	1186506	1187397	+	CNAG_12470	#N/A
CP003824.1	1224353	1224831	TF1.ChIP.rep1_peak_1159	4.46356	37.8847	CP003824.1	1222946	1224359	-	CNAG_01096	hypothetical protein
CP003824.1	1229438	1229786	TF1.ChIP.rep1_peak_1161	2.24466	8.00703	CP003824.1	1229312	1230417	-	CNAG_01092	hypothetical protein
CP003824.1	1230112	1230705	TF1.ChIP.rep1_peak_1162	2.13596	6.65159	CP003824.1	1229312	1230417	-	CNAG_01092	hypothetical protein
CP003824.1	1234000	1234908	TF1.ChIP.rep1_peak_1163	6.53646	82.2216	CP003824.1	1230516	1234304	+	CNAG_01091	U5 small nuclear ribonucleoprotein component
CP003824.1	1235803	1237477	TF1.ChIP.rep1_peak_1164	4.24523	38.2802	CP003824.1	1234517	1236047	+	CNAG_01090	alpha/beta hydrolase fold protein
CP003824.1	1247594	1247930	TF1.ChIP.rep1_peak_1165	2.60559	10.8674	CP003824.1	1245987	1247604	+	CNAG_01084	ubiquitin-conjugating enzyme 4
CP003824.1	1254589	1255017	TF1.ChIP.rep1_peak_1166	3.087	16.6102	CP003824.1	1250054	1254611	-	CNAG_01082	hypothetical protein
CP003824.1	1262997	1263458	TF1.ChIP.rep1_peak_1167	3.69685	25.0449	CP003824.1	1260973	1263183	-	CNAG_01078	aldehyde dehydrogenase (NAD )
CP003824.1	1266860	1267326	TF1.ChIP.rep1_peak_1168	4.02418	34.1022	CP003824.1	1264806	1266956	-	CNAG_01076	4-aminobutyrate aminotransferase
CP003824.1	1268794	1270393	TF1.ChIP.rep1_peak_1169	7.57321	108.397	CP003824.1	1267131	1269609	+	CNAG_01075	methylmalonate-semialdehyde dehydrogenase(acylating)
CP003824.1	1283632	1284227	TF1.ChIP.rep1_peak_1170	6.77362	93.4013	CP003824.1	1281798	1283750	-	CNAG_01070	class II aldolase/adducin family protein
CP003824.1	1296642	1297414	TF1.ChIP.rep1_peak_1171	7.22645	92.9419	CP003824.1	1294852	1297455	+	CNAG_01065	hypothetical protein
CP003824.1	1303174	1304119	TF1.ChIP.rep1_peak_1173	3.14185	17.8365	CP003824.1	1298524	1304118	+	CNAG_01063	WD-repeat protein mip1
CP003824.1	1314030	1314865	TF1.ChIP.rep1_peak_1174	3.43639	20.7887	CP003824.1	1312202	1314479	-	CNAG_01060	hypothetical protein, variant
CP003824.1	1324361	1326263	TF1.ChIP.rep1_peak_1175	5.03963	47.0862	CP003824.1	1324572	1324756	-	CNAG_12480	#N/A
CP003824.1	1361320	1362445	TF1.ChIP.rep1_peak_1176	4.65876	49.7886	CP003824.1	1360158	1361674	-	CNAG_01043	hypothetical protein
CP003824.1	1407865	1408265	TF1.ChIP.rep1_peak_1178	3.07694	16.1394	CP003824.1	1406734	1409587	+	CNAG_01024	translocation protein SEC72
CP003824.1	1416339	1416991	TF1.ChIP.rep1_peak_1179	3.83407	25.6296	CP003824.1	1414860	1416446	+	CNAG_01020	hypothetical protein
CP003824.1	1424032	1424334	TF1.ChIP.rep1_peak_1180	2.62523	11.6135	CP003824.1	1420195	1426835	-	CNAG_01017	E3 ubiquitin-protein ligase SHPRH
CP003824.1	1426728	1427113	TF1.ChIP.rep1_peak_1181	2.02664	5.78704	CP003824.1	1420195	1426835	-	CNAG_01017	E3 ubiquitin-protein ligase SHPRH
CP003824.1	1431432	1431835	TF1.ChIP.rep1_peak_1182	2.60168	11.2929	CP003824.1	1427022	1431727	-	CNAG_01016	vacuolar membrane protein
CP003824.1	1435569	1436775	TF1.ChIP.rep1_peak_1183	8.89453	161.759	CP003824.1	1433259	1435968	-	CNAG_01014	hypothetical protein
CP003824.1	1442672	1443284	TF1.ChIP.rep1_peak_1184	6.17117	70.249	CP003824.1	1441584	1442778	-	CNAG_01010	hypothetical protein
CP003824.1	1460720	1461205	TF1.ChIP.rep1_peak_1186	6.9434	83.4945	CP003824.1	1460542	1463261	-	CNAG_01002	hypothetical protein
CP003824.1	1463275	1463951	TF1.ChIP.rep1_peak_1187	2.32206	8.77552	CP003824.1	1463491	1466827	+	CNAG_01001	hypothetical protein
CP003824.1	1484011	1484319	TF1.ChIP.rep1_peak_1188	2.86122	15.0492	CP003824.1	1483174	1485852	+	CNAG_00995	hypothetical protein
CP003824.1	1487179	1487588	TF1.ChIP.rep1_peak_1189	2.8714	13.8873	CP003824.1	1486003	1487308	+	CNAG_00994	protein mago nashi
CP003824.1	1504932	1505360	TF1.ChIP.rep1_peak_1190	3.46961	22.4452	CP003824.1	1504454	1505414	-	CNAG_00985	hypothetical protein, variant
CP003824.1	1516371	1519295	TF1.ChIP.rep1_peak_1191	8.64312	145.301	CP003824.1	1517506	1520015	+	CNAG_00979	solute carrier family 31 (copper transporter),member 1, variant 3
CP003824.1	1520473	1521020	TF1.ChIP.rep1_peak_1192	12.6887	217.805	CP003824.1	1519000	1520679	-	CNAG_00978	NADH dehydrogenase (ubiquinone) 1 alpha subcomplex9
CP003824.1	1521484	1521802	TF1.ChIP.rep1_peak_1193	2.42762	9.50658	CP003824.1	1520683	1522988	+	CNAG_00977	VHS domain-containing protein
CP003824.1	1543349	1544356	TF1.ChIP.rep1_peak_1195	13.6267	302.239	CP003824.1	1541807	1543787	+	CNAG_00967	hypothetical protein
CP003824.1	1546236	1546787	TF1.ChIP.rep1_peak_1196	4.19283	38.9341	CP003824.1	1543776	1546435	-	CNAG_00966	aromatic-L-amino-acid decarboxylase
CP003824.1	1549408	1550100	TF1.ChIP.rep1_peak_1197	5.2362	49.5765	CP003824.1	1546879	1550037	-	CNAG_07445	transketolase
CP003824.1	1552233	1552646	TF1.ChIP.rep1_peak_1198	3.70555	24.6088	CP003824.1	1552038	1552807	-	CNAG_07446	mitochondrial protein
CP003824.1	1566618	1567077	TF1.ChIP.rep1_peak_1199	4.73851	50.3219	CP003824.1	1563462	1564073	-	CNAG_12492	#N/A
CP003824.1	1597513	1597982	TF1.ChIP.rep1_peak_1200	2.5454	11.9033	CP003824.1	1595850	1597656	-	CNAG_00934	allantoinase
CP003824.1	1603619	1604354	TF1.ChIP.rep1_peak_1201	2.27721	8.11159	CP003824.1	1601675	1604116	-	CNAG_00930	argininosuccinate synthase
CP003824.1	1627471	1628554	TF1.ChIP.rep1_peak_1202	4.14869	31.8128	CP003824.1	1626373	1628332	-	CNAG_00920	YjeF family protein
CP003824.1	1630687	1632409	TF1.ChIP.rep1_peak_1203	3.54743	24.0434	CP003824.1	1628442	1631902	-	CNAG_00919	carboxypeptidase D
CP003824.1	1639056	1639625	TF1.ChIP.rep1_peak_1204	16.6985	349.881	CP003824.1	1636844	1639763	+	CNAG_00916	transcription factor
CP003824.1	1641241	1642238	TF1.ChIP.rep1_peak_1205	5.41118	62.9129	CP003824.1	1639150	1641899	-	CNAG_00915	hypothetical protein, variant
CP003824.1	1669879	1670454	TF1.ChIP.rep1_peak_1207	3.56212	29.2315	CP003824.1	1663517	1670121	+	CNAG_00906	nucleolar pre-ribosomal-associated protein 1,variant
CP003824.1	1672956	1673668	TF1.ChIP.rep1_peak_1208	2.79507	13.3319	CP003824.1	1673631	1676103	+	CNAG_00904	aflatoxin efflux pump AFLT
CP003824.1	1676143	1676560	TF1.ChIP.rep1_peak_1209	2.02838	5.70716	CP003824.1	1676370	1679182	+	CNAG_00903	hypothetical protein, variant 1
CP003824.1	1679063	1679470	TF1.ChIP.rep1_peak_1210	3.05233	18.2963	CP003824.1	1676370	1679182	+	CNAG_00903	hypothetical protein, variant 1
CP003824.1	1694349	1695882	TF1.ChIP.rep1_peak_1211	5.46274	60.0112	CP003824.1	1691917	1694957	-	CNAG_00897	glucosidase
CP003824.1	1696128	1696825	TF1.ChIP.rep1_peak_1212	4.64586	39.4915	CP003824.1	1695321	1698465	-	CNAG_00896	transcription factor
CP003824.1	1697641	1697977	TF1.ChIP.rep1_peak_1213	2.53359	10.9489	CP003824.1	1695321	1698465	-	CNAG_00896	transcription factor
CP003824.1	1698502	1699054	TF1.ChIP.rep1_peak_1214	1.9654	5.24799	CP003824.1	1698766	1699580	-	CNAG_12505	#N/A
CP003824.1	1699869	1700178	TF1.ChIP.rep1_peak_1215	2.0173	5.64117	CP003824.1	1698766	1699580	-	CNAG_12505	#N/A
CP003824.1	1700672	1701678	TF1.ChIP.rep1_peak_1216	4.86573	45.1512	CP003824.1	1700857	1701297	-	CNAG_12506	#N/A
CP003824.1	1710830	1711135	TF1.ChIP.rep1_peak_1217	2.37312	8.74923	CP003824.1	1709108	1710785	-	CNAG_12508	#N/A
CP003824.1	1730874	1731205	TF1.ChIP.rep1_peak_1219	3.38522	22.4207	CP003824.1	1728993	1732978	-	CNAG_00884	exocyst complex component protein
CP003824.1	1740487	1742002	TF1.ChIP.rep1_peak_1220	5.21331	51.9436	CP003824.1	1739849	1740610	-	CNAG_07454	hypothetical protein, variant
CP003824.1	1757409	1758246	TF1.ChIP.rep1_peak_1221	5.0908	54.0101	CP003824.1	1754668	1757532	-	CNAG_00874	multisite-specific tRNA:(cytosine-C5)-methyltransferase
CP003824.1	1763827	1764371	TF1.ChIP.rep1_peak_1222	12.3965	227.377	CP003824.1	1758368	1765237	-	CNAG_00872	ATP-dependent DNA helicase
CP003824.1	1765085	1765502	TF1.ChIP.rep1_peak_1223	2.59647	12.1559	CP003824.1	1758368	1765237	-	CNAG_00872	ATP-dependent DNA helicase
CP003824.1	1766013	1766739	TF1.ChIP.rep1_peak_1224	5.19294	54.3131	CP003824.1	1765471	1766633	+	CNAG_07455	hypothetical protein
CP003824.1	1777222	1777538	TF1.ChIP.rep1_peak_1225	2.79963	14.7286	CP003824.1	1775290	1781095	-	CNAG_00869	ATP-binding cassette transporter
CP003824.1	1784721	1785259	TF1.ChIP.rep1_peak_1226	4.26499	35.7841	CP003824.1	1782123	1784803	-	CNAG_00867	MFS transporter, SP family, solute carrier family 2(myo-inositol transporter), member 13
CP003824.1	1789936	1790601	TF1.ChIP.rep1_peak_1227	5.8686	81.1814	CP003824.1	1786826	1790169	-	CNAG_00866	transketolase, variant
CP003824.1	1790792	1792449	TF1.ChIP.rep1_peak_1228	4.14806	38.7627	CP003824.1	1790294	1791427	-	CNAG_00865	maltose O-acetyltransferase
CP003824.1	1795803	1796200	TF1.ChIP.rep1_peak_1229	2.76648	13.7908	CP003824.1	1793503	1796091	-	CNAG_00864	MFS transporter, SP family, solute carrier family 2(myo-inositol transporter), member 13
CP003824.1	1799244	1799756	TF1.ChIP.rep1_peak_1230	3.46045	23.5312	CP003824.1	1797964	1799444	-	CNAG_07458	hypothetical protein
CP003824.1	1799951	1800288	TF1.ChIP.rep1_peak_1231	2.75685	13.0513	CP003824.1	1800597	1802827	+	CNAG_00863	flavin-containing monooxygenase
CP003824.1	1807581	1808105	TF1.ChIP.rep1_peak_1233	2.58938	11.3545	CP003824.1	1808017	1809400	+	CNAG_00861	3-hydroxyacyl-CoA dehydrogenase
CP003824.1	1809128	1810562	TF1.ChIP.rep1_peak_1234	7.04001	98.6823	CP003824.1	1808017	1809400	+	CNAG_00861	3-hydroxyacyl-CoA dehydrogenase
CP003824.1	1813415	1814144	TF1.ChIP.rep1_peak_1235	3.91157	25.422	CP003824.1	1811339	1813426	+	CNAG_00860	hypothetical protein
CP003825.1	3107	3505	TF1.ChIP.rep1_peak_1236	3.52472	25.2776	CP003825.1	3246	5810	-	CNAG_02557	fungal specific transcription factor
CP003825.1	15571	16185	TF1.ChIP.rep1_peak_1237	7.05004	122.128	CP003825.1	14226	15572	+	CNAG_02553	short-chain dehydrogenase
CP003825.1	18457	19008	TF1.ChIP.rep1_peak_1238	6.5299	77.6736	CP003825.1	16062	19236	+	CNAG_02552	transketolase
CP003825.1	19563	20056	TF1.ChIP.rep1_peak_1239	4.92564	46.0474	CP003825.1	20200	20975	-	CNAG_02551	dihydroxyacetone kinase 1
CP003825.1	20820	21320	TF1.ChIP.rep1_peak_1240	4.84512	43.5932	CP003825.1	20200	20975	-	CNAG_02551	dihydroxyacetone kinase 1
CP003825.1	38496	38850	TF1.ChIP.rep1_peak_1241	3.09171	17.2419	CP003825.1	37045	39215	+	CNAG_02545	inorganic pyrophosphatase
CP003825.1	51698	52714	TF1.ChIP.rep1_peak_1242	3.0888	17.0207	CP003825.1	48375	52118	-	CNAG_02540	hypothetical protein
CP003825.1	67110	67675	TF1.ChIP.rep1_peak_1243	4.78854	41.0571	CP003825.1	65112	67196	-	CNAG_12516	#N/A
CP003825.1	81413	83021	TF1.ChIP.rep1_peak_1244	6.09101	79.1918	CP003825.1	78692	82078	-	CNAG_02527	multidrug transporter
CP003825.1	95027	95589	TF1.ChIP.rep1_peak_1245	5.09012	48.9772	CP003825.1	91476	95138	-	CNAG_02524	hypothetical protein
CP003825.1	106183	106992	TF1.ChIP.rep1_peak_1247	5.42205	53.5018	CP003825.1	103473	106241	-	CNAG_02520	DNA-directed RNA polymerase III subunit RPC4
CP003825.1	112736	113153	TF1.ChIP.rep1_peak_1249	2.26264	8.47515	CP003825.1	112370	115454	+	CNAG_02516	hypothetical protein, variant 2
CP003825.1	115487	115998	TF1.ChIP.rep1_peak_1250	3.29752	19.0451	CP003825.1	115758	117231	+	CNAG_02515	hypothetical protein
CP003825.1	130531	131098	TF1.ChIP.rep1_peak_1251	2.73461	12.5592	CP003825.1	128887	130592	+	CNAG_12522	#N/A
CP003825.1	139672	140062	TF1.ChIP.rep1_peak_1254	2.95074	16.495	CP003825.1	138547	139786	-	CNAG_02506	3,4-dihydroxy-2-butanone-4-phosphate synthase
CP003825.1	143945	144518	TF1.ChIP.rep1_peak_1255	9.49229	160.189	CP003825.1	142391	144011	-	CNAG_02504	hypothetical protein
CP003825.1	149372	149962	TF1.ChIP.rep1_peak_1256	12.8016	237.307	CP003825.1	148139	149590	-	CNAG_02501	hypothetical protein
CP003825.1	154341	154825	TF1.ChIP.rep1_peak_1257	5.85037	70.35	CP003825.1	152872	157440	-	CNAG_02498	hypothetical protein
CP003825.1	156598	157088	TF1.ChIP.rep1_peak_1258	5.66862	65.2331	CP003825.1	152872	157440	-	CNAG_02498	hypothetical protein
CP003825.1	163799	164426	TF1.ChIP.rep1_peak_1260	3.5503	22.626	CP003825.1	162025	163933	-	CNAG_02495	cytoplasmic protein
CP003825.1	169896	170349	TF1.ChIP.rep1_peak_1261	2.6296	11.645	CP003825.1	168317	170088	-	CNAG_02493	hypothetical protein
CP003825.1	180069	181352	TF1.ChIP.rep1_peak_1262	2.36897	8.97503	CP003825.1	174611	179917	+	CNAG_02490	DNA repair protein MRE11
CP003825.1	181700	184201	TF1.ChIP.rep1_peak_1263	3.43049	22.351	CP003825.1	183631	187174	+	CNAG_02488	methionyl-tRNA formyltransferase
CP003825.1	196182	196655	TF1.ChIP.rep1_peak_1265	3.0271	17.118	CP003825.1	192811	196505	-	CNAG_07625	plasma membrane protein
CP003825.1	220401	221939	TF1.ChIP.rep1_peak_1267	2.62054	11.5797	CP003825.1	220376	221215	+	CNAG_12529	#N/A
CP003825.1	224383	224755	TF1.ChIP.rep1_peak_1268	2.53594	11.1098	CP003825.1	223801	224596	-	CNAG_12530	#N/A
CP003825.1	232780	233563	TF1.ChIP.rep1_peak_1269	3.57604	23.3158	CP003825.1	230874	232936	-	CNAG_02470	phosphoric monoester hydrolase
CP003825.1	260198	260517	TF1.ChIP.rep1_peak_1270	2.1862	7.28602	CP003825.1	260558	266243	+	CNAG_07627	hypothetical protein
CP003825.1	268006	268451	TF1.ChIP.rep1_peak_1271	3.91452	29.2406	CP003825.1	267742	270123	+	CNAG_02459	Atypical/ABC1/ABC1-A protein kinase
CP003825.1	275862	276400	TF1.ChIP.rep1_peak_1272	8.12078	123.654	CP003825.1	274737	278324	+	CNAG_02457	importin beta-2 subunit
CP003825.1	279402	279877	TF1.ChIP.rep1_peak_1273	4.97315	45.0784	CP003825.1	278421	281890	+	CNAG_07628	translation initiation factor 3 subunit C
CP003825.1	282680	284105	TF1.ChIP.rep1_peak_1274	8.01224	119.307	CP003825.1	281689	282691	-	CNAG_12536	#N/A
CP003825.1	286555	287048	TF1.ChIP.rep1_peak_1275	3.38278	21.0472	CP003825.1	286816	286904	-	CNAG_10065	#N/A
CP003825.1	316739	317301	TF1.ChIP.rep1_peak_1276	10.7194	194.91	CP003825.1	314854	316879	-	CNAG_02441	hypothetical protein
CP003825.1	331780	332091	TF1.ChIP.rep1_peak_1278	2.36442	8.94395	CP003825.1	331188	333524	+	CNAG_02436	hypothetical protein
CP003825.1	333504	336098	TF1.ChIP.rep1_peak_1279	5.89896	86.4809	CP003825.1	331188	333524	+	CNAG_02436	hypothetical protein
CP003825.1	336607	337624	TF1.ChIP.rep1_peak_1280	7.02703	90.9379	CP003825.1	336067	336854	+	CNAG_02434	copper chaperone
CP003825.1	351991	352427	TF1.ChIP.rep1_peak_1281	4.88648	47.4111	CP003825.1	351367	354713	-	CNAG_02428	GC-rich sequence DNA-binding factor
CP003825.1	363914	364244	TF1.ChIP.rep1_peak_1282	2.62047	10.9688	CP003825.1	360992	363921	-	CNAG_02424	hypothetical protein
CP003825.1	368489	369102	TF1.ChIP.rep1_peak_1283	8.73838	125.232	CP003825.1	367376	368667	+	CNAG_02421	hypothetical protein
CP003825.1	380307	381051	TF1.ChIP.rep1_peak_1284	3.76683	25.8748	CP003825.1	379901	380388	+	CNAG_02416	hypothetical protein
CP003825.1	382198	382947	TF1.ChIP.rep1_peak_1285	4.18974	32.4542	CP003825.1	380353	382425	-	CNAG_02415	annexin XIV
CP003825.1	388835	389319	TF1.ChIP.rep1_peak_1286	2.91014	16.1607	CP003825.1	388927	390128	-	CNAG_12544	#N/A
CP003825.1	389603	390833	TF1.ChIP.rep1_peak_1287	3.65856	27.2253	CP003825.1	388927	390128	-	CNAG_12544	#N/A
CP003825.1	391551	392391	TF1.ChIP.rep1_peak_1288	2.84574	14.5765	CP003825.1	390378	396356	+	CNAG_07631	hypothetical protein
CP003825.1	402536	402861	TF1.ChIP.rep1_peak_1289	2.63356	12.5962	CP003825.1	399874	404250	-	CNAG_02407	phospholipase D
CP003825.1	403976	404442	TF1.ChIP.rep1_peak_1290	4.14923	32.1074	CP003825.1	399874	404250	-	CNAG_02407	phospholipase D
CP003825.1	410880	411434	TF1.ChIP.rep1_peak_1291	8.2336	114.195	CP003825.1	409176	411548	-	CNAG_02404	nuclear segregation protein Bfr1
CP003825.1	430775	431581	TF1.ChIP.rep1_peak_1292	8.84728	151.048	CP003825.1	426355	431021	-	CNAG_02398	hypothetical protein
CP003825.1	453241	454112	TF1.ChIP.rep1_peak_1293	3.99447	30.4844	CP003825.1	453490	458322	+	CNAG_02389	AGC protein kinase
CP003825.1	465377	465872	TF1.ChIP.rep1_peak_1294	6.68437	76.427	CP003825.1	464937	466923	+	CNAG_02385	DNA primase small subunit
CP003825.1	466885	467217	TF1.ChIP.rep1_peak_1295	3.02065	15.5302	CP003825.1	464937	466923	+	CNAG_02385	DNA primase small subunit
CP003825.1	472677	473240	TF1.ChIP.rep1_peak_1296	4.02518	30.7515	CP003825.1	470982	472689	-	CNAG_02381	hypothetical protein
CP003825.1	491063	491425	TF1.ChIP.rep1_peak_1298	2.57286	11.3824	CP003825.1	491187	493074	+	CNAG_02372	enoyl reductase
CP003825.1	492008	492351	TF1.ChIP.rep1_peak_1299	2.01245	5.87815	CP003825.1	491187	493074	+	CNAG_02372	enoyl reductase
CP003825.1	492955	493447	TF1.ChIP.rep1_peak_1300	2.76912	13.4764	CP003825.1	491187	493074	+	CNAG_02372	enoyl reductase
CP003825.1	498235	499815	TF1.ChIP.rep1_peak_1301	4.71954	45.79	CP003825.1	495672	498866	+	CNAG_12552	#N/A
CP003825.1	504691	505630	TF1.ChIP.rep1_peak_1302	3.73052	26.5993	CP003825.1	503750	505355	-	CNAG_02367	GTP-binding protein ypt3
CP003825.1	516878	518230	TF1.ChIP.rep1_peak_1303	5.34192	59.9107	CP003825.1	515146	517261	+	CNAG_02362	hypothetical protein
CP003825.1	520707	521196	TF1.ChIP.rep1_peak_1304	2.7876	12.9385	CP003825.1	518099	520741	+	CNAG_02361	MFS transporter, ACS family, pantothenatetransporter
CP003825.1	526430	526990	TF1.ChIP.rep1_peak_1305	14.7069	305.98	CP003825.1	525099	527811	+	CNAG_02357	STE/STE7/MKK protein kinase
CP003825.1	536314	536737	TF1.ChIP.rep1_peak_1306	4.0191	31.5374	CP003825.1	532865	537038	+	CNAG_02353	betaine lipid synthase
CP003825.1	545266	545826	TF1.ChIP.rep1_peak_1307	4.01524	32.0615	CP003825.1	542133	545471	-	CNAG_02351	hypothetical protein
CP003825.1	546200	546584	TF1.ChIP.rep1_peak_1308	2.60559	10.8674	CP003825.1	546546	547735	+	CNAG_02350	hypothetical protein
CP003825.1	549273	549697	TF1.ChIP.rep1_peak_1309	3.54791	24.5274	CP003825.1	547614	550098	-	CNAG_02349	hypothetical protein
CP003825.1	551640	553211	TF1.ChIP.rep1_peak_1310	4.32953	40.322	CP003825.1	551024	552110	-	CNAG_02348	hypothetical protein
CP003825.1	556500	557017	TF1.ChIP.rep1_peak_1311	7.85269	103.61	CP003825.1	554352	557653	-	CNAG_02345	polycomb protein EED
CP003825.1	565102	565492	TF1.ChIP.rep1_peak_1312	2.21657	8.14623	CP003825.1	564791	569043	+	CNAG_02341	cyclin binding protein
CP003825.1	566228	566706	TF1.ChIP.rep1_peak_1313	5.71961	58.1552	CP003825.1	564791	569043	+	CNAG_02341	cyclin binding protein
CP003825.1	572770	573321	TF1.ChIP.rep1_peak_1314	5.72436	56.5964	CP003825.1	572570	574186	-	CNAG_02338	cellular nucleic acid-binding protein
CP003825.1	574133	574565	TF1.ChIP.rep1_peak_1315	2.59647	12.1559	CP003825.1	572570	574186	-	CNAG_02338	cellular nucleic acid-binding protein
CP003825.1	583578	583963	TF1.ChIP.rep1_peak_1316	2.68865	13.8207	CP003825.1	583725	584384	-	CNAG_12559	#N/A
CP003825.1	603496	604461	TF1.ChIP.rep1_peak_1318	3.54922	25.9792	CP003825.1	603149	606097	-	CNAG_02326	V-type proton ATPase catalytic subunit A
CP003825.1	612898	614348	TF1.ChIP.rep1_peak_1319	3.21225	21.9534	CP003825.1	610255	614180	-	CNAG_02323	hypothetical protein
CP003825.1	621661	622172	TF1.ChIP.rep1_peak_1320	2.63586	13.2296	CP003825.1	618376	621675	-	CNAG_02321	hypothetical protein
CP003825.1	630739	631143	TF1.ChIP.rep1_peak_1321	4.27121	33.1451	CP003825.1	630457	632288	+	CNAG_02316	hypothetical protein
CP003825.1	646084	646435	TF1.ChIP.rep1_peak_1322	2.83794	13.9932	CP003825.1	644466	646321	+	CNAG_02309	FK506-binding protein 2
CP003825.1	682706	683254	TF1.ChIP.rep1_peak_1323	5.09517	50.102	CP003825.1	681003	684220	-	CNAG_02293	hypothetical protein
CP003825.1	689528	690147	TF1.ChIP.rep1_peak_1324	5.51191	54.7009	CP003825.1	689472	690932	+	CNAG_02289	rab family protein
CP003825.1	694151	694724	TF1.ChIP.rep1_peak_1325	2.55472	10.8112	CP003825.1	692664	694527	-	CNAG_02287	hypothetical protein
CP003825.1	701528	701947	TF1.ChIP.rep1_peak_1326	2.74214	14.4248	CP003825.1	700010	701589	-	CNAG_02285	nucleoside diphosphate kinase
CP003825.1	715299	716135	TF1.ChIP.rep1_peak_1327	4.88346	42.9007	CP003825.1	713135	715743	-	CNAG_07635	kinetochore protein NDC80
CP003825.1	718004	718429	TF1.ChIP.rep1_peak_1328	3.38753	21.3115	CP003825.1	715862	718235	-	CNAG_07636	protoplast regeneration and killer toxin resistanceprotein
CP003825.1	721135	721653	TF1.ChIP.rep1_peak_1329	2.19813	7.25539	CP003825.1	719475	721550	-	CNAG_07638	hypothetical protein
CP003825.1	727169	727786	TF1.ChIP.rep1_peak_1330	2.4279	9.6412	CP003825.1	724822	727380	-	CNAG_07641	monosaccharide transporter
CP003825.1	728832	729273	TF1.ChIP.rep1_peak_1331	2.72473	12.9772	CP003825.1	727966	729059	-	CNAG_12565	#N/A
CP003825.1	742412	742927	TF1.ChIP.rep1_peak_1332	3.53301	22.2492	CP003825.1	739520	742728	-	CNAG_07164	hypothetical protein, variant
CP003825.1	765447	766020	TF1.ChIP.rep1_peak_1334	6.68586	85.5753	CP003825.1	763854	765733	+	CNAG_02260	protein FAM50
CP003825.1	766774	767470	TF1.ChIP.rep1_peak_1335	2.33363	8.36467	CP003825.1	765456	766891	-	CNAG_12568	#N/A
CP003825.1	777298	777850	TF1.ChIP.rep1_peak_1336	2.40817	9.24189	CP003825.1	777584	780648	+	CNAG_02254	quinate permease
CP003825.1	781667	782294	TF1.ChIP.rep1_peak_1337	2.92603	18.665	CP003825.1	780965	782055	-	CNAG_07643	hypothetical protein
CP003825.1	784017	784888	TF1.ChIP.rep1_peak_1338	4.19131	40.9701	CP003825.1	783486	784407	-	CNAG_12570	#N/A
CP003825.1	805426	805723	TF1.ChIP.rep1_peak_1340	2.44803	12.6059	CP003825.1	819723	820279	+	CNAG_12571	#N/A
CP003825.1	819442	819920	TF1.ChIP.rep1_peak_1341	3.85272	30.8297	CP003825.1	819723	820279	+	CNAG_12571	#N/A
CP003825.1	828544	828916	TF1.ChIP.rep1_peak_1342	2.82735	14.2604	CP003825.1	827509	828802	+	CNAG_02238	ubiquitin-conjugating enzyme E2 G2
CP003825.1	832803	833180	TF1.ChIP.rep1_peak_1343	2.14742	6.51656	CP003825.1	832824	834664	+	CNAG_02236	protein phosphatase
CP003825.1	833412	833900	TF1.ChIP.rep1_peak_1344	4.82563	42.0561	CP003825.1	832824	834664	+	CNAG_02236	protein phosphatase
CP003825.1	847528	848219	TF1.ChIP.rep1_peak_1345	2.44928	9.79034	CP003825.1	846330	848058	-	CNAG_02231	cytosolic Fe-S cluster assembly factor NBP35
CP003825.1	880540	881680	TF1.ChIP.rep1_peak_1346	2.75431	15.5196	CP003825.1	876213	880618	-	CNAG_02220	hypothetical protein
CP003825.1	892217	893230	TF1.ChIP.rep1_peak_1347	4.73329	41.9171	CP003825.1	887744	892888	-	CNAG_02217	chitin synthase
CP003825.1	903930	904370	TF1.ChIP.rep1_peak_1348	3.03928	16.442	CP003825.1	901887	904005	-	CNAG_02213	epsin
CP003825.1	911073	911861	TF1.ChIP.rep1_peak_1349	3.19598	18.4687	CP003825.1	908969	911532	-	CNAG_02210	ribonuclease Z
CP003825.1	914891	915311	TF1.ChIP.rep1_peak_1350	2.72596	13.8017	CP003825.1	915199	918556	+	CNAG_02208	ribonucleoside-diphosphate reductase large subunit
CP003825.1	945887	946667	TF1.ChIP.rep1_peak_1351	5.21977	50.901	CP003825.1	945393	946673	+	CNAG_02193	kinetochore protein Spc25, fungi type
CP003825.1	949552	950213	TF1.ChIP.rep1_peak_1352	5.18471	51.6734	CP003825.1	949047	949957	-	CNAG_02191	hypothetical protein
CP003825.1	952218	954133	TF1.ChIP.rep1_peak_1353	4.95801	52.642	CP003825.1	950724	953184	-	CNAG_02189	alpha-amylase
CP003825.1	954443	955391	TF1.ChIP.rep1_peak_1354	2.68086	12.3299	CP003825.1	954280	955406	-	CNAG_12579	#N/A
CP003825.1	959078	959467	TF1.ChIP.rep1_peak_1355	2.4681	10.7421	CP003825.1	958341	959206	-	CNAG_02186	myosin regulatory light chain
CP003825.1	969464	970479	TF1.ChIP.rep1_peak_1356	4.12484	32.4737	CP003825.1	962828	969540	-	CNAG_02183	anaphase-promoting complex subunit 1
CP003825.1	971800	972481	TF1.ChIP.rep1_peak_1357	6.52593	90.1729	CP003825.1	969093	971965	+	CNAG_02182	D-lactaldehyde dehydrogenase
CP003825.1	986966	987291	TF1.ChIP.rep1_peak_1358	2.82526	13.7254	CP003825.1	984931	987175	-	CNAG_02177	serine/threonine-protein phosphatase PP2A catalyticsubunit
CP003825.1	990596	991527	TF1.ChIP.rep1_peak_1359	3.69935	25.0654	CP003825.1	987294	991082	-	CNAG_02176	hypothetical protein
CP003825.1	997153	997477	TF1.ChIP.rep1_peak_1360	2.21423	7.24828	CP003825.1	991540	997166	-	CNAG_02175	5'-3' exoribonuclease 1
CP003825.1	1011008	1011522	TF1.ChIP.rep1_peak_1361	9.14293	134.937	CP003825.1	1010392	1012857	-	CNAG_02170	hypothetical protein
CP003825.1	1015388	1015897	TF1.ChIP.rep1_peak_1362	2.69997	12.149	CP003825.1	1015359	1015451	-	CNAG_10070	#N/A
CP003825.1	1034381	1034840	TF1.ChIP.rep1_peak_1363	3.12193	18.6868	CP003825.1	1030788	1034449	-	CNAG_02165	cytoplasmic protein
CP003825.1	1048610	1049544	TF1.ChIP.rep1_peak_1364	7.05602	85.5122	CP003825.1	1046321	1048947	-	CNAG_02160	hypothetical protein, variant
CP003825.1	1051708	1052206	TF1.ChIP.rep1_peak_1365	3.12804	17.5256	CP003825.1	1049701	1051820	-	CNAG_02159	hypothetical protein
CP003825.1	1068851	1069538	TF1.ChIP.rep1_peak_1366	2.39946	9.57195	CP003825.1	1069627	1074321	+	CNAG_02152	hypothetical protein
CP003825.1	1087872	1089140	TF1.ChIP.rep1_peak_1367	11.4879	214.675	CP003825.1	1084749	1088015	-	CNAG_02143	hypothetical protein, variant
CP003825.1	1095695	1096789	TF1.ChIP.rep1_peak_1368	3.25943	19.6094	CP003825.1	1092801	1095808	-	CNAG_02139	oxysterol-binding protein
CP003825.1	1115602	1116057	TF1.ChIP.rep1_peak_1369	3.28086	20.647	CP003825.1	1114319	1115729	+	CNAG_02131	iron-sulfur cluster assembly protein
CP003825.1	1125405	1125856	TF1.ChIP.rep1_peak_1370	2.26845	7.821	CP003825.1	1124241	1125515	-	CNAG_02128	translation initiation factor 3 subunit J
CP003825.1	1130958	1131360	TF1.ChIP.rep1_peak_1371	3.93533	27.7837	CP003825.1	1131073	1131363	+	CNAG_12589	#N/A
CP003825.1	1134014	1134559	TF1.ChIP.rep1_peak_1372	3.80227	32.7068	CP003825.1	1131139	1134183	-	CNAG_02124	hypothetical protein
CP003825.1	1142646	1144577	TF1.ChIP.rep1_peak_1373	14.9326	313.109	CP003825.1	1142290	1144454	-	CNAG_02119	hypothetical protein
CP003825.1	1149335	1150145	TF1.ChIP.rep1_peak_1374	2.8767	14.1037	CP003825.1	1147903	1149484	-	CNAG_02116	arf/Sar family protein
CP003825.1	1154171	1154725	TF1.ChIP.rep1_peak_1375	4.37691	38.9509	CP003825.1	1151553	1154335	+	CNAG_02114	hypothetical protein
CP003825.1	1192936	1193405	TF1.ChIP.rep1_peak_1377	2.56796	10.9048	CP003825.1	1192907	1201491	+	CNAG_02099	fatty acid synthase subunit beta, fungi type
CP003825.1	1209759	1210191	TF1.ChIP.rep1_peak_1379	2.27062	9.34329	CP003825.1	1208350	1209648	+	CNAG_12594	#N/A
CP003825.1	1214946	1215486	TF1.ChIP.rep1_peak_1381	2.99855	18.4031	CP003825.1	1215326	1216696	+	CNAG_02093	hypothetical protein
CP003825.1	1245556	1248639	TF1.ChIP.rep1_peak_1382	6.67708	88.2216	CP003825.1	1245217	1246377	-	CNAG_07648	hypothetical protein
CP003825.1	1258450	1259434	TF1.ChIP.rep1_peak_1383	7.95608	105.654	CP003825.1	1254020	1259026	-	CNAG_02079	cytoplasmic protein
CP003825.1	1266200	1266588	TF1.ChIP.rep1_peak_1384	2.24062	7.41429	CP003825.1	1265024	1266284	-	CNAG_02075	hypothetical protein
CP003825.1	1277157	1280347	TF1.ChIP.rep1_peak_1385	6.82561	86.0814	CP003825.1	1273264	1277884	-	CNAG_02071	hypothetical protein
CP003825.1	1281213	1281550	TF1.ChIP.rep1_peak_1386	2.85844	14.1461	CP003825.1	1279201	1281526	+	CNAG_02070	hypothetical protein
CP003825.1	1286189	1286746	TF1.ChIP.rep1_peak_1387	9.9829	170.449	CP003825.1	1286052	1288587	-	CNAG_02066	hypothetical protein
CP003825.1	1288506	1288941	TF1.ChIP.rep1_peak_1388	2.86943	14.5825	CP003825.1	1286052	1288587	-	CNAG_02066	hypothetical protein
CP003825.1	1306705	1307514	TF1.ChIP.rep1_peak_1389	4.41907	36.5533	CP003825.1	1306287	1307784	+	CNAG_02061	hypothetical protein
CP003825.1	1308434	1308763	TF1.ChIP.rep1_peak_1390	2.45563	10.1057	CP003825.1	1307822	1309438	-	CNAG_02060	hypothetical protein
CP003825.1	1311574	1313473	TF1.ChIP.rep1_peak_1392	5.11545	52.0969	CP003825.1	1310361	1311950	-	CNAG_02059	CCR4-NOT complex subunit CAF16
CP003825.1	1313705	1314173	TF1.ChIP.rep1_peak_1393	2.6553	14.479	CP003825.1	1312170	1314856	-	CNAG_12600	#N/A
CP003825.1	1315156	1315712	TF1.ChIP.rep1_peak_1394	10.6428	180.089	CP003825.1	1312666	1315226	+	CNAG_02058	hypothetical protein
CP003825.1	1316642	1317000	TF1.ChIP.rep1_peak_1395	3.03576	16.0281	CP003825.1	1315191	1316660	-	CNAG_02057	hypothetical protein, variant 1
CP003825.1	1333257	1333553	TF1.ChIP.rep1_peak_1396	2.11886	6.94487	CP003825.1	1330089	1334358	+	CNAG_02050	hypothetical protein
CP003825.1	1336813	1338454	TF1.ChIP.rep1_peak_1397	4.082	32.9501	CP003825.1	1334775	1337354	-	CNAG_02048	proline dehydrogenase
CP003825.1	1346415	1346730	TF1.ChIP.rep1_peak_1398	2.2572	7.86291	CP003825.1	1346531	1347946	+	CNAG_02044	hypothetical protein
CP003825.1	1349151	1349896	TF1.ChIP.rep1_peak_1399	3.14841	18.092	CP003825.1	1349676	1349921	-	CNAG_12604	#N/A
CP003825.1	1350068	1351592	TF1.ChIP.rep1_peak_1400	3.59345	22.9686	CP003825.1	1350162	1351577	+	CNAG_07649	hypothetical protein
CP003825.1	1352394	1352744	TF1.ChIP.rep1_peak_1401	2.34449	9.30328	CP003825.1	1350162	1351577	+	CNAG_07649	hypothetical protein
CP003825.1	1354486	1355418	TF1.ChIP.rep1_peak_1402	4.58312	39.9128	CP003825.1	1354926	1357335	+	CNAG_02041	hypothetical protein
CP003825.1	1382366	1382863	TF1.ChIP.rep1_peak_1404	6.82029	82.7793	CP003825.1	1380584	1385063	-	CNAG_02030	glyoxal oxidase
CP003825.1	1384102	1385569	TF1.ChIP.rep1_peak_1405	5.64407	62.2124	CP003825.1	1380584	1385063	-	CNAG_02030	glyoxal oxidase
CP003825.1	1391636	1392492	TF1.ChIP.rep1_peak_1407	3.072	17.4808	CP003825.1	1388515	1391943	-	CNAG_02028	CMGC/SRPK protein kinase
CP003825.1	1400077	1400479	TF1.ChIP.rep1_peak_1408	3.59985	24.487	CP003825.1	1398261	1402029	+	CNAG_02026	hypothetical protein
CP003826.1	13662	13983	TF1.ChIP.rep1_peak_1409	3.02207	16.8852	CP003826.1	12693	14311	+	CNAG_06526	hypothetical protein, variant
CP003826.1	23015	23402	TF1.ChIP.rep1_peak_1410	3.4581	23.0465	CP003826.1	20839	24362	+	CNAG_06530	hypothetical protein
CP003826.1	23554	23855	TF1.ChIP.rep1_peak_1411	2.24926	8.72088	CP003826.1	20839	24362	+	CNAG_06530	hypothetical protein
CP003826.1	25011	25467	TF1.ChIP.rep1_peak_1412	3.8593	28.7599	CP003826.1	25405	26984	-	CNAG_12609	#N/A
CP003826.1	27565	27939	TF1.ChIP.rep1_peak_1413	3.64611	27.3602	CP003826.1	25476	29756	+	CNAG_06531	hypothetical protein
CP003826.1	37941	38680	TF1.ChIP.rep1_peak_1414	2.58058	10.5481	CP003826.1	38537	43415	+	CNAG_06534	hydroxymethylglutaryl-CoA reductase (NADPH)
CP003826.1	43417	43788	TF1.ChIP.rep1_peak_1415	2.81773	12.9804	CP003826.1	43570	45100	+	CNAG_06535	ribosome biogenesis protein UTP30
CP003826.1	47276	47767	TF1.ChIP.rep1_peak_1416	6.84367	84.4018	CP003826.1	45550	47672	+	CNAG_06536	monocarboxylic acid transporter
CP003826.1	51912	52280	TF1.ChIP.rep1_peak_1418	2.39539	9.41368	CP003826.1	50085	52072	-	CNAG_06538	monocarboxylic acid transporter
CP003826.1	57620	58269	TF1.ChIP.rep1_peak_1419	3.59207	23.2017	CP003826.1	58125	61395	-	CNAG_06541	hypothetical protein
CP003826.1	59629	63032	TF1.ChIP.rep1_peak_1420	9.47589	144.11	CP003826.1	58125	61395	-	CNAG_06541	hypothetical protein
CP003826.1	69559	70833	TF1.ChIP.rep1_peak_1421	7.56384	94.2232	CP003826.1	68841	70602	-	CNAG_06544	non-histone chromosomal protein 6
CP003826.1	75008	75454	TF1.ChIP.rep1_peak_1422	3.04603	16.8827	CP003826.1	73794	75518	-	CNAG_06546	hypothetical protein, variant 4
CP003826.1	86316	86696	TF1.ChIP.rep1_peak_1423	3.07846	17.7301	CP003826.1	83977	91348	+	CNAG_06550	nucleoporin family protein
CP003826.1	88761	89123	TF1.ChIP.rep1_peak_1424	3.21222	20.695	CP003826.1	83977	91348	+	CNAG_06550	nucleoporin family protein
CP003826.1	94584	95493	TF1.ChIP.rep1_peak_1425	5.71473	64.5079	CP003826.1	91600	94833	-	CNAG_06551	carnitine O-acetyltransferase
CP003826.1	97263	97675	TF1.ChIP.rep1_peak_1426	3.3625	21.1063	CP003826.1	95025	98361	-	CNAG_06552	CAMK/CAMKL/AMPK protein kinase
CP003826.1	97984	98525	TF1.ChIP.rep1_peak_1427	9.66101	145.971	CP003826.1	95025	98361	-	CNAG_06552	CAMK/CAMKL/AMPK protein kinase
CP003826.1	118731	119206	TF1.ChIP.rep1_peak_1429	3.45308	22.0769	CP003826.1	118934	121764	+	CNAG_06561	allantoate transporter
CP003826.1	133076	133572	TF1.ChIP.rep1_peak_1430	4.17162	31.7157	CP003826.1	131080	133291	-	CNAG_06565	hypothetical protein
CP003826.1	137260	137835	TF1.ChIP.rep1_peak_1431	3.61369	24.3576	CP003826.1	135024	138138	-	CNAG_06567	hypothetical protein
CP003826.1	138061	138922	TF1.ChIP.rep1_peak_1432	3.95923	31.5497	CP003826.1	135024	138138	-	CNAG_06567	hypothetical protein
CP003826.1	140909	144385	TF1.ChIP.rep1_peak_1433	6.9655	101.162	CP003826.1	141000	145444	-	CNAG_07658	hypothetical protein
CP003826.1	145450	146292	TF1.ChIP.rep1_peak_1434	3.84721	28.1231	CP003826.1	146269	149221	-	CNAG_06569	membrane transporter
CP003826.1	149097	149576	TF1.ChIP.rep1_peak_1435	2.68896	13.5048	CP003826.1	146269	149221	-	CNAG_06569	membrane transporter
CP003826.1	150810	151208	TF1.ChIP.rep1_peak_1436	3.15954	19.2053	CP003826.1	151188	153542	+	CNAG_07659	hypothetical protein
CP003826.1	163857	164338	TF1.ChIP.rep1_peak_1437	3.73866	27.4383	CP003826.1	162955	164009	-	CNAG_06574	antiphagocytic protein 1
CP003826.1	168515	169689	TF1.ChIP.rep1_peak_1438	3.80267	26.1679	CP003826.1	170010	171877	-	CNAG_06576	allergen
CP003826.1	171724	172608	TF1.ChIP.rep1_peak_1439	2.86876	14.0455	CP003826.1	170010	171877	-	CNAG_06576	allergen
CP003826.1	174613	176032	TF1.ChIP.rep1_peak_1440	12.8745	370.753	CP003826.1	172359	174782	+	CNAG_06577	hypothetical protein
CP003826.1	176249	176702	TF1.ChIP.rep1_peak_1441	2.34722	8.70212	CP003826.1	175249	176457	+	CNAG_06578	hypothetical protein
CP003826.1	177311	177692	TF1.ChIP.rep1_peak_1442	2.29597	8.23688	CP003826.1	176439	177478	-	CNAG_12620	#N/A
CP003826.1	184108	184597	TF1.ChIP.rep1_peak_1443	3.22313	18.8933	CP003826.1	182795	184258	-	CNAG_12621	#N/A
CP003826.1	192554	192890	TF1.ChIP.rep1_peak_1444	2.45265	9.94908	CP003826.1	190022	192727	-	CNAG_06584	hypothetical protein
CP003826.1	193398	194026	TF1.ChIP.rep1_peak_1445	8.10732	116.103	CP003826.1	193210	193594	-	CNAG_12623	#N/A
CP003826.1	203018	203740	TF1.ChIP.rep1_peak_1446	4.65779	39.2665	CP003826.1	200751	203252	-	CNAG_06587	cytoplasmic protein
CP003826.1	206979	207613	TF1.ChIP.rep1_peak_1447	5.94251	64.6964	CP003826.1	206279	207221	-	CNAG_06589	endoribonuclease L-PSP
CP003826.1	210250	210923	TF1.ChIP.rep1_peak_1448	5.28773	50.7796	CP003826.1	209786	210470	+	CNAG_12626	#N/A
CP003826.1	216525	217002	TF1.ChIP.rep1_peak_1449	2.34382	9.05084	CP003826.1	217046	218611	+	CNAG_06592	ubiquitin-conjugating enzyme E2 G1
CP003826.1	218175	219299	TF1.ChIP.rep1_peak_1450	8.07027	107.284	CP003826.1	217046	218611	+	CNAG_06592	ubiquitin-conjugating enzyme E2 G1
CP003826.1	222973	223788	TF1.ChIP.rep1_peak_1451	4.60054	38.1229	CP003826.1	219219	223257	+	CNAG_06593	rhamnogalacturonan lyase
CP003826.1	225307	225771	TF1.ChIP.rep1_peak_1452	2.68579	12.0478	CP003826.1	223018	225580	-	CNAG_06594	oxysterol binding protein
CP003826.1	242818	243884	TF1.ChIP.rep1_peak_1453	3.11258	17.2044	CP003826.1	242383	243693	+	CNAG_06602	cysteine-type peptidase
CP003826.1	252190	253383	TF1.ChIP.rep1_peak_1454	4.035	31.1175	CP003826.1	251182	252561	-	CNAG_06605	small subunit ribosomal protein S2
CP003826.1	264248	264694	TF1.ChIP.rep1_peak_1456	2.75396	12.8641	CP003826.1	264563	266621	+	CNAG_06608	hypothetical protein
CP003826.1	281954	284371	TF1.ChIP.rep1_peak_1457	5.18594	52.0506	CP003826.1	282722	285366	+	CNAG_06614	glycerophosphodiesterase
CP003826.1	284620	285811	TF1.ChIP.rep1_peak_1458	4.07909	28.6568	CP003826.1	282722	285366	+	CNAG_06614	glycerophosphodiesterase
CP003826.1	286563	287027	TF1.ChIP.rep1_peak_1459	1.98372	5.26972	CP003826.1	285580	286617	-	CNAG_12632	#N/A
CP003826.1	292375	293299	TF1.ChIP.rep1_peak_1460	6.86123	81.7767	CP003826.1	289156	292440	-	CNAG_06617	hypothetical protein
CP003826.1	302770	303194	TF1.ChIP.rep1_peak_1461	2.68929	13.1888	CP003826.1	300183	303644	-	CNAG_06621	biotin synthase
CP003826.1	304666	304976	TF1.ChIP.rep1_peak_1462	2.4276	9.24097	CP003826.1	303744	304988	+	CNAG_06622	hypothetical protein
CP003826.1	305649	306765	TF1.ChIP.rep1_peak_1463	3.54588	22.5908	CP003826.1	305800	308175	+	CNAG_06623	inositol oxygenase
CP003826.1	308205	308919	TF1.ChIP.rep1_peak_1464	2.73034	12.8557	CP003826.1	308730	310581	+	CNAG_06624	hypothetical protein
CP003826.1	317504	317956	TF1.ChIP.rep1_peak_1465	3.07386	17.6927	CP003826.1	315120	317746	-	CNAG_06627	pre-mRNA-processing factor 40
CP003826.1	320582	321102	TF1.ChIP.rep1_peak_1466	8.84094	139.736	CP003826.1	319104	321414	-	CNAG_06628	aldehyde dehydrogenase (NAD )
CP003826.1	321259	321813	TF1.ChIP.rep1_peak_1467	4.9333	49.2514	CP003826.1	319104	321414	-	CNAG_06628	aldehyde dehydrogenase (NAD )
CP003826.1	328008	328531	TF1.ChIP.rep1_peak_1468	6.37673	78.8013	CP003826.1	326475	329294	+	CNAG_06631	myosin heavy chain
CP003826.1	330259	330768	TF1.ChIP.rep1_peak_1469	5.84408	60.0886	CP003826.1	329151	331908	-	CNAG_06632	Atypical/ABC1 protein kinase
CP003826.1	331679	332270	TF1.ChIP.rep1_peak_1470	3.61629	23.3951	CP003826.1	329151	331908	-	CNAG_06632	Atypical/ABC1 protein kinase
CP003826.1	334552	335451	TF1.ChIP.rep1_peak_1471	2.57995	12.1759	CP003826.1	333729	335210	-	CNAG_06633	small subunit ribosomal protein S15
CP003826.1	350766	351559	TF1.ChIP.rep1_peak_1472	4.18868	30.6861	CP003826.1	347755	351072	-	CNAG_06638	malate dehydrogenase (oxaloacetate-decarboxylating)
CP003826.1	354885	355900	TF1.ChIP.rep1_peak_1473	11.0039	181.928	CP003826.1	351194	356732	-	CNAG_06639	E3 ubiquitin-protein ligase MARCH6
CP003826.1	374652	375732	TF1.ChIP.rep1_peak_1474	2.94515	15.7107	CP003826.1	372235	374895	-	CNAG_06644	C-22 sterol desaturase
CP003826.1	377747	379030	TF1.ChIP.rep1_peak_1475	8.45519	118.558	CP003826.1	377054	378623	-	CNAG_06646	protein YOP1
CP003826.1	399936	400376	TF1.ChIP.rep1_peak_1476	3.06885	16.6694	CP003826.1	398873	400098	-	CNAG_06657	hypothetical protein
CP003826.1	403365	403851	TF1.ChIP.rep1_peak_1477	5.22557	53.1636	CP003826.1	403204	405761	-	CNAG_06659	hexosaminidase
CP003826.1	408011	408763	TF1.ChIP.rep1_peak_1478	5.41814	56.5135	CP003826.1	405872	408050	-	CNAG_06660	hypothetical protein
CP003826.1	412772	414328	TF1.ChIP.rep1_peak_1479	2.74579	13.7952	CP003826.1	408650	412786	+	CNAG_06661	hypothetical protein
CP003826.1	429753	430168	TF1.ChIP.rep1_peak_1482	3.03862	19.5327	CP003826.1	429639	430552	+	CNAG_06669	hypothetical protein
CP003826.1	440698	441125	TF1.ChIP.rep1_peak_1483	4.07803	31.7768	CP003826.1	440219	442107	+	CNAG_06673	hypothetical protein
CP003826.1	457247	457744	TF1.ChIP.rep1_peak_1484	2.83016	15.6687	CP003826.1	456260	459030	-	CNAG_06678	enzyme activator
CP003826.1	461848	462295	TF1.ChIP.rep1_peak_1485	5.09255	54.3871	CP003826.1	461660	463238	-	CNAG_06680	COP9 signalosome complex subunit 6
CP003826.1	487549	488042	TF1.ChIP.rep1_peak_1486	2.62757	11.6303	CP003826.1	487885	493563	-	CNAG_06687	hypothetical protein
CP003826.1	506794	507358	TF1.ChIP.rep1_peak_1487	5.90469	62.28	CP003826.1	506353	507817	-	CNAG_06693	hypothetical protein
CP003826.1	507652	508109	TF1.ChIP.rep1_peak_1488	3.07964	17.5422	CP003826.1	506353	507817	-	CNAG_06693	hypothetical protein
CP003826.1	523190	523975	TF1.ChIP.rep1_peak_1490	5.68268	69.753	CP003826.1	522288	523261	-	CNAG_12655	#N/A
CP003826.1	548022	548691	TF1.ChIP.rep1_peak_1491	6.65347	97.9757	CP003826.1	568089	568806	+	CNAG_05670	hypothetical protein
CP003826.1	549283	549685	TF1.ChIP.rep1_peak_1492	4.21384	43.2769	CP003826.1	568089	568806	+	CNAG_05670	hypothetical protein
CP003826.1	550616	550929	TF1.ChIP.rep1_peak_1493	2.68402	15.6851	CP003826.1	568089	568806	+	CNAG_05670	hypothetical protein
CP003826.1	554854	555266	TF1.ChIP.rep1_peak_1494	4.43882	50.1497	CP003826.1	568089	568806	+	CNAG_05670	hypothetical protein
CP003826.1	560180	560571	TF1.ChIP.rep1_peak_1495	3.46573	25.9038	CP003826.1	568089	568806	+	CNAG_05670	hypothetical protein
CP003826.1	578474	579270	TF1.ChIP.rep1_peak_1496	3.57276	29.0993	CP003826.1	578886	581838	+	CNAG_05674	solute carrier family 35, member E1
CP003826.1	586518	586875	TF1.ChIP.rep1_peak_1497	2.74987	13.1654	CP003826.1	586245	588684	-	CNAG_05676	tyrosine aminotransferase, variant
CP003826.1	588299	589734	TF1.ChIP.rep1_peak_1498	3.9576	30.7111	CP003826.1	586245	588684	-	CNAG_05676	tyrosine aminotransferase, variant
CP003826.1	595433	595738	TF1.ChIP.rep1_peak_1500	2.5864	10.8857	CP003826.1	595066	596357	-	CNAG_05679	pre-mRNA-splicing factor ini1
CP003826.1	600255	601548	TF1.ChIP.rep1_peak_1501	2.87733	15.5329	CP003826.1	600992	603156	+	CNAG_07668	hypothetical protein
CP003826.1	606771	607136	TF1.ChIP.rep1_peak_1502	3.50096	25.062	CP003826.1	605543	608302	-	CNAG_05684	hypothetical protein
CP003826.1	610287	610584	TF1.ChIP.rep1_peak_1503	2.12902	7.11362	CP003826.1	610276	610818	-	CNAG_12661	#N/A
CP003826.1	610913	611718	TF1.ChIP.rep1_peak_1504	3.40893	25.8114	CP003826.1	610511	611013	+	CNAG_12662	#N/A
CP003826.1	614912	615290	TF1.ChIP.rep1_peak_1505	3.133	16.7538	CP003826.1	615200	616051	-	CNAG_12663	#N/A
CP003826.1	632642	633376	TF1.ChIP.rep1_peak_1506	4.39231	36.0093	CP003826.1	631268	633434	+	CNAG_05694	CMGC/CK2 protein kinase
CP003826.1	636137	636481	TF1.ChIP.rep1_peak_1507	2.68946	13.0308	CP003826.1	633588	639108	+	CNAG_05695	glucosamine 6-phosphate N-acetyltransferase
CP003826.1	636804	637125	TF1.ChIP.rep1_peak_1508	2.52646	11.6107	CP003826.1	633588	639108	+	CNAG_05695	glucosamine 6-phosphate N-acetyltransferase
CP003826.1	639906	640643	TF1.ChIP.rep1_peak_1509	6.51388	72.151	CP003826.1	638353	640458	-	CNAG_05696	ubiquitin-conjugating enzyme E2-16 kDa
CP003826.1	641939	643443	TF1.ChIP.rep1_peak_1510	3.74634	28.2772	CP003826.1	642272	642788	-	CNAG_12666	#N/A
CP003826.1	643650	644197	TF1.ChIP.rep1_peak_1511	3.18189	19.3928	CP003826.1	643412	645937	+	CNAG_05697	hypothetical protein
CP003826.1	648084	648648	TF1.ChIP.rep1_peak_1512	14.4549	300.108	CP003826.1	646787	650317	+	CNAG_05699	hypothetical protein
CP003826.1	651803	652697	TF1.ChIP.rep1_peak_1513	4.82622	41.7204	CP003826.1	651841	652364	-	CNAG_12667	#N/A
CP003826.1	670236	670611	TF1.ChIP.rep1_peak_1515	2.58734	10.5937	CP003826.1	667347	670328	-	CNAG_05708	ubiquitin carboxyl-terminal hydrolase 5/13
CP003826.1	680812	681458	TF1.ChIP.rep1_peak_1517	9.66773	153.196	CP003826.1	678793	680827	-	CNAG_05714	hypothetical protein
CP003826.1	688582	688960	TF1.ChIP.rep1_peak_1518	3.22811	18.51	CP003826.1	686973	689501	+	CNAG_05718	multidrug resistance protein fnx1
CP003826.1	691116	691980	TF1.ChIP.rep1_peak_1519	9.7861	147.812	CP003826.1	689415	691597	-	CNAG_05719	hypothetical protein
CP003826.1	697377	697882	TF1.ChIP.rep1_peak_1520	3.18294	20.0228	CP003826.1	693845	697712	+	CNAG_05721	multifunctional beta-oxidation protein
CP003826.1	702627	702944	TF1.ChIP.rep1_peak_1521	2.81425	13.4721	CP003826.1	699649	703656	-	CNAG_05723	alcohol dehydrogenase
CP003826.1	721134	721702	TF1.ChIP.rep1_peak_1522	2.4481	10.4558	CP003826.1	718819	721339	-	CNAG_05731	glyoxal oxidase
CP003826.1	730451	730850	TF1.ChIP.rep1_peak_1523	2.47973	10.002	CP003826.1	729374	730700	-	CNAG_05735	hypothetical protein
CP003826.1	736189	736644	TF1.ChIP.rep1_peak_1524	2.25866	7.7576	CP003826.1	733015	736250	-	CNAG_05737	oligopeptide transporter 8
CP003826.1	737780	738308	TF1.ChIP.rep1_peak_1525	6.18177	68.6391	CP003826.1	736403	738080	-	CNAG_05738	hypothetical protein
CP003826.1	744609	745161	TF1.ChIP.rep1_peak_1526	14.3892	269.953	CP003826.1	743723	746234	-	CNAG_05742	hypothetical protein
CP003826.1	769566	770333	TF1.ChIP.rep1_peak_1527	3.89758	27.2055	CP003826.1	767242	769693	-	CNAG_05750	ATP synthase subunit alpha, mitochondrial
CP003826.1	787022	787659	TF1.ChIP.rep1_peak_1528	3.67103	24.3309	CP003826.1	785586	787180	+	CNAG_05757	hypothetical protein
CP003826.1	796702	797221	TF1.ChIP.rep1_peak_1529	3.6254	25.1953	CP003826.1	788780	796771	-	CNAG_05759	acetyl-CoA carboxylase/biotin carboxylase
CP003826.1	798214	798820	TF1.ChIP.rep1_peak_1530	6.80806	87.7578	CP003826.1	797112	799207	+	CNAG_12675	#N/A
CP003826.1	799328	799752	TF1.ChIP.rep1_peak_1531	2.65643	11.2127	CP003826.1	799772	801865	-	CNAG_12676	#N/A
CP003826.1	800761	801301	TF1.ChIP.rep1_peak_1532	2.21961	7.39304	CP003826.1	799772	801865	-	CNAG_12676	#N/A
CP003826.1	808953	809629	TF1.ChIP.rep1_peak_1533	3.14324	16.8295	CP003826.1	807713	809330	-	CNAG_05765	ubiquitin-conjugating enzyme E2 J2
CP003826.1	815064	815437	TF1.ChIP.rep1_peak_1534	2.58796	10.5978	CP003826.1	812113	816145	-	CNAG_05767	hypothetical protein
CP003826.1	816135	816795	TF1.ChIP.rep1_peak_1535	2.19905	7.47844	CP003826.1	812113	816145	-	CNAG_05767	hypothetical protein
CP003826.1	822069	822463	TF1.ChIP.rep1_peak_1536	1.97961	5.75657	CP003826.1	821806	823423	+	CNAG_05770	proteasome component PRE2
CP003826.1	839184	839704	TF1.ChIP.rep1_peak_1537	2.82041	18.1679	CP003826.1	839482	840622	+	CNAG_12677	#N/A
CP003826.1	849788	850676	TF1.ChIP.rep1_peak_1538	2.82518	14.4167	CP003826.1	847348	850432	-	CNAG_05778	WSC domain-containing protein
CP003826.1	859210	859874	TF1.ChIP.rep1_peak_1539	3.21223	21.3243	CP003826.1	857705	859503	-	CNAG_05784	hypothetical protein, variant
CP003826.1	864058	867542	TF1.ChIP.rep1_peak_1540	14.0135	268.296	CP003826.1	859695	864161	-	CNAG_05785	hypothetical protein
CP003826.1	910298	911631	TF1.ChIP.rep1_peak_1541	4.21387	31.7743	CP003826.1	908095	910639	-	CNAG_05799	chitin deacetylase
CP003826.1	951467	951922	TF1.ChIP.rep1_peak_1542	1.75724	4.15032	CP003826.1	949683	951830	-	CNAG_05817	GDP-mannose transporter 1
CP003826.1	958552	959252	TF1.ChIP.rep1_peak_1543	3.68921	24.2251	CP003826.1	951981	958757	-	CNAG_05818	chitin synthase
CP003826.1	989038	989490	TF1.ChIP.rep1_peak_1545	3.40476	21.225	CP003826.1	988442	989105	-	CNAG_12684	#N/A
CP003826.1	994048	994416	TF1.ChIP.rep1_peak_1546	3.2913	19.4319	CP003826.1	994669	999111	-	CNAG_05834	hypothetical protein
CP003826.1	994623	995390	TF1.ChIP.rep1_peak_1547	14.0534	269.462	CP003826.1	994669	999111	-	CNAG_05834	hypothetical protein
CP003826.1	1001449	1004981	TF1.ChIP.rep1_peak_1548	4.3857	49.2019	CP003826.1	999255	1001905	-	CNAG_05835	hypothetical protein, variant
CP003826.1	1007566	1007976	TF1.ChIP.rep1_peak_1549	4.8618	45.8014	CP003826.1	1006602	1007694	-	CNAG_05837	hypothetical protein
CP003826.1	1016209	1016714	TF1.ChIP.rep1_peak_1550	3.51379	22.3343	CP003826.1	1014088	1016285	-	CNAG_05841	hypothetical protein
CP003826.1	1019351	1019815	TF1.ChIP.rep1_peak_1551	3.01381	17.0102	CP003826.1	1016508	1019621	+	CNAG_05842	cytochrome P450
CP003826.1	1022881	1023723	TF1.ChIP.rep1_peak_1552	7.50307	95.15	CP003826.1	1022387	1023306	-	CNAG_05844	mitochondrial import inner membrane translocasesubunit TIM8
CP003826.1	1024170	1024957	TF1.ChIP.rep1_peak_1553	10.4237	162.719	CP003826.1	1023405	1024374	+	CNAG_05845	protein FAM32A
CP003826.1	1027992	1029648	TF1.ChIP.rep1_peak_1554	6.52115	72.6647	CP003826.1	1024754	1028562	+	CNAG_05846	ubiquitin-conjugating enzyme E2 O
CP003826.1	1035669	1036230	TF1.ChIP.rep1_peak_1555	9.04492	128.814	CP003826.1	1033736	1037021	-	CNAG_07676	ATP-dependent RNA helicase DBP2-A
CP003826.1	1041351	1041860	TF1.ChIP.rep1_peak_1556	6.45622	75.6198	CP003826.1	1038271	1041365	-	CNAG_05851	glycerol transporter
CP003826.1	1044307	1045394	TF1.ChIP.rep1_peak_1557	5.18347	51.2963	CP003826.1	1043185	1045082	-	CNAG_05853	hypothetical protein
CP003826.1	1057963	1058354	TF1.ChIP.rep1_peak_1558	3.28513	18.5167	CP003826.1	1056122	1060893	+	CNAG_05860	sterol O-acyltransferase
CP003826.1	1059960	1060919	TF1.ChIP.rep1_peak_1559	2.25569	7.85297	CP003826.1	1056122	1060893	+	CNAG_05860	sterol O-acyltransferase
CP003826.1	1061841	1064499	TF1.ChIP.rep1_peak_1560	4.34937	39.2993	CP003826.1	1059010	1063328	-	CNAG_05861	hypothetical protein, variant
CP003826.1	1071063	1072450	TF1.ChIP.rep1_peak_1561	6.10846	68.3692	CP003826.1	1068485	1071421	-	CNAG_05864	hypothetical protein
CP003826.1	1074766	1075327	TF1.ChIP.rep1_peak_1562	3.0687	17.0613	CP003826.1	1072598	1074986	-	CNAG_05865	20S proteasome subunit beta 6
CP003826.1	1086715	1087852	TF1.ChIP.rep1_peak_1563	21.1522	476.505	CP003826.1	1085653	1086916	+	CNAG_05870	hypothetical protein
CP003826.1	1089188	1091086	TF1.ChIP.rep1_peak_1564	3.23413	18.1326	CP003826.1	1088032	1090577	-	CNAG_05872	endopeptidase
CP003826.1	1106341	1106756	TF1.ChIP.rep1_peak_1565	3.22649	17.8635	CP003826.1	1105565	1108397	+	CNAG_05882	class E vacuolar protein-sorting machinery proteinHSE1, variant
CP003826.1	1118500	1118851	TF1.ChIP.rep1_peak_1566	2.94128	15.8646	CP003826.1	1116021	1118524	-	CNAG_05885	hypothetical protein
CP003826.1	1122220	1123065	TF1.ChIP.rep1_peak_1567	2.95948	15.2645	CP003826.1	1121382	1122806	-	CNAG_05888	hypothetical protein
CP003826.1	1126043	1126468	TF1.ChIP.rep1_peak_1568	2.40242	8.9426	CP003826.1	1125655	1126367	-	CNAG_05890	guanine nucleotide-binding protein subunit gamma
CP003826.1	1130753	1131290	TF1.ChIP.rep1_peak_1569	2.98035	15.4212	CP003826.1	1129424	1130892	-	CNAG_05892	phosphoglycerate mutase
CP003826.1	1152958	1153322	TF1.ChIP.rep1_peak_1570	2.51419	10.2405	CP003826.1	1148173	1153763	-	CNAG_05895	protein CFT1
CP003826.1	1162662	1163053	TF1.ChIP.rep1_peak_1571	2.96062	14.7143	CP003826.1	1160527	1163127	-	CNAG_05900	glycine-tRNA ligase
CP003826.1	1171476	1172075	TF1.ChIP.rep1_peak_1572	3.9349	29.1443	CP003826.1	1166494	1171686	-	CNAG_05903	hypothetical protein
CP003826.1	1181857	1182554	TF1.ChIP.rep1_peak_1573	2.04271	6.0682	CP003826.1	1177227	1181933	-	CNAG_05907	pyruvate carboxylase
CP003826.1	1185025	1185559	TF1.ChIP.rep1_peak_1574	8.88128	144.121	CP003826.1	1182122	1185906	+	CNAG_05908	hypothetical protein
CP003826.1	1188307	1188828	TF1.ChIP.rep1_peak_1575	3.18592	19.0116	CP003826.1	1186935	1188432	-	CNAG_05909	cytochrome c1, heme protein, mitochondrial
CP003826.1	1193763	1194376	TF1.ChIP.rep1_peak_1576	7.45822	111.131	CP003826.1	1189418	1193844	-	CNAG_05910	hypothetical protein
CP003826.1	1200300	1200861	TF1.ChIP.rep1_peak_1577	14.3364	265.65	CP003826.1	1195981	1200407	-	CNAG_05912	hypothetical protein
CP003826.1	1203036	1203446	TF1.ChIP.rep1_peak_1578	2.2346	8.61146	CP003826.1	1200515	1203099	-	CNAG_05913	alpha-glucosidase
CP003826.1	1208765	1209454	TF1.ChIP.rep1_peak_1579	6.58388	78.6497	CP003826.1	1206237	1209084	-	CNAG_05915	hypothetical protein
CP003826.1	1234959	1235574	TF1.ChIP.rep1_peak_1580	2.03119	5.81462	CP003826.1	1233429	1234967	+	CNAG_05926	U2 small nuclear ribonucleoprotein A'
CP003826.1	1240779	1241398	TF1.ChIP.rep1_peak_1581	14.1646	281.1	CP003826.1	1236953	1241060	-	CNAG_05929	MFS transporter, SP family, general alphaglucoside:H symporter
CP003826.1	1247757	1248723	TF1.ChIP.rep1_peak_1582	11.6556	231.295	CP003826.1	1243836	1248228	+	CNAG_05931	protein BTN1
CP003826.1	1252807	1253272	TF1.ChIP.rep1_peak_1583	1.90506	4.73987	CP003826.1	1249717	1253077	-	CNAG_05933	hypothetical protein
CP003826.1	1263542	1264121	TF1.ChIP.rep1_peak_1584	12.5597	207.425	CP003826.1	1262146	1263780	-	CNAG_05937	hypothetical protein
CP003826.1	1265666	1266221	TF1.ChIP.rep1_peak_1585	15.2112	299.902	CP003826.1	1263986	1266076	+	CNAG_05938	hypothetical protein
CP003826.1	1268423	1272635	TF1.ChIP.rep1_peak_1586	4.14598	34.6869	CP003826.1	1266326	1268709	-	CNAG_05939	hypothetical protein, variant
CP003826.1	1277563	1278004	TF1.ChIP.rep1_peak_1587	3.57345	24.264	CP003826.1	1276113	1277432	+	CNAG_05941	hypothetical protein
CP003826.1	1303603	1304359	TF1.ChIP.rep1_peak_1588	14.8741	296.332	CP003826.1	1301981	1303676	-	CNAG_07690	hypothetical protein
CP003826.1	1305609	1306749	TF1.ChIP.rep1_peak_1589	11.1071	182.978	CP003826.1	1304654	1306350	-	CNAG_07691	hypothetical protein
CP003826.1	1328767	1329851	TF1.ChIP.rep1_peak_1591	3.36315	21.1117	CP003826.1	1329025	1329428	-	CNAG_12708	#N/A
CP003826.1	1337989	1338615	TF1.ChIP.rep1_peak_1592	7.04943	96.4044	CP003826.1	1336798	1338160	-	CNAG_07701	hypothetical protein
CP003826.1	1338806	1340357	TF1.ChIP.rep1_peak_1593	8.79331	127.458	CP003826.1	1338540	1340229	-	CNAG_07702	hypothetical protein
CP003826.1	1344480	1345201	TF1.ChIP.rep1_peak_1594	7.57593	104.904	CP003826.1	1341973	1344774	-	CNAG_05962	hypothetical protein, variant 2
CP003826.1	1350418	1350960	TF1.ChIP.rep1_peak_1595	6.93787	98.0233	CP003826.1	1349691	1351871	+	CNAG_05965	hypothetical protein
CP003826.1	1351707	1352294	TF1.ChIP.rep1_peak_1596	5.41814	56.5135	CP003826.1	1349691	1351871	+	CNAG_05965	hypothetical protein
CP003826.1	1360918	1362187	TF1.ChIP.rep1_peak_1597	4.31591	34.4295	CP003826.1	1357618	1361821	+	CNAG_05970	STE/STE20/PAKA protein kinase
CP003826.1	1362616	1362950	TF1.ChIP.rep1_peak_1598	1.93594	5.55697	CP003826.1	1362350	1362793	-	CNAG_05971	hypothetical protein
CP003826.1	1364309	1364903	TF1.ChIP.rep1_peak_1599	4.16742	32.5548	CP003826.1	1362963	1364623	+	CNAG_05972	hypothetical protein
CP003826.1	1367974	1368727	TF1.ChIP.rep1_peak_1600	3.24271	20.1121	CP003826.1	1365716	1369039	-	CNAG_12712	#N/A
CP003826.1	1369635	1371187	TF1.ChIP.rep1_peak_1601	4.8808	43.2222	CP003826.1	1369064	1369734	+	CNAG_12713	#N/A
CP003826.1	1372357	1372847	TF1.ChIP.rep1_peak_1602	6.97256	98.8823	CP003826.1	1371045	1375532	+	CNAG_05975	ribonuclease Z
CP003826.1	1387825	1388833	TF1.ChIP.rep1_peak_1603	5.19658	49.5881	CP003826.1	1385255	1388071	-	CNAG_05978	glutamate-tRNA ligase
CP003827.1	1758	2512	TF1.ChIP.rep1_peak_1604	7.72143	93.6476	CP003827.1	3336	7347	-	CNAG_06944	hypothetical protein
CP003827.1	4763	5211	TF1.ChIP.rep1_peak_1605	3.89475	28.5301	CP003827.1	3336	7347	-	CNAG_06944	hypothetical protein
CP003827.1	7369	8039	TF1.ChIP.rep1_peak_1606	3.9898	29.3346	CP003827.1	3336	7347	-	CNAG_06944	hypothetical protein
CP003827.1	9453	9848	TF1.ChIP.rep1_peak_1607	3.43253	19.8386	CP003827.1	9850	12192	-	CNAG_07706	hypothetical protein
CP003827.1	12648	13488	TF1.ChIP.rep1_peak_1609	6.12035	66.785	CP003827.1	13460	16180	-	CNAG_03084	endoribonuclease L-PSP
CP003827.1	26781	27231	TF1.ChIP.rep1_peak_1610	4.71954	45.79	CP003827.1	24472	26968	-	CNAG_03090	hypothetical protein
CP003827.1	67477	67874	TF1.ChIP.rep1_peak_1613	2.05115	6.21387	CP003827.1	66091	67537	-	CNAG_03107	hypothetical protein
CP003827.1	70250	70630	TF1.ChIP.rep1_peak_1614	2.72374	12.318	CP003827.1	68061	70255	-	CNAG_03108	hypothetical protein
CP003827.1	76316	77729	TF1.ChIP.rep1_peak_1615	6.16149	68.8747	CP003827.1	72689	76722	+	CNAG_03110	hypothetical protein
CP003827.1	97073	97485	TF1.ChIP.rep1_peak_1616	4.24523	38.2802	CP003827.1	97400	102370	-	CNAG_03117	hypothetical protein
CP003827.1	114319	115294	TF1.ChIP.rep1_peak_1617	4.58373	43.7953	CP003827.1	105796	114437	-	CNAG_03120	alpha-1,3-glucan synthase
CP003827.1	120329	120856	TF1.ChIP.rep1_peak_1618	4.49436	38.1593	CP003827.1	115287	120431	+	CNAG_03121	hypothetical protein
CP003827.1	137448	137857	TF1.ChIP.rep1_peak_1619	3.38522	22.4207	CP003827.1	133860	137862	+	CNAG_03128	gamma-glutamyltransferase, variant
CP003827.1	150718	151311	TF1.ChIP.rep1_peak_1620	3.38125	21.936	CP003827.1	151185	154332	+	CNAG_03135	hypothetical protein
CP003827.1	157050	158223	TF1.ChIP.rep1_peak_1621	5.85936	64.7229	CP003827.1	154110	157291	-	CNAG_03136	hypothetical protein
CP003827.1	163371	163909	TF1.ChIP.rep1_peak_1622	9.33483	138.592	CP003827.1	160950	164207	-	CNAG_03138	ubiquitin-protein ligase
CP003827.1	164158	164663	TF1.ChIP.rep1_peak_1623	3.91918	30.0953	CP003827.1	160950	164207	-	CNAG_03138	ubiquitin-protein ligase
CP003827.1	168145	168502	TF1.ChIP.rep1_peak_1624	3.39826	21.1725	CP003827.1	164499	169076	+	CNAG_03139	phosphatidylethanolamine N-methyltransferase
CP003827.1	171362	171978	TF1.ChIP.rep1_peak_1625	4.067	35.9304	CP003827.1	168686	171516	-	CNAG_03140	sugar transporter
CP003827.1	172290	172845	TF1.ChIP.rep1_peak_1626	7.6628	104.79	CP003827.1	171552	172441	-	CNAG_03141	hypothetical protein
CP003827.1	173841	174162	TF1.ChIP.rep1_peak_1627	2.34661	8.4494	CP003827.1	173772	175188	+	CNAG_03143	hypothetical protein
CP003827.1	193828	194162	TF1.ChIP.rep1_peak_1628	2.39539	9.41368	CP003827.1	192397	194048	-	CNAG_03150	solute carrier family 25 (mitochondrial folatetransporter), member 32
CP003827.1	199867	200417	TF1.ChIP.rep1_peak_1629	7.41317	90.3228	CP003827.1	198229	200022	+	CNAG_03153	sec14 cytosolic factor, variant
CP003827.1	201158	201691	TF1.ChIP.rep1_peak_1630	2.08467	6.04179	CP003827.1	199935	201570	-	CNAG_03154	hypothetical protein
CP003827.1	208480	208886	TF1.ChIP.rep1_peak_1631	4.2878	38.0973	CP003827.1	206905	208906	-	CNAG_03156	hypothetical protein
CP003827.1	211458	211970	TF1.ChIP.rep1_peak_1632	6.50476	74.3013	CP003827.1	209064	211512	-	CNAG_03157	hypothetical protein
CP003827.1	218254	219771	TF1.ChIP.rep1_peak_1633	5.07976	51.7478	CP003827.1	214637	219085	+	CNAG_03160	DNA cross-link repair 1A protein, variant
CP003827.1	223265	223716	TF1.ChIP.rep1_peak_1634	3.66871	24.8133	CP003827.1	222227	223482	-	CNAG_03162	vacuolar protein
CP003827.1	235118	235609	TF1.ChIP.rep1_peak_1635	5.80945	79.2447	CP003827.1	233548	237099	-	CNAG_03168	sulfite reductase (NADPH) flavoprotein alpha-component
CP003827.1	239304	239868	TF1.ChIP.rep1_peak_1636	2.84823	14.4206	CP003827.1	239343	239431	-	CNAG_10094	#N/A
CP003827.1	247608	248104	TF1.ChIP.rep1_peak_1637	2.33897	8.89323	CP003827.1	246006	247780	-	CNAG_03172	hypothetical protein
CP003827.1	259021	259783	TF1.ChIP.rep1_peak_1638	15.0079	281.563	CP003827.1	256829	259172	-	CNAG_03176	endoplasmic oxidoreductin 1
CP003827.1	263651	265147	TF1.ChIP.rep1_peak_1639	4.17582	32.9195	CP003827.1	259704	263674	-	CNAG_03177	hypothetical protein
CP003827.1	265474	265786	TF1.ChIP.rep1_peak_1640	2.40504	9.22067	CP003827.1	266212	267549	-	CNAG_12733	#N/A
CP003827.1	275501	275848	TF1.ChIP.rep1_peak_1641	2.6264	11.6219	CP003827.1	275661	276934	+	CNAG_03182	U4/U6.U5 tri-snRNP-associated protein 3
CP003827.1	289775	290113	TF1.ChIP.rep1_peak_1642	2.8421	15.2464	CP003827.1	288229	290454	+	CNAG_03187	protoporphyrinogen oxidase
CP003827.1	298975	299499	TF1.ChIP.rep1_peak_1643	5.34247	62.5474	CP003827.1	299430	302461	+	CNAG_03190	glucose-repressible alcohol dehydrogenasetranscriptional effector
CP003827.1	308706	309156	TF1.ChIP.rep1_peak_1644	5.2315	54.6947	CP003827.1	307143	310698	-	CNAG_03193	hypothetical protein
CP003827.1	318324	318679	TF1.ChIP.rep1_peak_1646	2.32346	8.29817	CP003827.1	318077	321133	+	CNAG_03198	small subunit ribosomal protein S8e
CP003827.1	321587	322678	TF1.ChIP.rep1_peak_1647	9.13548	164.163	CP003827.1	322387	323151	-	CNAG_12736	#N/A
CP003827.1	323023	323415	TF1.ChIP.rep1_peak_1648	2.50552	10.0397	CP003827.1	322387	323151	-	CNAG_12736	#N/A
CP003827.1	329694	330195	TF1.ChIP.rep1_peak_1649	4.80404	43.2248	CP003827.1	324998	329922	-	CNAG_07717	ubiquitin carboxyl-terminal hydrolase 4/11/15
CP003827.1	337475	337983	TF1.ChIP.rep1_peak_1650	4.72964	40.5492	CP003827.1	329991	338255	-	CNAG_03202	adenylate cyclase
CP003827.1	351435	351777	TF1.ChIP.rep1_peak_1651	2.90736	15.7758	CP003827.1	345597	352432	-	CNAG_07718	multidomain RhoGEF
CP003827.1	368286	368626	TF1.ChIP.rep1_peak_1652	2.55348	10.9482	CP003827.1	367550	370605	-	CNAG_03216	CAMK protein kinase
CP003827.1	383342	383780	TF1.ChIP.rep1_peak_1653	2.7253	13.9593	CP003827.1	381001	383875	+	CNAG_03222	RNA lariat debranching enzyme
CP003827.1	384737	385736	TF1.ChIP.rep1_peak_1654	4.72185	48.4776	CP003827.1	383400	384978	-	CNAG_03223	hypothetical protein
CP003827.1	398387	400640	TF1.ChIP.rep1_peak_1658	17.6735	357.536	CP003827.1	397183	398621	+	CNAG_12741	#N/A
CP003827.1	404051	404426	TF1.ChIP.rep1_peak_1659	2.47687	10.3955	CP003827.1	404166	405465	-	CNAG_03233	hypothetical protein
CP003827.1	404960	405730	TF1.ChIP.rep1_peak_1660	3.04158	17.8168	CP003827.1	404166	405465	-	CNAG_03233	hypothetical protein
CP003827.1	422711	423149	TF1.ChIP.rep1_peak_1661	3.48033	22.7677	CP003827.1	419423	422891	-	CNAG_03240	mannosyl-oligosaccharide 1,2-alpha-mannosidase
CP003827.1	427019	427380	TF1.ChIP.rep1_peak_1662	2.54672	10.6097	CP003827.1	423543	427229	-	CNAG_03241	hypothetical protein
CP003827.1	431864	432188	TF1.ChIP.rep1_peak_1663	2.40911	8.85572	CP003827.1	431927	433691	+	CNAG_03244	hypothetical protein
CP003827.1	435568	436286	TF1.ChIP.rep1_peak_1664	3.27029	18.4052	CP003827.1	433481	435795	-	CNAG_03245	glucose-6-phosphate dehydrogenase
CP003827.1	436430	437029	TF1.ChIP.rep1_peak_1665	3.33875	23.1243	CP003827.1	437045	438642	-	CNAG_03246	18S rRNA biogenesis protein RCL1
CP003827.1	443981	444457	TF1.ChIP.rep1_peak_1666	4.09707	30.5141	CP003827.1	444218	446594	+	CNAG_03248	rho GTPase activator
CP003827.1	452044	452552	TF1.ChIP.rep1_peak_1668	7.93646	112.754	CP003827.1	452000	452992	+	CNAG_12745	#N/A
CP003827.1	461487	461913	TF1.ChIP.rep1_peak_1669	4.15614	36.8143	CP003827.1	456805	458008	-	CNAG_12748	#N/A
CP003827.1	463591	464028	TF1.ChIP.rep1_peak_1670	4.04607	35.4396	CP003827.1	456805	458008	-	CNAG_12748	#N/A
CP003827.1	468809	469247	TF1.ChIP.rep1_peak_1671	4.77693	51.7444	CP003827.1	456805	458008	-	CNAG_12748	#N/A
CP003827.1	474796	475168	TF1.ChIP.rep1_peak_1672	2.08436	9.48839	CP003827.1	456805	458008	-	CNAG_12748	#N/A
CP003827.1	484491	484896	TF1.ChIP.rep1_peak_1673	2.84898	15.8279	CP003827.1	505242	508279	-	CNAG_03258	AGC protein kinase, variant 1
CP003827.1	487524	487852	TF1.ChIP.rep1_peak_1674	2.20191	13.5479	CP003827.1	505242	508279	-	CNAG_03258	AGC protein kinase, variant 1
CP003827.1	508860	509310	TF1.ChIP.rep1_peak_1676	4.32709	36.3487	CP003827.1	508493	510647	+	CNAG_03259	hypothetical protein
CP003827.1	514170	514951	TF1.ChIP.rep1_peak_1677	4.74913	51.1059	CP003827.1	512884	514596	-	CNAG_03262	myo-inositol-1(or 4)-monophosphatase
CP003827.1	517830	518198	TF1.ChIP.rep1_peak_1678	2.64085	11.5712	CP003827.1	517934	521089	+	CNAG_03265	hypothetical protein
CP003827.1	521525	521904	TF1.ChIP.rep1_peak_1679	2.76399	14.1051	CP003827.1	521082	522196	-	CNAG_12749	#N/A
CP003827.1	528509	529361	TF1.ChIP.rep1_peak_1680	7.59909	97.5795	CP003827.1	527673	528658	-	CNAG_03268	hypothetical protein
CP003827.1	549075	549538	TF1.ChIP.rep1_peak_1681	2.67124	14.1489	CP003827.1	548842	550343	+	CNAG_03276	hypothetical protein
CP003827.1	561056	561428	TF1.ChIP.rep1_peak_1682	2.85925	14.3285	CP003827.1	559215	561262	-	CNAG_03281	glycine-rich RNA binding protein
CP003827.1	572823	573336	TF1.ChIP.rep1_peak_1683	2.06348	5.8217	CP003827.1	573411	575693	+	CNAG_03289	methionine aminopeptidase, type II
CP003827.1	577350	578403	TF1.ChIP.rep1_peak_1684	4.98647	47.3077	CP003827.1	574346	578118	-	CNAG_03290	STE/STE20/YSK protein kinase
CP003827.1	589460	589992	TF1.ChIP.rep1_peak_1686	7.7092	102.204	CP003827.1	589016	592921	+	CNAG_03295	hypothetical protein
CP003827.1	600953	601293	TF1.ChIP.rep1_peak_1687	2.64459	11.2876	CP003827.1	597582	601233	+	CNAG_03299	coatomer beta subunit
CP003827.1	603352	603864	TF1.ChIP.rep1_peak_1688	4.06503	31.3795	CP003827.1	602771	603577	-	CNAG_03301	mitochondrial import inner membrane translocasesubunit TIM13
CP003827.1	605539	606164	TF1.ChIP.rep1_peak_1689	2.39861	8.65781	CP003827.1	603700	605860	+	CNAG_03302	protein LTV1
CP003827.1	609709	610505	TF1.ChIP.rep1_peak_1690	4.79116	40.403	CP003827.1	607757	610154	+	CNAG_12753	#N/A
CP003827.1	619398	619865	TF1.ChIP.rep1_peak_1691	3.73328	25.343	CP003827.1	618929	620393	-	CNAG_12755	#N/A
CP003827.1	631266	632075	TF1.ChIP.rep1_peak_1693	3.2867	18.5284	CP003827.1	628478	631904	-	CNAG_03314	YTH domain family 2
CP003827.1	655258	655783	TF1.ChIP.rep1_peak_1694	4.33982	38.2923	CP003827.1	655318	659025	-	CNAG_03326	chitin synthase
CP003827.1	662423	662811	TF1.ChIP.rep1_peak_1695	1.9354	4.99173	CP003827.1	660348	662563	-	CNAG_03328	hypothetical protein
CP003827.1	664274	664582	TF1.ChIP.rep1_peak_1697	2.67017	12.2513	CP003827.1	662898	664806	+	CNAG_03329	PHD-finger protein
CP003827.1	669943	670798	TF1.ChIP.rep1_peak_1698	11.8616	224.252	CP003827.1	668750	670216	-	CNAG_03332	replication factor C subunit 2/4
CP003827.1	672165	674876	TF1.ChIP.rep1_peak_1699	6.66949	93.1538	CP003827.1	670560	673656	-	CNAG_03333	cytoplasmic protein
CP003827.1	675236	676103	TF1.ChIP.rep1_peak_1700	2.9674	16.8183	CP003827.1	676020	677875	+	CNAG_03335	ribose-phosphate pyrophosphokinase
CP003827.1	683893	684461	TF1.ChIP.rep1_peak_1701	3.12179	17.2754	CP003827.1	683226	684556	+	CNAG_03338	hypothetical protein, variant
CP003827.1	684642	685226	TF1.ChIP.rep1_peak_1702	10.4499	200.589	CP003827.1	684296	687151	-	CNAG_03339	biotin transporter, variant
CP003827.1	704225	704738	TF1.ChIP.rep1_peak_1703	3.24168	20.741	CP003827.1	696583	704402	-	CNAG_03345	hypothetical protein
CP003827.1	708105	710794	TF1.ChIP.rep1_peak_1704	7.55801	96.6802	CP003827.1	706174	708222	-	CNAG_03346	hypothetical protein
CP003827.1	713519	714336	TF1.ChIP.rep1_peak_1705	12.4472	222.35	CP003827.1	711064	713892	-	CNAG_03347	ATP-dependent Clp protease ATP-binding subunitClpB
CP003827.1	724811	725653	TF1.ChIP.rep1_peak_1706	9.13101	133.669	CP003827.1	721568	725406	-	CNAG_07724	ligand-regulated transcription factor
CP003827.1	728655	729510	TF1.ChIP.rep1_peak_1707	4.72165	40.1468	CP003827.1	728019	729581	+	CNAG_03354	hypothetical protein
CP003827.1	737561	738027	TF1.ChIP.rep1_peak_1709	4.73795	42.2931	CP003827.1	730288	738294	+	CNAG_03355	hypothetical protein
CP003827.1	743898	744320	TF1.ChIP.rep1_peak_1710	2.66027	11.3953	CP003827.1	742046	744593	-	CNAG_03358	phosphoglycerate kinase
CP003827.1	744694	745125	TF1.ChIP.rep1_peak_1711	3.15553	17.9439	CP003827.1	744190	744760	+	CNAG_03359	cytochrome c oxidase subunit 7
CP003827.1	753629	754036	TF1.ChIP.rep1_peak_1712	3.28286	18.7161	CP003827.1	752630	753674	-	CNAG_03364	hypothetical protein
CP003827.1	757574	759951	TF1.ChIP.rep1_peak_1713	2.99566	17.6201	CP003827.1	755992	763369	+	CNAG_03366	hypothetical protein
CP003827.1	775801	776279	TF1.ChIP.rep1_peak_1714	4.23668	34.0408	CP003827.1	775145	776206	-	CNAG_12761	#N/A
CP003827.1	788216	788776	TF1.ChIP.rep1_peak_1715	2.0272	5.88066	CP003827.1	788282	789611	+	CNAG_03373	hypothetical protein
CP003827.1	801874	802462	TF1.ChIP.rep1_peak_1716	9.5677	145.629	CP003827.1	800875	802079	+	CNAG_03380	hypothetical protein
CP003827.1	811761	813627	TF1.ChIP.rep1_peak_1718	3.98439	29.2891	CP003827.1	810812	812035	-	CNAG_03384	hypothetical protein
CP003827.1	819742	821307	TF1.ChIP.rep1_peak_1719	11.8891	199.484	CP003827.1	817462	819868	-	CNAG_03387	hypothetical protein
CP003827.1	823345	825053	TF1.ChIP.rep1_peak_1720	3.93825	33.8129	CP003827.1	820127	823691	-	CNAG_03388	nuclear protein
CP003827.1	831575	832082	TF1.ChIP.rep1_peak_1721	8.70273	141.553	CP003827.1	830734	832424	-	CNAG_03391	mitochondrial inner membrane protein
CP003827.1	840124	840910	TF1.ChIP.rep1_peak_1722	4.61369	46.0421	CP003827.1	838698	840400	-	CNAG_03394	hypothetical protein
CP003827.1	844263	844679	TF1.ChIP.rep1_peak_1723	3.07194	15.9056	CP003827.1	842050	844275	+	CNAG_03396	NAD diphosphatase
CP003827.1	857022	857775	TF1.ChIP.rep1_peak_1724	4.83365	41.4431	CP003827.1	855293	857253	-	CNAG_03400	oxidoreductase
CP003827.1	873122	873620	TF1.ChIP.rep1_peak_1725	4.91818	47.3674	CP003827.1	871061	873460	+	CNAG_03406	compass component spp1
CP003827.1	873951	874827	TF1.ChIP.rep1_peak_1726	4.91754	43.543	CP003827.1	873594	874865	+	CNAG_03407	hypothetical protein
CP003827.1	890435	890827	TF1.ChIP.rep1_peak_1727	1.99801	5.78737	CP003827.1	887976	890566	-	CNAG_03412	chitinase
CP003827.1	893878	894222	TF1.ChIP.rep1_peak_1728	2.14056	6.57781	CP003827.1	892926	894327	+	CNAG_03414	hypothetical protein
CP003827.1	909846	910840	TF1.ChIP.rep1_peak_1729	5.3815	54.2676	CP003827.1	908400	910665	-	CNAG_03421	hypothetical protein
CP003827.1	923461	923784	TF1.ChIP.rep1_peak_1730	2.25126	9.07717	CP003827.1	922512	924439	-	CNAG_03426	GDP-mannose transporter 2
CP003827.1	924459	925071	TF1.ChIP.rep1_peak_1731	2.74959	12.8323	CP003827.1	925036	928570	-	CNAG_03427	aconitate hydratase, mitochondrial
CP003827.1	930186	930527	TF1.ChIP.rep1_peak_1732	2.53594	11.1098	CP003827.1	929951	931020	-	CNAG_07731	hypothetical protein
CP003827.1	939885	940853	TF1.ChIP.rep1_peak_1734	6.5867	85.4453	CP003827.1	938101	940402	-	CNAG_03433	endo alpha-1,4 polygalactosaminidase precursor
CP003827.1	948911	950884	TF1.ChIP.rep1_peak_1735	4.92585	44.3108	CP003827.1	947839	948970	+	CNAG_12769	#N/A
CP003827.1	951761	954684	TF1.ChIP.rep1_peak_1736	7.91376	127.587	CP003827.1	949211	951945	-	CNAG_03438	hexose transporter
CP003827.1	956265	956581	TF1.ChIP.rep1_peak_1737	2.3374	8.3893	CP003827.1	955158	956451	-	CNAG_03439	hypothetical protein
CP003827.1	959334	959935	TF1.ChIP.rep1_peak_1738	8.53828	129.253	CP003827.1	957402	959517	-	CNAG_03441	small subunit ribosomal protein S21
CP003827.1	961832	962203	TF1.ChIP.rep1_peak_1739	3.15071	18.7228	CP003827.1	959888	962169	+	CNAG_03442	phosphatidylinositol glycan, class T
CP003827.1	964504	964936	TF1.ChIP.rep1_peak_1740	2.60165	10.9913	CP003827.1	963428	964802	-	CNAG_03444	hypothetical protein
CP003827.1	967826	968743	TF1.ChIP.rep1_peak_1741	2.7594	14.7338	CP003827.1	966254	968327	+	CNAG_03446	hypothetical protein
CP003827.1	991523	992370	TF1.ChIP.rep1_peak_1742	5.93285	78.2396	CP003827.1	987791	991856	+	CNAG_03453	kinesin family member 11
CP003827.1	1002409	1003234	TF1.ChIP.rep1_peak_1743	8.36667	125.787	CP003827.1	1001325	1002671	-	CNAG_03458	hypothetical protein
CP003827.1	1008705	1009519	TF1.ChIP.rep1_peak_1744	3.56429	22.7374	CP003827.1	1006849	1009289	-	CNAG_03461	hypothetical protein
CP003827.1	1012674	1013056	TF1.ChIP.rep1_peak_1745	2.48364	10.0291	CP003827.1	1009452	1012537	+	CNAG_03463	hypothetical protein
CP003827.1	1028253	1028580	TF1.ChIP.rep1_peak_1747	2.41681	9.43215	CP003827.1	1025048	1030273	-	CNAG_03466	RNA-dependent RNA polymerase 1
CP003827.1	1030082	1030520	TF1.ChIP.rep1_peak_1748	3.30999	21.3293	CP003827.1	1025048	1030273	-	CNAG_03466	RNA-dependent RNA polymerase 1
CP003827.1	1035128	1035760	TF1.ChIP.rep1_peak_1749	3.88141	27.611	CP003827.1	1030413	1035200	+	CNAG_03467	hypothetical protein
CP003827.1	1041696	1042382	TF1.ChIP.rep1_peak_1750	4.13593	37.1926	CP003827.1	1041341	1042686	-	CNAG_07737	hypothetical protein
CP003827.1	1046291	1046770	TF1.ChIP.rep1_peak_1751	4.86209	44.7745	CP003827.1	1046593	1048016	-	CNAG_12780	#N/A
CP003827.1	1051544	1052079	TF1.ChIP.rep1_peak_1752	5.14228	58.8832	CP003827.1	1049151	1051524	-	CNAG_03474	efflux protein EncT
CP003827.1	1060992	1061648	TF1.ChIP.rep1_peak_1754	9.19893	148.195	CP003827.1	1059456	1061315	-	CNAG_03477	hypothetical protein
CP003827.1	1072184	1072636	TF1.ChIP.rep1_peak_1755	5.30422	56.529	CP003827.1	1071629	1075604	-	CNAG_03480	hypothetical protein
CP003827.1	1077721	1078709	TF1.ChIP.rep1_peak_1756	13.7953	258.605	CP003827.1	1076683	1078152	+	CNAG_03481	ribonuclease P protein component
CP003827.1	1086881	1087952	TF1.ChIP.rep1_peak_1757	4.51919	49.8356	CP003827.1	1083535	1087283	-	CNAG_03485	polyamine transporter 1
CP003827.1	1089134	1089883	TF1.ChIP.rep1_peak_1758	2.92445	14.6349	CP003827.1	1087970	1089676	-	CNAG_03486	peptidyl-prolyl cis-trans isomerase B
CP003827.1	1093173	1093682	TF1.ChIP.rep1_peak_1759	5.95146	63.9524	CP003827.1	1090974	1093341	-	CNAG_03488	hypothetical protein
CP003827.1	1097927	1099366	TF1.ChIP.rep1_peak_1760	5.02353	53.3203	CP003827.1	1096692	1098376	-	CNAG_12784	#N/A
CP003827.1	1104347	1105615	TF1.ChIP.rep1_peak_1761	2.44101	10.8043	CP003827.1	1102552	1105816	-	CNAG_03494	hypothetical protein
CP003827.1	1113988	1116798	TF1.ChIP.rep1_peak_1762	5.97706	77.9142	CP003827.1	1111156	1114391	-	CNAG_03498	metalloreductase
CP003827.1	1124348	1124888	TF1.ChIP.rep1_peak_1763	5.80515	64.1959	CP003827.1	1124823	1128251	+	CNAG_03502	magnesium transporter
CP003827.1	1127256	1127732	TF1.ChIP.rep1_peak_1764	3.50566	22.5054	CP003827.1	1124823	1128251	+	CNAG_03502	magnesium transporter
CP003827.1	1132608	1132970	TF1.ChIP.rep1_peak_1765	2.92217	15.3481	CP003827.1	1128098	1133739	-	CNAG_03503	ATP-binding cassette transporter protein YOR1,variant
CP003827.1	1133669	1134819	TF1.ChIP.rep1_peak_1766	4.75612	46.4843	CP003827.1	1128098	1133739	-	CNAG_03503	ATP-binding cassette transporter protein YOR1,variant
CP003827.1	1149861	1150461	TF1.ChIP.rep1_peak_1767	3.19659	19.0989	CP003827.1	1148131	1150104	-	CNAG_03509	pyruvate dehydrogenase X component
CP003827.1	1163094	1164451	TF1.ChIP.rep1_peak_1768	4.16134	32.7932	CP003827.1	1159684	1163171	-	CNAG_03516	hypothetical protein
CP003827.1	1171321	1171642	TF1.ChIP.rep1_peak_1769	2.48657	9.9106	CP003827.1	1168107	1171407	-	CNAG_03517	NADH dehydrogenase
CP003827.1	1179448	1180534	TF1.ChIP.rep1_peak_1771	2.47748	9.71056	CP003827.1	1178989	1180632	+	CNAG_03523	solute carrier family 25, member 38, variant
CP003827.1	1185415	1186201	TF1.ChIP.rep1_peak_1772	6.56927	76.706	CP003827.1	1180509	1187356	-	CNAG_03524	transmembrane receptor
CP003827.1	1186778	1187456	TF1.ChIP.rep1_peak_1773	4.97039	49.9649	CP003827.1	1180509	1187356	-	CNAG_03524	transmembrane receptor
CP003827.1	1188000	1188777	TF1.ChIP.rep1_peak_1774	4.0057	31.6962	CP003827.1	1180509	1187356	-	CNAG_03524	transmembrane receptor
CP003827.1	1193552	1194121	TF1.ChIP.rep1_peak_1775	3.84194	27.2825	CP003827.1	1189977	1193783	-	CNAG_03525	alpha,alpha-trehalase
CP003827.1	1218759	1219888	TF1.ChIP.rep1_peak_1776	10.1018	176.053	CP003827.1	1214092	1218896	+	CNAG_07744	Atypical/PI4K protein kinase
CP003827.1	1224878	1225391	TF1.ChIP.rep1_peak_1777	3.74308	30.5576	CP003827.1	1221069	1225091	-	CNAG_07746	methylenetetrahydrofolate dehydrogenase (NADP)
CP003827.1	1230883	1231250	TF1.ChIP.rep1_peak_1778	2.11427	7.01358	CP003827.1	1229324	1231910	-	CNAG_03540	aspartyl/glutamyl-tRNA(Asn/Gln) amidotransferase, Bsubunit
CP003827.1	1233557	1234011	TF1.ChIP.rep1_peak_1779	3.22935	17.8849	CP003827.1	1231935	1233757	-	CNAG_03541	hypothetical protein
CP003827.1	1234999	1235320	TF1.ChIP.rep1_peak_1780	2.79499	13.1612	CP003827.1	1233907	1235822	-	CNAG_03542	arginase
CP003827.1	1237119	1238298	TF1.ChIP.rep1_peak_1781	7.2725	89.4951	CP003827.1	1235977	1237558	+	CNAG_12795	#N/A
CP003827.1	1241570	1242226	TF1.ChIP.rep1_peak_1782	10.6811	178.588	CP003827.1	1238017	1241946	+	CNAG_03543	hypothetical protein, variant
CP003827.1	1244897	1245395	TF1.ChIP.rep1_peak_1783	4.12321	32.7473	CP003827.1	1245225	1247676	+	CNAG_03545	hypothetical protein
CP003827.1	1254597	1255046	TF1.ChIP.rep1_peak_1784	3.48309	23.2594	CP003827.1	1254767	1256842	+	CNAG_03550	zinc finger HIT domain-containing protein 1
CP003827.1	1272914	1273316	TF1.ChIP.rep1_peak_1785	3.02478	15.7529	CP003827.1	1270115	1272973	-	CNAG_03557	transcription initiation factor TFIIA smallsubunit
CP003827.1	1277833	1278152	TF1.ChIP.rep1_peak_1786	2.63639	13.3878	CP003827.1	1276681	1278992	+	CNAG_03560	hypothetical protein
CP003827.1	1281351	1281974	TF1.ChIP.rep1_peak_1787	3.99544	30.4928	CP003827.1	1278511	1281729	-	CNAG_03561	hypothetical protein
CP003827.1	1282861	1283381	TF1.ChIP.rep1_peak_1788	6.46307	77.9074	CP003827.1	1281956	1283787	+	CNAG_03562	D-amino-acid oxidase
CP003827.1	1288353	1289419	TF1.ChIP.rep1_peak_1789	3.81583	31.2694	CP003827.1	1286573	1288357	+	CNAG_03564	hypothetical protein
CP003827.1	1290163	1290616	TF1.ChIP.rep1_peak_1790	2.656	11.6784	CP003827.1	1289236	1294125	+	CNAG_03565	plasma-membrane proton-efflux P-type ATPase
CP003827.1	1294543	1295112	TF1.ChIP.rep1_peak_1791	2.23831	7.85107	CP003827.1	1294700	1296342	+	CNAG_03566	hypothetical protein
CP003827.1	1297613	1298068	TF1.ChIP.rep1_peak_1792	5.65916	59.5875	CP003827.1	1296382	1298943	+	CNAG_03567	AGC/NDR/NDR protein kinase
CP003827.1	1298882	1299344	TF1.ChIP.rep1_peak_1793	4.66283	41.2836	CP003827.1	1296382	1298943	+	CNAG_03567	AGC/NDR/NDR protein kinase
CP003827.1	1303741	1304273	TF1.ChIP.rep1_peak_1794	3.12179	17.2754	CP003827.1	1302085	1303908	+	CNAG_12801	#N/A
CP003827.1	1330773	1331293	TF1.ChIP.rep1_peak_1795	2.93718	15.2805	CP003827.1	1331329	1334649	-	CNAG_03583	hypothetical protein
CP003827.1	1337362	1337757	TF1.ChIP.rep1_peak_1796	3.04603	16.8827	CP003827.1	1337362	1339177	+	CNAG_07996	hypothetical protein
CP003827.1	1361922	1363840	TF1.ChIP.rep1_peak_1797	3.29826	22.0995	CP003827.1	1359863	1362381	-	CNAG_07751	siderophore iron transporter MirB
CP003827.1	1364337	1364945	TF1.ChIP.rep1_peak_1798	2.01922	5.83135	CP003827.1	1363716	1366193	+	CNAG_12807	#N/A
CP003827.1	1371459	1371845	TF1.ChIP.rep1_peak_1799	2.94439	15.3355	CP003827.1	1369885	1371793	-	CNAG_06993	hypothetical protein
CP003827.1	1375158	1376396	TF1.ChIP.rep1_peak_1800	4.38344	42.0933	CP003827.1	1373362	1375165	-	CNAG_06994	hypothetical protein
CP003827.1	1376948	1377369	TF1.ChIP.rep1_peak_1801	4.35147	36.2631	CP003827.1	1375636	1377800	+	CNAG_07752	UDP-galactopyranose mutase
CP003827.1	1383002	1383499	TF1.ChIP.rep1_peak_1802	3.51101	24.4432	CP003827.1	1380357	1383120	-	CNAG_06967	phytase
CP003827.1	1384009	1384449	TF1.ChIP.rep1_peak_1803	2.00064	5.62929	CP003827.1	1383353	1384087	-	CNAG_06968	hypothetical protein
CP003827.1	1389210	1389956	TF1.ChIP.rep1_peak_1804	6.64291	75.5882	CP003827.1	1388726	1389184	+	CNAG_12809	#N/A
CP003827.1	1392825	1393331	TF1.ChIP.rep1_peak_1805	3.97968	27.3141	CP003827.1	1390445	1392626	+	CNAG_06943	hypothetical protein
CP003827.1	1396782	1397291	TF1.ChIP.rep1_peak_1806	12.0404	175.043	CP003827.1	1394536	1397026	+	CNAG_07753	hypothetical protein
CP003828.1	7327	7732	TF1.ChIP.rep1_peak_1807	2.17901	7.13258	CP003828.1	5480	7420	-	CNAG_04101	hypothetical protein
CP003828.1	13402	13916	TF1.ChIP.rep1_peak_1808	5.35467	57.0303	CP003828.1	11360	13935	-	CNAG_04103	hypothetical protein
CP003828.1	28541	28917	TF1.ChIP.rep1_peak_1809	1.89898	4.70548	CP003828.1	26984	28599	-	CNAG_04109	hypothetical protein
CP003828.1	32223	32519	TF1.ChIP.rep1_peak_1810	2.2432	7.77059	CP003828.1	30277	32475	+	CNAG_04111	lectin, mannose-binding 2
CP003828.1	33304	33811	TF1.ChIP.rep1_peak_1811	3.16609	21.7253	CP003828.1	33445	35558	+	CNAG_04112	oxidoreductase
CP003828.1	40183	40609	TF1.ChIP.rep1_peak_1812	3.38681	24.0141	CP003828.1	35513	40405	-	CNAG_04113	hypothetical protein
CP003828.1	50026	50357	TF1.ChIP.rep1_peak_1813	2.75729	15.0481	CP003828.1	49724	52892	-	CNAG_04117	hypothetical protein
CP003828.1	68050	68397	TF1.ChIP.rep1_peak_1814	2.87074	14.0601	CP003828.1	68129	68971	-	CNAG_04121	hypothetical protein
CP003828.1	68775	69082	TF1.ChIP.rep1_peak_1815	2.49458	9.96519	CP003828.1	68129	68971	-	CNAG_04121	hypothetical protein
CP003828.1	76740	77070	TF1.ChIP.rep1_peak_1816	2.65083	12.2643	CP003828.1	73754	77458	-	CNAG_12816	#N/A
CP003828.1	77309	77654	TF1.ChIP.rep1_peak_1817	3.40629	21.2373	CP003828.1	73754	77458	-	CNAG_12816	#N/A
CP003828.1	85665	86328	TF1.ChIP.rep1_peak_1818	7.27012	99.716	CP003828.1	82576	85771	-	CNAG_04130	hypothetical protein
CP003828.1	109079	109542	TF1.ChIP.rep1_peak_1820	3.26108	19.1939	CP003828.1	109387	109973	+	CNAG_12818	#N/A
CP003828.1	111967	112455	TF1.ChIP.rep1_peak_1821	2.00362	5.55964	CP003828.1	111224	112130	-	CNAG_12820	#N/A
CP003828.1	112657	113062	TF1.ChIP.rep1_peak_1822	3.33832	22.014	CP003828.1	112483	115321	+	CNAG_04141	vacuolar protein
CP003828.1	116764	117631	TF1.ChIP.rep1_peak_1823	4.12153	31.5811	CP003828.1	114834	117004	-	CNAG_04142	tartrate transporter
CP003828.1	151940	152377	TF1.ChIP.rep1_peak_1824	3.53534	22.0286	CP003828.1	151106	152133	-	CNAG_04155	small nuclear ribonucleoprotein E
CP003828.1	155448	155862	TF1.ChIP.rep1_peak_1825	3.54449	21.8601	CP003828.1	153956	155538	-	CNAG_04157	kinetochore protein Mis12/MTW1
CP003828.1	159304	159922	TF1.ChIP.rep1_peak_1826	3.48493	23.744	CP003828.1	155656	159497	+	CNAG_04158	protein HIR1
CP003828.1	169200	171021	TF1.ChIP.rep1_peak_1827	4.31689	34.438	CP003828.1	166848	169568	-	CNAG_04162	AGC/PKA protein kinase
CP003828.1	180162	180595	TF1.ChIP.rep1_peak_1828	5.24044	49.9836	CP003828.1	178602	182325	+	CNAG_04166	smad nuclear-interacting protein 1
CP003828.1	181452	181933	TF1.ChIP.rep1_peak_1829	4.02465	32.427	CP003828.1	178602	182325	+	CNAG_04166	smad nuclear-interacting protein 1
CP003828.1	201175	201518	TF1.ChIP.rep1_peak_1831	2.78245	13.9145	CP003828.1	198095	201798	+	CNAG_04175	hypothetical protein, variant
CP003828.1	207056	210915	TF1.ChIP.rep1_peak_1832	8.291	120.139	CP003828.1	207102	207480	+	CNAG_12824	#N/A
CP003828.1	212622	213017	TF1.ChIP.rep1_peak_1833	2.24585	8.92189	CP003828.1	210958	212674	-	CNAG_04177	COP9 signalosome complex subunit 7
CP003828.1	229411	229801	TF1.ChIP.rep1_peak_1834	4.04308	33.1585	CP003828.1	226243	230066	-	CNAG_04184	hypothetical protein
CP003828.1	235347	235840	TF1.ChIP.rep1_peak_1835	3.65032	24.1636	CP003828.1	235525	237686	+	CNAG_04187	GPI-anchored wall transfer protein 1
CP003828.1	242936	243775	TF1.ChIP.rep1_peak_1836	2.16554	7.67537	CP003828.1	239962	243028	-	CNAG_04189	succinate dehydrogenase [ubiquinone] flavoproteinsubunit, mitochondrial
CP003828.1	256732	257557	TF1.ChIP.rep1_peak_1837	13.3321	233.452	CP003828.1	256239	257209	-	CNAG_04193	hypothetical protein
CP003828.1	259090	259524	TF1.ChIP.rep1_peak_1838	3.00048	15.0014	CP003828.1	259460	261052	+	CNAG_04195	O-methyltransferase
CP003828.1	279797	280257	TF1.ChIP.rep1_peak_1839	3.95025	30.3714	CP003828.1	278286	281645	+	CNAG_04201	hypothetical protein
CP003828.1	280523	281416	TF1.ChIP.rep1_peak_1840	4.04385	32.3211	CP003828.1	278286	281645	+	CNAG_04201	hypothetical protein
CP003828.1	283917	284869	TF1.ChIP.rep1_peak_1841	2.91184	14.9049	CP003828.1	280046	284165	-	CNAG_04202	cytosolic Fe-S cluster assembly factor NAR1
CP003828.1	292066	292471	TF1.ChIP.rep1_peak_1842	2.10507	6.65584	CP003828.1	291486	292074	-	CNAG_07762	hypothetical protein
CP003828.1	299293	300616	TF1.ChIP.rep1_peak_1844	10.5134	198.841	CP003828.1	297199	299347	+	CNAG_04209	voltage-gated potassium channel protein beta-2subunit
CP003828.1	302087	302470	TF1.ChIP.rep1_peak_1845	2.485	9.06684	CP003828.1	299987	302901	+	CNAG_04210	MFS transporter, SP family, general alphaglucoside:H symporter
CP003828.1	302895	303390	TF1.ChIP.rep1_peak_1846	2.31166	7.61727	CP003828.1	299987	302901	+	CNAG_04210	MFS transporter, SP family, general alphaglucoside:H symporter
CP003828.1	312168	314827	TF1.ChIP.rep1_peak_1847	4.55125	46.9999	CP003828.1	307280	312688	-	CNAG_04213	signal transducer
CP003828.1	318924	319868	TF1.ChIP.rep1_peak_1848	4.18746	33.3138	CP003828.1	317783	319163	-	CNAG_12832	#N/A
CP003828.1	324824	325232	TF1.ChIP.rep1_peak_1849	2.74392	14.11	CP003828.1	325010	325991	+	CNAG_04219	lactoylglutathione lyase, variant
CP003828.1	340028	340745	TF1.ChIP.rep1_peak_1850	5.18594	52.0506	CP003828.1	337685	340500	-	CNAG_04225	hypothetical protein
CP003828.1	349657	349983	TF1.ChIP.rep1_peak_1851	2.24884	8.14928	CP003828.1	349917	351943	+	CNAG_04228	2,4-dienoyl-CoA reductase
CP003828.1	357446	357851	TF1.ChIP.rep1_peak_1852	3.6343	24.2812	CP003828.1	356049	359852	-	CNAG_04232	hypothetical protein
CP003828.1	369983	370959	TF1.ChIP.rep1_peak_1853	7.01636	84.6601	CP003828.1	367747	370124	-	CNAG_04239	hypothetical protein
CP003828.1	381397	383980	TF1.ChIP.rep1_peak_1854	4.60275	49.1731	CP003828.1	377611	381464	+	CNAG_04242	hypothetical protein
CP003828.1	392469	392867	TF1.ChIP.rep1_peak_1855	2.46367	9.8905	CP003828.1	388620	392667	-	CNAG_04244	hypothetical protein
CP003828.1	407095	407503	TF1.ChIP.rep1_peak_1856	3.02665	17.6916	CP003828.1	405493	408535	-	CNAG_04252	hypothetical protein
CP003828.1	416677	417176	TF1.ChIP.rep1_peak_1857	4.49138	38.1327	CP003828.1	414327	416760	-	CNAG_04256	hypothetical protein
CP003828.1	428055	428357	TF1.ChIP.rep1_peak_1858	2.55602	11.4041	CP003828.1	427016	429578	-	CNAG_04263	hypothetical protein
CP003828.1	429307	429807	TF1.ChIP.rep1_peak_1859	1.94914	5.31633	CP003828.1	427016	429578	-	CNAG_04263	hypothetical protein
CP003828.1	430469	430847	TF1.ChIP.rep1_peak_1860	3.50566	22.5054	CP003828.1	429763	431937	+	CNAG_04264	ubiquinone biosynthesis monooxygenase COQ6
CP003828.1	439406	440642	TF1.ChIP.rep1_peak_1861	3.78344	26.0109	CP003828.1	437289	440005	-	CNAG_04268	exodeoxyribonuclease III
CP003828.1	442621	444749	TF1.ChIP.rep1_peak_1862	9.72419	151.389	CP003828.1	441826	443067	-	CNAG_04270	syntaxin 8
CP003828.1	467595	467991	TF1.ChIP.rep1_peak_1863	3.66042	26.7429	CP003828.1	465870	470094	+	CNAG_04279	hypothetical protein
CP003828.1	477402	477727	TF1.ChIP.rep1_peak_1864	3.13176	18.1619	CP003828.1	474213	477689	+	CNAG_04282	CMGC/MAPK protein kinase
CP003828.1	481387	481760	TF1.ChIP.rep1_peak_1865	2.34324	8.30346	CP003828.1	477901	481477	-	CNAG_04283	integral membrane protein
CP003828.1	494356	495737	TF1.ChIP.rep1_peak_1866	3.64225	23.1049	CP003828.1	493450	495466	-	CNAG_12841	#N/A
CP003828.1	510168	510690	TF1.ChIP.rep1_peak_1867	3.43049	22.351	CP003828.1	507514	510422	-	CNAG_04298	nucleolar complex protein 3
CP003828.1	522602	523264	TF1.ChIP.rep1_peak_1868	7.34939	104.976	CP003828.1	520654	522970	-	CNAG_04304	T-complex protein 1 subunit zeta
CP003828.1	530877	531528	TF1.ChIP.rep1_peak_1869	2.62766	11.4777	CP003828.1	529919	530946	-	CNAG_04309	hypothetical protein
CP003828.1	537904	538724	TF1.ChIP.rep1_peak_1870	10.2191	156.966	CP003828.1	538262	540020	+	CNAG_04313	NADPH2 dehydrogenase
CP003828.1	549598	549959	TF1.ChIP.rep1_peak_1871	4.0576	31.5975	CP003828.1	545894	549702	+	CNAG_04316	NAD kinase
CP003828.1	555007	555417	TF1.ChIP.rep1_peak_1872	3.01599	17.7933	CP003828.1	551113	555166	-	CNAG_04318	telomere length regulation protein
CP003828.1	558314	558664	TF1.ChIP.rep1_peak_1873	2.36333	8.68448	CP003828.1	556046	558481	-	CNAG_04320	polysaccharide synthase Cps1p
CP003828.1	558850	559197	TF1.ChIP.rep1_peak_1874	2.48316	9.8873	CP003828.1	558544	558972	-	CNAG_12842	#N/A
CP003828.1	566035	566464	TF1.ChIP.rep1_peak_1875	3.16052	17.5728	CP003828.1	563109	566894	-	CNAG_04323	hypothetical protein
CP003828.1	566626	567310	TF1.ChIP.rep1_peak_1876	4.22068	35.9691	CP003828.1	563109	566894	-	CNAG_04323	hypothetical protein
CP003828.1	569344	570189	TF1.ChIP.rep1_peak_1877	2.72664	13.6441	CP003828.1	567193	570341	+	CNAG_04324	hypothetical protein
CP003828.1	570375	571182	TF1.ChIP.rep1_peak_1878	7.333	94.4855	CP003828.1	571062	572732	+	CNAG_04325	extradiol ring-cleavage dioxygenase
CP003828.1	581808	582202	TF1.ChIP.rep1_peak_1879	4.53098	41.9954	CP003828.1	581275	583067	+	CNAG_04329	hypothetical protein
CP003828.1	582435	582749	TF1.ChIP.rep1_peak_1880	2.38225	9.4493	CP003828.1	581275	583067	+	CNAG_04329	hypothetical protein
CP003828.1	585542	586007	TF1.ChIP.rep1_peak_1881	4.44999	36.8238	CP003828.1	585360	588401	+	CNAG_12843	#N/A
CP003828.1	591252	591716	TF1.ChIP.rep1_peak_1882	3.67433	26.6163	CP003828.1	588737	591427	-	CNAG_04332	large subunit ribosomal protein L31
CP003828.1	595814	596260	TF1.ChIP.rep1_peak_1883	2.90929	15.0668	CP003828.1	594558	595949	-	CNAG_04334	hypothetical protein
CP003828.1	611607	612672	TF1.ChIP.rep1_peak_1885	6.36849	70.8162	CP003828.1	609259	612287	+	CNAG_04339	exocyst complex component EXO84
CP003828.1	616223	616727	TF1.ChIP.rep1_peak_1886	7.08786	101.12	CP003828.1	615314	621847	+	CNAG_04341	recyclin-1
CP003828.1	621521	622377	TF1.ChIP.rep1_peak_1887	5.98499	69.2611	CP003828.1	615314	621847	+	CNAG_04341	recyclin-1
CP003828.1	638071	638541	TF1.ChIP.rep1_peak_1888	2.7047	14.7566	CP003828.1	636670	638303	-	CNAG_04348	chaperone
CP003828.1	659907	660243	TF1.ChIP.rep1_peak_1889	2.6171	12.7714	CP003828.1	658221	662197	-	CNAG_04358	iron-sulfur clusters transporter ATM1,mitochondrial, variant
CP003828.1	662082	662439	TF1.ChIP.rep1_peak_1890	2.45873	9.85614	CP003828.1	658221	662197	-	CNAG_04358	iron-sulfur clusters transporter ATM1,mitochondrial, variant
CP003828.1	672311	672664	TF1.ChIP.rep1_peak_1891	2.59865	12.473	CP003828.1	668896	672353	-	CNAG_04361	hypothetical protein
CP003828.1	679409	679975	TF1.ChIP.rep1_peak_1892	3.54922	25.9792	CP003828.1	679068	682275	+	CNAG_04364	dolichyl-diphosphooligosaccharide-proteinglycosyltransferase
CP003828.1	703771	704656	TF1.ChIP.rep1_peak_1894	4.14101	33.4834	CP003828.1	701515	703899	-	CNAG_04373	alginate lyase
CP003828.1	707047	707782	TF1.ChIP.rep1_peak_1895	3.73908	25.9033	CP003828.1	704472	707750	-	CNAG_04374	hypothetical protein
CP003828.1	749022	749877	TF1.ChIP.rep1_peak_1896	3.29247	19.8757	CP003828.1	742850	752459	-	CNAG_04393	RNA helicase
CP003828.1	753264	753881	TF1.ChIP.rep1_peak_1897	3.5488	25.4953	CP003828.1	752717	754428	-	CNAG_04395	protein BFR2
CP003828.1	756898	757962	TF1.ChIP.rep1_peak_1898	4.63058	49.4797	CP003828.1	755343	757034	-	CNAG_04397	hypothetical protein
CP003828.1	763953	764516	TF1.ChIP.rep1_peak_1899	9.48797	138.93	CP003828.1	762720	764194	-	CNAG_04401	alpha-soluble NSF attachment protein
CP003828.1	772338	772679	TF1.ChIP.rep1_peak_1900	2.94686	15.7241	CP003828.1	770571	772418	-	CNAG_04405	cyclin H
CP003828.1	778435	778964	TF1.ChIP.rep1_peak_1901	9.48682	143.043	CP003828.1	776486	778546	-	CNAG_04408	choline kinase
CP003828.1	783277	783728	TF1.ChIP.rep1_peak_1902	4.51619	37.0804	CP003828.1	782488	784414	-	CNAG_04411	hypothetical protein
CP003828.1	786598	787035	TF1.ChIP.rep1_peak_1903	2.25559	7.73767	CP003828.1	784417	786683	-	CNAG_04412	hypothetical protein
CP003828.1	794343	794787	TF1.ChIP.rep1_peak_1904	2.46093	9.8714	CP003828.1	794863	797643	+	CNAG_04416	major facilitator superfamily transporter
CP003828.1	800904	801425	TF1.ChIP.rep1_peak_1905	7.78613	112.204	CP003828.1	800105	801829	+	CNAG_04417	alpha-ketoglutarate-dependent 2,4-dichlorophenoxyacetate dioxygenase
CP003828.1	832019	833634	TF1.ChIP.rep1_peak_1906	13.5906	352.974	CP003828.1	833856	834542	-	CNAG_12852	#N/A
CP003828.1	839576	840031	TF1.ChIP.rep1_peak_1907	4.13459	32.848	CP003828.1	840436	852361	-	CNAG_07769	E3 ubiquitin-protein ligase HUWE1
CP003828.1	867969	868338	TF1.ChIP.rep1_peak_1908	2.29998	8.50222	CP003828.1	864308	868015	-	CNAG_07770	ferric-chelate reductase
CP003828.1	873759	874095	TF1.ChIP.rep1_peak_1909	2.38465	8.82537	CP003828.1	872876	875198	-	CNAG_04439	V-type proton ATPase subunit B
CP003828.1	878942	879512	TF1.ChIP.rep1_peak_1910	5.85843	63.4877	CP003828.1	875818	879064	-	CNAG_04441	polyadenylate-binding protein, cytoplasmic andnuclear
CP003828.1	891792	892200	TF1.ChIP.rep1_peak_1911	3.01868	16.858	CP003828.1	890704	891837	-	CNAG_04448	large subunit ribosomal protein L19e
CP003828.1	904306	904716	TF1.ChIP.rep1_peak_1912	2.78999	13.2947	CP003828.1	901184	904449	-	CNAG_04451	ribonuclease P/MRP protein subunit POP1
CP003828.1	917711	918215	TF1.ChIP.rep1_peak_1913	5.37776	59.5278	CP003828.1	914904	918734	-	CNAG_04458	DNA helicase
CP003828.1	959178	959796	TF1.ChIP.rep1_peak_1915	5.52798	60.666	CP003828.1	958662	961352	+	CNAG_04475	hypothetical protein, variant 2
CP003828.1	998312	998814	TF1.ChIP.rep1_peak_1916	5.53649	58.0315	CP003828.1	996788	998643	+	CNAG_12865	#N/A
CP003828.1	1008320	1008753	TF1.ChIP.rep1_peak_1917	3.01868	16.858	CP003828.1	1008261	1009953	+	CNAG_04495	hypothetical protein
CP003828.1	1019761	1020210	TF1.ChIP.rep1_peak_1919	2.86887	14.5782	CP003828.1	1019952	1021642	-	CNAG_04499	clathrin light chain
CP003828.1	1034644	1035204	TF1.ChIP.rep1_peak_1920	3.11107	16.9922	CP003828.1	1032690	1035071	-	CNAG_04504	hypothetical protein
CP003828.1	1038507	1039894	TF1.ChIP.rep1_peak_1921	3.71195	26.1854	CP003828.1	1035860	1039071	-	CNAG_04505	guanine nucleotide-binding protein subunit alpha
CP003828.1	1040803	1041163	TF1.ChIP.rep1_peak_1922	2.29441	8.34519	CP003828.1	1039966	1041680	+	CNAG_12867	#N/A
CP003828.1	1044555	1044854	TF1.ChIP.rep1_peak_1923	2.33397	8.73562	CP003828.1	1043333	1046057	-	CNAG_04507	hypothetical protein
CP003828.1	1045675	1046214	TF1.ChIP.rep1_peak_1924	2.78802	13.4496	CP003828.1	1043333	1046057	-	CNAG_04507	hypothetical protein
CP003828.1	1054168	1054549	TF1.ChIP.rep1_peak_1925	4.09763	31.6624	CP003828.1	1052855	1054344	+	CNAG_04512	hypothetical protein
CP003828.1	1074470	1075561	TF1.ChIP.rep1_peak_1927	12.8409	238.433	CP003828.1	1072129	1075140	-	CNAG_04520	D-aminoacylase
CP003828.1	1078296	1078822	TF1.ChIP.rep1_peak_1928	3.8701	29.1217	CP003828.1	1076374	1078599	-	CNAG_04521	oxidoreductase
CP003828.1	1082029	1083131	TF1.ChIP.rep1_peak_1929	5.1822	50.9192	CP003828.1	1078823	1082206	-	CNAG_04522	hypothetical protein
CP003828.1	1102126	1102469	TF1.ChIP.rep1_peak_1930	2.5454	11.9033	CP003828.1	1101534	1102780	-	CNAG_04531	enoyl-CoA hydratase
CP003828.1	1102695	1103010	TF1.ChIP.rep1_peak_1931	2.21558	7.36725	CP003828.1	1101534	1102780	-	CNAG_04531	enoyl-CoA hydratase
CP003828.1	1105056	1105945	TF1.ChIP.rep1_peak_1932	6.38652	74.0627	CP003828.1	1105514	1106855	+	CNAG_07779	D-glycerate 3-kinase
CP003828.1	1112272	1112985	TF1.ChIP.rep1_peak_1933	4.56782	42.6723	CP003828.1	1110435	1112313	-	CNAG_04535	tartrate dehydrogenase
CP003828.1	1160758	1161298	TF1.ChIP.rep1_peak_1934	6.55756	100.42	CP003828.1	1160590	1161035	-	CNAG_07785	hypothetical protein
CP003828.1	1164226	1164678	TF1.ChIP.rep1_peak_1936	3.61726	27.831	CP003828.1	1162057	1165602	+	CNAG_07002	hypothetical protein, variant
CP003828.1	1165290	1165872	TF1.ChIP.rep1_peak_1937	15.5991	341.691	CP003828.1	1162057	1165602	+	CNAG_07002	hypothetical protein, variant
CP003828.1	1167773	1168314	TF1.ChIP.rep1_peak_1938	4.36368	40.3576	CP003828.1	1165767	1167889	-	CNAG_12877	#N/A
CP003829.1	20569	22001	TF1.ChIP.rep1_peak_1939	5.22557	53.1636	CP003829.1	19344	20694	-	CNAG_04921	hypothetical protein
CP003829.1	28050	28552	TF1.ChIP.rep1_peak_1940	4.88364	44.2814	CP003829.1	26382	28342	+	CNAG_04919	hypothetical protein
CP003829.1	31315	31841	TF1.ChIP.rep1_peak_1941	3.60495	29.6718	CP003829.1	29155	31425	-	CNAG_07838	cytoplasmic protein
CP003829.1	39943	40634	TF1.ChIP.rep1_peak_1942	3.03544	17.1856	CP003829.1	39522	40390	-	CNAG_04914	small nuclear ribonucleoprotein G
CP003829.1	49381	50245	TF1.ChIP.rep1_peak_1943	3.61325	24.8454	CP003829.1	47343	52047	-	CNAG_04909	serine carboxypeptidase-like 33
CP003829.1	51649	51962	TF1.ChIP.rep1_peak_1944	2.16726	7.26735	CP003829.1	47343	52047	-	CNAG_04909	serine carboxypeptidase-like 33
CP003829.1	52546	53621	TF1.ChIP.rep1_peak_1945	3.57265	30.0657	CP003829.1	51925	52706	+	CNAG_12880	#N/A
CP003829.1	55970	56729	TF1.ChIP.rep1_peak_1946	4.35137	40.2354	CP003829.1	53587	56053	+	CNAG_04908	hypothetical protein, variant
CP003829.1	97499	98232	TF1.ChIP.rep1_peak_1947	4.46215	37.5581	CP003829.1	94536	97661	-	CNAG_04892	hypothetical protein, variant 1
CP003829.1	102019	102473	TF1.ChIP.rep1_peak_1948	3.63506	26.5157	CP003829.1	100361	102055	+	CNAG_04890	hypothetical protein
CP003829.1	105935	106369	TF1.ChIP.rep1_peak_1949	2.66612	12.2215	CP003829.1	103568	106058	-	CNAG_04888	hypothetical protein
CP003829.1	111298	111687	TF1.ChIP.rep1_peak_1950	2.69998	11.9884	CP003829.1	111611	112365	+	CNAG_07844	hypothetical protein
CP003829.1	112053	112380	TF1.ChIP.rep1_peak_1951	2.70945	12.0549	CP003829.1	111611	112365	+	CNAG_07844	hypothetical protein
CP003829.1	114621	115048	TF1.ChIP.rep1_peak_1952	3.36009	24.4354	CP003829.1	113510	114706	-	CNAG_04884	large subunit ribosomal protein L44
CP003829.1	116675	117819	TF1.ChIP.rep1_peak_1953	8.84195	128.507	CP003829.1	117453	118041	-	CNAG_12884	#N/A
CP003829.1	131324	131729	TF1.ChIP.rep1_peak_1956	2.03485	5.83679	CP003829.1	128142	131687	-	CNAG_04878	hypothetical protein, variant
CP003829.1	143801	144910	TF1.ChIP.rep1_peak_1957	2.78856	13.623	CP003829.1	143634	147167	+	CNAG_04873	hypothetical protein
CP003829.1	156412	158263	TF1.ChIP.rep1_peak_1958	4.78239	43.3673	CP003829.1	154083	158001	-	CNAG_04869	carboxylesterase
CP003829.1	160342	160827	TF1.ChIP.rep1_peak_1959	3.98621	30.9661	CP003829.1	158112	160819	+	CNAG_04868	cytoplasmic protein, variant
CP003829.1	166530	167087	TF1.ChIP.rep1_peak_1960	6.53646	82.2216	CP003829.1	167056	169462	+	CNAG_04865	mannitol dehydrogenase
CP003829.1	169541	174419	TF1.ChIP.rep1_peak_1961	12.8107	335.745	CP003829.1	169288	169786	-	CNAG_12888	#N/A
CP003829.1	175763	176245	TF1.ChIP.rep1_peak_1962	3.02408	19.2063	CP003829.1	173117	177765	+	CNAG_04864	iron regulator 1
CP003829.1	179768	180426	TF1.ChIP.rep1_peak_1963	2.34382	9.05084	CP003829.1	179867	180359	+	CNAG_12889	#N/A
CP003829.1	188124	188993	TF1.ChIP.rep1_peak_1964	2.57582	11.6999	CP003829.1	181070	188367	+	CNAG_04862	glutamate synthase (NADPH/NADH), variant
CP003829.1	199066	199836	TF1.ChIP.rep1_peak_1965	2.39539	9.41368	CP003829.1	196927	199433	-	CNAG_04857	hypothetical protein
CP003829.1	205883	206256	TF1.ChIP.rep1_peak_1966	3.4531	23.6987	CP003829.1	196927	199433	-	CNAG_04857	hypothetical protein
CP003829.1	213875	214330	TF1.ChIP.rep1_peak_1967	4.99224	64.2649	CP003829.1	196927	199433	-	CNAG_04857	hypothetical protein
CP003829.1	226146	226671	TF1.ChIP.rep1_peak_1968	8.64503	189.03	CP003829.1	230150	232591	-	CNAG_04855	hypothetical protein
CP003829.1	235725	236202	TF1.ChIP.rep1_peak_1969	4.80952	40.5577	CP003829.1	234687	236071	+	CNAG_04852	7,8-dihydro-8-oxoguanine triphosphatase
CP003829.1	239368	240121	TF1.ChIP.rep1_peak_1970	8.75438	146.601	CP003829.1	236027	239696	-	CNAG_04851	transitional endoplasmic reticulum ATPase
CP003829.1	244830	245239	TF1.ChIP.rep1_peak_1971	3.49482	21.9464	CP003829.1	243039	244936	-	CNAG_04849	vacuolar protein
CP003829.1	246490	246876	TF1.ChIP.rep1_peak_1972	2.63167	12.1208	CP003829.1	245179	246850	+	CNAG_04848	mRNA binding protein
CP003829.1	249076	249515	TF1.ChIP.rep1_peak_1973	2.25126	9.07717	CP003829.1	246933	249135	+	CNAG_04847	hypothetical protein
CP003829.1	250532	250897	TF1.ChIP.rep1_peak_1974	3.10855	17.5739	CP003829.1	249204	252258	+	CNAG_04846	membrane protein
CP003829.1	253340	253808	TF1.ChIP.rep1_peak_1975	2.93718	15.2805	CP003829.1	252097	253444	-	CNAG_04845	mannose-P-dolichol utilization defect 1
CP003829.1	259345	259950	TF1.ChIP.rep1_peak_1976	2.402	10.2393	CP003829.1	257094	260526	-	CNAG_04842	hypothetical protein
CP003829.1	260317	261140	TF1.ChIP.rep1_peak_1977	4.33993	35.2455	CP003829.1	257094	260526	-	CNAG_04842	hypothetical protein
CP003829.1	262237	262734	TF1.ChIP.rep1_peak_1978	5.3784	58.0215	CP003829.1	261010	265486	-	CNAG_04841	transcriptional regulatory protein, variant
CP003829.1	266904	267419	TF1.ChIP.rep1_peak_1979	4.55517	39.9818	CP003829.1	265549	267099	-	CNAG_04840	small nuclear ribonucleoprotein B and B'
CP003829.1	274617	275263	TF1.ChIP.rep1_peak_1980	4.83643	45.2225	CP003829.1	272013	274860	-	CNAG_04837	hypothetical protein
CP003829.1	275538	276139	TF1.ChIP.rep1_peak_1981	4.78713	49.4914	CP003829.1	276216	280744	+	CNAG_04836	nuclear protein
CP003829.1	288834	289242	TF1.ChIP.rep1_peak_1982	4.01053	31.4609	CP003829.1	287608	291950	+	CNAG_04832	RalA-binding protein 1
CP003829.1	294758	295360	TF1.ChIP.rep1_peak_1983	3.58606	25.1006	CP003829.1	291532	294956	-	CNAG_04831	hypothetical protein
CP003829.1	297664	299368	TF1.ChIP.rep1_peak_1984	4.09526	42.7771	CP003829.1	297045	297712	-	CNAG_12895	#N/A
CP003829.1	312874	313619	TF1.ChIP.rep1_peak_1985	2.34033	8.161	CP003829.1	312306	313450	-	CNAG_04820	hypothetical protein
CP003829.1	320053	320722	TF1.ChIP.rep1_peak_1986	4.4976	35.6537	CP003829.1	319005	320103	-	CNAG_04816	hypothetical protein
CP003829.1	320993	321531	TF1.ChIP.rep1_peak_1987	4.24102	34.6733	CP003829.1	320658	322059	+	CNAG_07845	hypothetical protein
CP003829.1	324604	325100	TF1.ChIP.rep1_peak_1988	5.50084	56.1458	CP003829.1	322026	329023	-	CNAG_04815	cytokinesis protein
CP003829.1	335759	336403	TF1.ChIP.rep1_peak_1989	12.5942	256.103	CP003829.1	334781	335884	-	CNAG_12898	#N/A
CP003829.1	342769	343281	TF1.ChIP.rep1_peak_1990	5.84188	62.9226	CP003829.1	339175	342747	+	CNAG_04808	XPG N-terminal domain-containing protein
CP003829.1	343775	344751	TF1.ChIP.rep1_peak_1991	4.264	34.2803	CP003829.1	343569	344025	-	CNAG_12900	#N/A
CP003829.1	346130	346851	TF1.ChIP.rep1_peak_1992	3.39867	21.1758	CP003829.1	344619	346598	+	CNAG_04807	hypothetical protein
CP003829.1	361797	362118	TF1.ChIP.rep1_peak_1993	2.75099	12.6768	CP003829.1	356252	362017	-	CNAG_04803	protein transporter SEC31
CP003829.1	365960	368746	TF1.ChIP.rep1_peak_1994	8.32221	106.992	CP003829.1	362660	366606	-	CNAG_04801	hypothetical protein
CP003829.1	371292	372767	TF1.ChIP.rep1_peak_1995	3.315	19.3984	CP003829.1	369927	371435	-	CNAG_04799	large subunit ribosomal protein L14e
CP003829.1	383574	384843	TF1.ChIP.rep1_peak_1996	4.01517	28.7093	CP003829.1	381298	384429	-	CNAG_04794	spermine transporter
CP003829.1	385578	386117	TF1.ChIP.rep1_peak_1997	3.15848	16.942	CP003829.1	384712	385775	+	CNAG_04793	hypothetical protein
CP003829.1	390855	391357	TF1.ChIP.rep1_peak_1998	3.51554	26.3797	CP003829.1	390791	390905	-	CNAG_10124	#N/A
CP003829.1	392253	393094	TF1.ChIP.rep1_peak_1999	3.52179	23.8251	CP003829.1	391056	392655	+	CNAG_04791	hypothetical protein
CP003829.1	401094	401647	TF1.ChIP.rep1_peak_2000	9.43782	145.485	CP003829.1	395390	402788	-	CNAG_04788	hypothetical protein
CP003829.1	413770	414170	TF1.ChIP.rep1_peak_2001	2.43105	9.66321	CP003829.1	414282	417031	-	CNAG_04783	monosaccharide transporter
CP003829.1	420106	420667	TF1.ChIP.rep1_peak_2002	5.34094	55.7668	CP003829.1	417233	420240	-	CNAG_04782	hypothetical protein, variant
CP003829.1	425843	426164	TF1.ChIP.rep1_peak_2003	2.49036	10.0757	CP003829.1	423190	426076	-	CNAG_07848	hypothetical protein
CP003829.1	442314	443206	TF1.ChIP.rep1_peak_2004	3.86791	30.4383	CP003829.1	442297	442844	+	CNAG_12905	#N/A
CP003829.1	449241	449987	TF1.ChIP.rep1_peak_2005	4.11052	30.3391	CP003829.1	446755	449465	-	CNAG_04772	hypothetical protein
CP003829.1	481242	481788	TF1.ChIP.rep1_peak_2006	3.58545	23.1487	CP003829.1	479894	481448	-	CNAG_04757	mitochondrial protein
CP003829.1	484328	485437	TF1.ChIP.rep1_peak_2007	4.32166	34.7824	CP003829.1	481786	484386	-	CNAG_04756	hypothetical protein
CP003829.1	485674	486119	TF1.ChIP.rep1_peak_2008	3.13388	19.799	CP003829.1	485526	486201	-	CNAG_12912	#N/A
CP003829.1	493252	493868	TF1.ChIP.rep1_peak_2009	3.30986	19.7964	CP003829.1	493639	495240	-	CNAG_12913	#N/A
CP003829.1	494430	494944	TF1.ChIP.rep1_peak_2010	2.27163	8.07433	CP003829.1	493639	495240	-	CNAG_12913	#N/A
CP003829.1	502281	502805	TF1.ChIP.rep1_peak_2011	2.79499	13.1612	CP003829.1	501910	502523	-	CNAG_12915	#N/A
CP003829.1	504913	505993	TF1.ChIP.rep1_peak_2012	3.52219	23.3529	CP003829.1	504324	505818	-	CNAG_04751	hypothetical protein
CP003829.1	525371	525996	TF1.ChIP.rep1_peak_2013	2.52502	10.3152	CP003829.1	523949	525790	+	CNAG_04742	DNA primase large subunit
CP003829.1	541126	542268	TF1.ChIP.rep1_peak_2014	3.40389	20.9906	CP003829.1	541592	542773	+	CNAG_12917	#N/A
CP003829.1	548656	549293	TF1.ChIP.rep1_peak_2015	11.4154	233.704	CP003829.1	547405	549023	+	CNAG_04734	mitochondrial ornithine carrier protein
CP003829.1	571552	572074	TF1.ChIP.rep1_peak_2017	2.67175	11.9475	CP003829.1	570967	574486	+	CNAG_04725	hypothetical protein
CP003829.1	581541	582202	TF1.ChIP.rep1_peak_2018	6.92978	83.8348	CP003829.1	581176	581798	-	CNAG_12919	#N/A
CP003829.1	584485	585491	TF1.ChIP.rep1_peak_2019	8.56141	142.14	CP003829.1	581960	584660	+	CNAG_07998	hypothetical protein
CP003829.1	586779	587199	TF1.ChIP.rep1_peak_2020	3.59022	23.6745	CP003829.1	587098	588334	-	CNAG_12920	#N/A
CP003829.1	600398	601180	TF1.ChIP.rep1_peak_2021	2.09167	6.76313	CP003829.1	599780	600629	+	CNAG_12922	#N/A
CP003829.1	602004	602563	TF1.ChIP.rep1_peak_2022	12.8313	217.796	CP003829.1	600939	603283	-	CNAG_04717	hypothetical protein
CP003829.1	605266	605704	TF1.ChIP.rep1_peak_2023	3.27241	18.4212	CP003829.1	605003	605451	-	CNAG_12924	#N/A
CP003829.1	607857	608501	TF1.ChIP.rep1_peak_2024	3.96889	31.9138	CP003829.1	608465	611057	+	CNAG_04714	MFS multidrug transporter protein
CP003829.1	616118	616859	TF1.ChIP.rep1_peak_2025	3.14401	18.8711	CP003829.1	614601	616571	-	CNAG_04711	hypothetical protein
CP003829.1	625346	625866	TF1.ChIP.rep1_peak_2026	3.51725	21.8871	CP003829.1	623870	625593	-	CNAG_04707	hypothetical protein
CP003829.1	631134	631575	TF1.ChIP.rep1_peak_2027	5.15027	49.8942	CP003829.1	625977	641984	+	CNAG_07855	midasin
CP003829.1	641827	642321	TF1.ChIP.rep1_peak_2028	3.30575	23.6942	CP003829.1	625977	641984	+	CNAG_07855	midasin
CP003829.1	646438	647137	TF1.ChIP.rep1_peak_2029	5.93479	69.5834	CP003829.1	646930	649721	+	CNAG_04704	MFS transporter, SHS family, lactate transporter
CP003829.1	651420	651807	TF1.ChIP.rep1_peak_2030	4.04555	30.6462	CP003829.1	650054	653069	-	CNAG_04703	DNA clamp loader
CP003829.1	662965	663353	TF1.ChIP.rep1_peak_2031	2.90588	15.2215	CP003829.1	661505	664831	+	CNAG_04699	microfibrillar-associated protein 1
CP003829.1	665357	665893	TF1.ChIP.rep1_peak_2032	5.262	52.7716	CP003829.1	664744	665709	-	CNAG_04698	cytoplasmic protein
CP003829.1	670002	670545	TF1.ChIP.rep1_peak_2033	2.63818	11.7067	CP003829.1	665811	670278	+	CNAG_04697	zinc finger protein
CP003829.1	673549	674753	TF1.ChIP.rep1_peak_2034	7.47796	105.374	CP003829.1	670848	673655	-	CNAG_04696	DNA clamp loader
CP003829.1	674938	675660	TF1.ChIP.rep1_peak_2035	6.49508	72.8719	CP003829.1	674905	675222	-	CNAG_12927	#N/A
CP003829.1	679566	679905	TF1.ChIP.rep1_peak_2036	2.66984	11.7762	CP003829.1	679718	682836	+	CNAG_04693	hypothetical protein
CP003829.1	689768	690317	TF1.ChIP.rep1_peak_2037	3.52378	24.7935	CP003829.1	688618	689805	-	CNAG_04690	acylpyruvate hydrolase
CP003829.1	693321	694421	TF1.ChIP.rep1_peak_2038	5.35499	51.382	CP003829.1	691246	693610	-	CNAG_04688	acyl-CoA dehydrogenase
CP003829.1	697219	697679	TF1.ChIP.rep1_peak_2039	4.51166	39.2664	CP003829.1	696888	698504	-	CNAG_04686	hypothetical protein
CP003829.1	698350	698715	TF1.ChIP.rep1_peak_2040	2.44928	9.79034	CP003829.1	696888	698504	-	CNAG_04686	hypothetical protein
CP003829.1	699744	700222	TF1.ChIP.rep1_peak_2041	2.75214	12.1873	CP003829.1	698586	701511	-	CNAG_07856	hypothetical protein
CP003829.1	700995	702268	TF1.ChIP.rep1_peak_2042	3.17955	18.132	CP003829.1	698586	701511	-	CNAG_07856	hypothetical protein
CP003829.1	707113	707868	TF1.ChIP.rep1_peak_2043	6.23765	75.6335	CP003829.1	706008	707244	+	CNAG_04682	DNA replication complex GINS protein PSF3
CP003829.1	708242	708716	TF1.ChIP.rep1_peak_2044	5.04051	44.6043	CP003829.1	707397	710088	+	CNAG_04681	hypothetical protein
CP003829.1	709307	709688	TF1.ChIP.rep1_peak_2045	2.93497	15.0799	CP003829.1	707397	710088	+	CNAG_04681	hypothetical protein
CP003829.1	712473	713069	TF1.ChIP.rep1_peak_2046	5.02383	47.2978	CP003829.1	712596	715344	+	CNAG_04678	AGC/Akt protein kinase
CP003829.1	721690	722183	TF1.ChIP.rep1_peak_2047	3.28214	18.2778	CP003829.1	720936	721756	-	CNAG_04675	hypothetical protein
CP003829.1	726041	726348	TF1.ChIP.rep1_peak_2048	3.1278	16.7153	CP003829.1	725470	726319	-	CNAG_12930	#N/A
CP003829.1	737417	738170	TF1.ChIP.rep1_peak_2049	6.40718	69.8503	CP003829.1	736712	737998	-	CNAG_04664	large subunit ribosomal protein L37
CP003829.1	753083	753573	TF1.ChIP.rep1_peak_2050	5.27633	62.194	CP003829.1	744850	753166	+	CNAG_08000	hypothetical protein
CP003829.1	754021	754422	TF1.ChIP.rep1_peak_2051	2.65004	11.9474	CP003829.1	754385	756982	-	CNAG_04659	pyruvate decarboxylase
CP003829.1	756920	757519	TF1.ChIP.rep1_peak_2052	3.63122	27.9639	CP003829.1	754385	756982	-	CNAG_04659	pyruvate decarboxylase
CP003829.1	762872	763846	TF1.ChIP.rep1_peak_2053	7.96427	129.748	CP003829.1	761283	763510	+	CNAG_04656	arginine-tRNA-protein transferase, variant
CP003829.1	771573	772356	TF1.ChIP.rep1_peak_2055	7.82014	100.202	CP003829.1	771767	774025	+	CNAG_04652	enoyl reductase
CP003829.1	775218	775695	TF1.ChIP.rep1_peak_2056	3.83176	27.1974	CP003829.1	773582	775419	-	CNAG_04651	hypothetical protein
CP003829.1	776000	776335	TF1.ChIP.rep1_peak_2057	2.77338	13.0049	CP003829.1	775558	777692	-	CNAG_04650	actin-like protein ARP6
CP003829.1	777101	778036	TF1.ChIP.rep1_peak_2058	8.03038	106.373	CP003829.1	775558	777692	-	CNAG_04650	actin-like protein ARP6
CP003829.1	797077	797858	TF1.ChIP.rep1_peak_2059	5.74661	66.0332	CP003829.1	793237	797284	-	CNAG_04641	general transcription factor 3C polypeptide 3(transcription factor C subunit 4)
CP003829.1	810294	810781	TF1.ChIP.rep1_peak_2060	3.0758	16.7228	CP003829.1	807759	811426	-	CNAG_04638	hypothetical protein
CP003829.1	811033	811915	TF1.ChIP.rep1_peak_2061	11.0634	194.221	CP003829.1	807759	811426	-	CNAG_04638	hypothetical protein
CP003829.1	815991	817199	TF1.ChIP.rep1_peak_2063	4.1583	34.2201	CP003829.1	815724	816669	+	CNAG_12935	#N/A
CP003829.1	819785	820343	TF1.ChIP.rep1_peak_2064	4.94871	44.5125	CP003829.1	820076	823821	+	CNAG_04634	hypothetical protein
CP003829.1	832396	832755	TF1.ChIP.rep1_peak_2065	2.34382	9.05084	CP003829.1	829862	832532	-	CNAG_04631	ribitol kinase
CP003829.1	835305	836367	TF1.ChIP.rep1_peak_2066	11.9942	205.299	CP003829.1	832746	835947	-	CNAG_04630	hypothetical protein
CP003829.1	840642	841465	TF1.ChIP.rep1_peak_2067	6.32659	69.1177	CP003829.1	839995	841277	-	CNAG_04628	translation initiation factor 6
CP003829.1	843679	844000	TF1.ChIP.rep1_peak_2068	2.52229	11.2934	CP003829.1	843440	847962	-	CNAG_04626	hypothetical protein
CP003829.1	847923	848310	TF1.ChIP.rep1_peak_2069	2.42979	9.52154	CP003829.1	843440	847962	-	CNAG_04626	hypothetical protein
CP003829.1	850492	851041	TF1.ChIP.rep1_peak_2070	4.92738	48.4978	CP003829.1	850966	852517	+	CNAG_04623	hypothetical protein
CP003829.1	868506	869166	TF1.ChIP.rep1_peak_2071	4.32709	36.3487	CP003829.1	865434	868670	-	CNAG_04618	hypothetical protein
CP003829.1	875637	876167	TF1.ChIP.rep1_peak_2072	4.40172	43.2088	CP003829.1	874103	877542	-	CNAG_04616	hypothetical protein
CP003829.1	894076	894879	TF1.ChIP.rep1_peak_2073	4.72341	40.8286	CP003829.1	891939	894197	-	CNAG_12942	#N/A
CP003829.1	907215	908172	TF1.ChIP.rep1_peak_2074	3.43049	22.351	CP003829.1	905342	907224	-	CNAG_04605	sterol-4alpha-carboxylate 3-dehydrogenase(decarboxylating)
CP003829.1	909667	910213	TF1.ChIP.rep1_peak_2075	6.19974	70.9537	CP003829.1	908254	910749	-	CNAG_04604	tryptophan-tRNA ligase
CP003829.1	910723	911464	TF1.ChIP.rep1_peak_2076	4.10762	31.1754	CP003829.1	908254	910749	-	CNAG_04604	tryptophan-tRNA ligase
CP003829.1	915280	915747	TF1.ChIP.rep1_peak_2077	4.01996	29.028	CP003829.1	912845	915451	-	CNAG_04602	hypothetical protein
CP003829.1	917631	919003	TF1.ChIP.rep1_peak_2078	4.44479	39.9061	CP003829.1	915574	918258	-	CNAG_04601	glycine hydroxymethyltransferase
CP003829.1	926947	927508	TF1.ChIP.rep1_peak_2079	6.91788	84.1901	CP003829.1	923477	926950	-	CNAG_04599	3-methyl-2-oxobutanoate hydroxymethyltransferase
CP003829.1	927978	928531	TF1.ChIP.rep1_peak_2080	4.73021	39.8864	CP003829.1	927229	929658	+	CNAG_04598	hypothetical protein
CP003829.1	928765	929381	TF1.ChIP.rep1_peak_2081	5.95121	72.2365	CP003829.1	927229	929658	+	CNAG_04598	hypothetical protein
CP003829.1	931423	933094	TF1.ChIP.rep1_peak_2082	5.95133	68.0946	CP003829.1	929313	932037	-	CNAG_04597	hypothetical protein
CP003829.1	942923	943395	TF1.ChIP.rep1_peak_2083	3.15252	21.392	CP003829.1	943505	945585	-	CNAG_04590	hypothetical protein
CP003829.1	945363	946117	TF1.ChIP.rep1_peak_2084	3.33411	22.6401	CP003829.1	943505	945585	-	CNAG_04590	hypothetical protein
CP003829.1	954790	955659	TF1.ChIP.rep1_peak_2085	4.677	40.7516	CP003829.1	951008	955195	-	CNAG_04587	hypothetical protein, variant
CP003829.1	956886	957898	TF1.ChIP.rep1_peak_2086	3.61005	26.2906	CP003829.1	957663	961518	+	CNAG_04586	LIM-homeobox protein
CP003829.1	961708	962243	TF1.ChIP.rep1_peak_2087	4.45688	37.5113	CP003829.1	957663	961518	+	CNAG_04586	LIM-homeobox protein
CP003829.1	966651	967277	TF1.ChIP.rep1_peak_2088	2.50824	10.3405	CP003829.1	964948	966657	-	CNAG_04584	poly(rC)-binding protein 2/3/4
CP003829.1	975192	975620	TF1.ChIP.rep1_peak_2089	2.28897	8.54445	CP003829.1	973486	975329	-	CNAG_04582	hypothetical protein
CP003829.1	987208	987861	TF1.ChIP.rep1_peak_2090	14.244	239.96	CP003829.1	984610	987668	-	CNAG_07861	hypothetical protein
CP003829.1	990891	991219	TF1.ChIP.rep1_peak_2091	2.62601	11.1597	CP003829.1	989006	990914	-	CNAG_04576	hypothetical protein
CP003829.1	996798	997137	TF1.ChIP.rep1_peak_2093	2.65044	12.1059	CP003829.1	995984	996799	-	CNAG_04574	dolichyl-phosphate mannosyltransferase polypeptide2, regulatory subunit
CP003829.1	999513	999969	TF1.ChIP.rep1_peak_2094	7.24212	95.0429	CP003829.1	997034	1000276	+	CNAG_07862	fumarate reductase
CP003829.1	1004441	1004971	TF1.ChIP.rep1_peak_2095	3.09171	17.2419	CP003829.1	1000568	1004511	-	CNAG_07863	26S proteasome regulatory subunit N1
CP003829.1	1018687	1019102	TF1.ChIP.rep1_peak_2096	3.76049	29.9544	CP003829.1	1018631	1020502	-	CNAG_04566	beta-flanking protein
CP003829.1	1020180	1020637	TF1.ChIP.rep1_peak_2097	2.92735	15.3882	CP003829.1	1018631	1020502	-	CNAG_04566	beta-flanking protein
CP003829.1	1021688	1022231	TF1.ChIP.rep1_peak_2098	6.01746	62.8922	CP003829.1	1020823	1021949	-	CNAG_07866	transcription initiation factor TFIIA smallsubunit, variant 1
CP003829.1	1025735	1026060	TF1.ChIP.rep1_peak_2100	2.08986	6.5574	CP003829.1	1024451	1026281	-	CNAG_04564	phytanoyl-CoA dioxygenase
CP003829.1	1037899	1038629	TF1.ChIP.rep1_peak_2101	6.22136	70.7326	CP003829.1	1033688	1037883	+	CNAG_07867	hypothetical protein
CP003829.1	1042699	1043032	TF1.ChIP.rep1_peak_2102	2.74088	13.0982	CP003829.1	1041527	1043168	-	CNAG_04556	translocation protein SEC62
CP003829.1	1043830	1044357	TF1.ChIP.rep1_peak_2103	3.67915	26.1563	CP003829.1	1041527	1043168	-	CNAG_04556	translocation protein SEC62
CP003829.1	1051449	1051940	TF1.ChIP.rep1_peak_2104	4.29805	43.6217	CP003829.1	1048569	1051139	+	CNAG_04552	hypothetical protein, variant
CP003830.1	8963	9510	TF1.ChIP.rep1_peak_2106	2.14333	9.55882	CP003830.1	8183	9781	-	CNAG_08001	hypothetical protein
CP003830.1	9959	10396	TF1.ChIP.rep1_peak_2107	2.49626	15.4107	CP003830.1	8183	9781	-	CNAG_08001	hypothetical protein
CP003830.1	19117	19733	TF1.ChIP.rep1_peak_2108	3.66108	24.7504	CP003830.1	18346	19281	-	CNAG_01463	hypothetical protein
CP003830.1	54964	55869	TF1.ChIP.rep1_peak_2110	4.1645	33.1121	CP003830.1	51372	55451	-	CNAG_01474	hypothetical protein, variant
CP003830.1	67194	67714	TF1.ChIP.rep1_peak_2111	2.29536	8.35163	CP003830.1	64520	67462	-	CNAG_01477	serine palmitoyltransferase
CP003830.1	71685	72311	TF1.ChIP.rep1_peak_2112	8.14707	108.554	CP003830.1	70618	71926	-	CNAG_01479	hypothetical protein
CP003830.1	73919	74297	TF1.ChIP.rep1_peak_2113	2.53388	10.951	CP003830.1	72456	73983	-	CNAG_01480	large subunit ribosomal protein L12
CP003830.1	94866	95246	TF1.ChIP.rep1_peak_2114	3.11862	18.0558	CP003830.1	94981	95998	-	CNAG_12956	#N/A
CP003830.1	99539	100118	TF1.ChIP.rep1_peak_2116	4.31718	33.5311	CP003830.1	98320	99654	-	CNAG_01491	hypothetical protein
CP003830.1	100545	100952	TF1.ChIP.rep1_peak_2117	1.9529	5.0101	CP003830.1	100839	102598	+	CNAG_01492	hypothetical protein
CP003830.1	103412	105151	TF1.ChIP.rep1_peak_2118	8.21222	125.19	CP003830.1	102688	103768	-	CNAG_01493	hypothetical protein, variant
CP003830.1	110397	110760	TF1.ChIP.rep1_peak_2119	3.11117	17.1936	CP003830.1	110486	112949	+	CNAG_01496	protein phosphatase 5
CP003830.1	121655	122025	TF1.ChIP.rep1_peak_2120	2.48782	11.0301	CP003830.1	118533	122002	-	CNAG_01499	hypothetical protein, variant
CP003830.1	132109	132435	TF1.ChIP.rep1_peak_2121	2.58715	11.1892	CP003830.1	130964	132277	-	CNAG_01504	hypothetical protein
CP003830.1	132741	133140	TF1.ChIP.rep1_peak_2122	3.32817	20.1618	CP003830.1	132479	133657	-	CNAG_08003	hypothetical protein
CP003830.1	136890	137571	TF1.ChIP.rep1_peak_2123	5.34158	58.4039	CP003830.1	137289	138626	+	CNAG_01507	protein CGI121
CP003830.1	138747	139168	TF1.ChIP.rep1_peak_2124	4.99999	48.1383	CP003830.1	138500	142347	-	CNAG_01508	hypothetical protein
CP003830.1	166768	167204	TF1.ChIP.rep1_peak_2125	2.57995	12.1759	CP003830.1	164806	166827	+	CNAG_07591	mitochondrial metalloendopeptidase OMA1
CP003830.1	176271	176833	TF1.ChIP.rep1_peak_2126	4.24252	35.8758	CP003830.1	174874	176483	+	CNAG_01522	phenylalanine-tRNA ligase
CP003830.1	178836	179409	TF1.ChIP.rep1_peak_2128	4.09551	31.6441	CP003830.1	176668	179062	-	CNAG_01523	CMGC/MAPK/P38 protein kinase
CP003830.1	180549	181145	TF1.ChIP.rep1_peak_2129	2.93895	14.9258	CP003830.1	179244	181074	-	CNAG_01524	hypothetical protein
CP003830.1	185930	186624	TF1.ChIP.rep1_peak_2130	3.86373	29.5992	CP003830.1	183108	186356	-	CNAG_01526	cleavage and polyadenylation specificity factorsubunit 4
CP003830.1	186873	187693	TF1.ChIP.rep1_peak_2131	2.50824	10.3405	CP003830.1	186572	189566	+	CNAG_12968	#N/A
CP003830.1	188005	188381	TF1.ChIP.rep1_peak_2132	2.39819	9.04445	CP003830.1	186572	189566	+	CNAG_12968	#N/A
CP003830.1	188851	190698	TF1.ChIP.rep1_peak_2133	4.99188	48.7668	CP003830.1	186572	189566	+	CNAG_12968	#N/A
CP003830.1	194417	195217	TF1.ChIP.rep1_peak_2134	2.6264	11.6219	CP003830.1	194484	200448	+	CNAG_01530	suppressor protein SPT23
CP003830.1	203762	204070	TF1.ChIP.rep1_peak_2135	2.76429	13.106	CP003830.1	200342	204838	-	CNAG_01531	DNA helicase II/ATP-dependent DNA helicase PcrA
CP003830.1	209311	209953	TF1.ChIP.rep1_peak_2136	2.12312	6.77251	CP003830.1	205021	210094	+	CNAG_01532	phosphatidylinositol phosphate phosphatase
CP003830.1	221238	221653	TF1.ChIP.rep1_peak_2137	4.17368	34.0684	CP003830.1	219255	225453	-	CNAG_01536	myosin heavy chain
CP003830.1	237388	237974	TF1.ChIP.rep1_peak_2138	3.50708	22.99	CP003830.1	237558	238047	+	CNAG_12970	#N/A
CP003830.1	246750	247064	TF1.ChIP.rep1_peak_2139	2.76421	13.4394	CP003830.1	243892	246971	+	CNAG_01543	AP-3 complex subunit beta
CP003830.1	256925	257273	TF1.ChIP.rep1_peak_2140	2.69039	12.2403	CP003830.1	256913	258835	+	CNAG_01549	splicing factor 3A subunit 3
CP003830.1	262322	263433	TF1.ChIP.rep1_peak_2141	5.38019	54.2553	CP003830.1	260426	262535	-	CNAG_01551	hypothetical protein
CP003830.1	263584	264339	TF1.ChIP.rep1_peak_2142	7.22263	110.375	CP003830.1	262691	263798	+	CNAG_01552	blocked early in transport 1
CP003830.1	266011	266545	TF1.ChIP.rep1_peak_2143	6.725	81.8497	CP003830.1	264781	267547	-	CNAG_01554	sorting nexin-4
CP003830.1	272551	274312	TF1.ChIP.rep1_peak_2144	16.7333	394.285	CP003830.1	271364	272934	+	CNAG_01557	calmodulin
CP003830.1	285283	289487	TF1.ChIP.rep1_peak_2145	9.00502	136.392	CP003830.1	281874	285636	+	CNAG_01561	WD-repeat protein
CP003830.1	308582	309100	TF1.ChIP.rep1_peak_2146	4.38773	35.3523	CP003830.1	306657	308905	-	CNAG_01568	T-complex protein 1 subunit alpha
CP003830.1	314712	315273	TF1.ChIP.rep1_peak_2147	2.8942	14.5914	CP003830.1	313676	315562	+	CNAG_01571	hypothetical protein
[truncated: 533 more rows]

## Sheet: CnHsf3-Flag ChIP analysis
Table S5. ChIP-seq analysis in the CnHsf3-FLAG strain.
Chr	Start(peak)	End(peak)	Peak_ID	Fold_enrichment	-LOG10(pvalue)	nearest_gene_chr	Start(associated_gene)	End(associated_gene)	Strand	Gene ID	ANNOTATION
CP003820.1	39826	40412	TX1.ChIP.rep1_peak_1	3.55756	18.8258	CP003820.1	35760	39836	-	CNAG_00010	cation transporter
CP003820.1	46995	47508	TX1.ChIP.rep1_peak_2	3.09944	14.3085	CP003820.1	44568	47214	-	CNAG_00013	hypothetical protein
CP003820.1	89696	90362	TX1.ChIP.rep1_peak_4	6.63363	64.6087	CP003820.1	87681	90146	-	CNAG_00028	high-affinity nicotinic acid transporter, variant
CP003820.1	103511	104912	TX1.ChIP.rep1_peak_5	9.46483	115.174	CP003820.1	103866	108818	+	CNAG_00035	hypothetical protein
CP003820.1	110154	111941	TX1.ChIP.rep1_peak_6	10.2329	130.502	CP003820.1	108777	110347	-	CNAG_00036	Sec14 cytosolic factor
CP003820.1	115602	118816	TX1.ChIP.rep1_peak_7	10.0785	123.101	CP003820.1	113347	115885	-	CNAG_00038	alcohol dehydrogenase
CP003820.1	163030	164103	TX1.ChIP.rep1_peak_8	12.2866	161.953	CP003820.1	161616	163256	-	CNAG_00057	fructose-1,6-bisphosphatase I
CP003820.1	187427	189220	TX1.ChIP.rep1_peak_9	15.6634	253.331	CP003820.1	187109	187735	+	CNAG_12010	#N/A
CP003820.1	193995	195841	TX1.ChIP.rep1_peak_10	4.16264	27.5635	CP003820.1	192615	194338	-	CNAG_12013	#N/A
CP003820.1	204867	205748	TX1.ChIP.rep1_peak_11	6.65419	61.1307	CP003820.1	201141	205190	-	CNAG_00073	nuclear mRNA splicing protein
CP003820.1	209215	209717	TX1.ChIP.rep1_peak_12	3.57903	17.507	CP003820.1	208302	209325	-	CNAG_00075	hypothetical protein
CP003820.1	212965	213483	TX1.ChIP.rep1_peak_13	3.15719	13.6501	CP003820.1	212491	213133	-	CNAG_07947	hypothetical protein
CP003820.1	222240	223403	TX1.ChIP.rep1_peak_14	10.996	140.45	CP003820.1	221990	222314	+	CNAG_12014	#N/A
CP003820.1	235645	236365	TX1.ChIP.rep1_peak_15	3.79568	20.8814	CP003820.1	235727	240205	+	CNAG_00084	glutamine-tRNA ligase
CP003820.1	252909	253328	TX1.ChIP.rep1_peak_16	3.33624	15.1309	CP003820.1	253176	255431	+	CNAG_00091	hypothetical protein
CP003820.1	296628	297660	TX1.ChIP.rep1_peak_17	9.40994	115.898	CP003820.1	291733	296779	-	CNAG_00106	two-component system sensor protein
CP003820.1	311206	311921	TX1.ChIP.rep1_peak_18	8.40968	86.6222	CP003820.1	309174	312058	+	CNAG_07312	hypothetical protein
CP003820.1	313711	314296	TX1.ChIP.rep1_peak_19	5.88331	46.9008	CP003820.1	312208	313854	-	CNAG_00115	chlorophyll synthesis pathway protein BchC
CP003820.1	327509	328556	TX1.ChIP.rep1_peak_20	12.06	173.845	CP003820.1	324325	327655	-	CNAG_00122	alpha-amylase
CP003820.1	345249	345796	TX1.ChIP.rep1_peak_21	4.5973	31.2848	CP003820.1	345655	349978	+	CNAG_00128	hypothetical protein
CP003820.1	352689	353982	TX1.ChIP.rep1_peak_22	11.245	137.161	CP003820.1	352482	352806	-	CNAG_12020	#N/A
CP003820.1	377977	378779	TX1.ChIP.rep1_peak_23	5.59425	44.0638	CP003820.1	376238	378083	-	CNAG_00139	hypothetical protein
CP003820.1	410342	411800	TX1.ChIP.rep1_peak_24	6.59953	61.6259	CP003820.1	410448	411378	+	CNAG_00149	NADH dehydrogenase (ubiquinone) 1 alpha subcomplex4
CP003820.1	427948	428799	TX1.ChIP.rep1_peak_25	4.13074	23.8638	CP003820.1	427337	431736	-	CNAG_00156	hypothetical protein
CP003820.1	431378	432556	TX1.ChIP.rep1_peak_26	10.4631	132.371	CP003820.1	427337	431736	-	CNAG_00156	hypothetical protein
CP003820.1	435466	435898	TX1.ChIP.rep1_peak_27	3.0753	13.7585	CP003820.1	432956	435500	-	CNAG_00158	glycosyltransferase
CP003820.1	441122	442240	TX1.ChIP.rep1_peak_28	5.79194	49.9034	CP003820.1	439694	441378	-	CNAG_00162	alternative oxidase, mitochondrial
CP003820.1	442518	443842	TX1.ChIP.rep1_peak_29	5.39787	38.4721	CP003820.1	442441	446465	-	CNAG_00163	general transcription factor 3C polypeptide 4,variant
CP003820.1	445816	446505	TX1.ChIP.rep1_peak_30	5.17413	37.7087	CP003820.1	442441	446465	-	CNAG_00163	general transcription factor 3C polypeptide 4,variant
CP003820.1	448823	450274	TX1.ChIP.rep1_peak_31	11.0935	132.767	CP003820.1	446801	448902	-	CNAG_00164	hypothetical protein
CP003820.1	485318	487237	TX1.ChIP.rep1_peak_33	16.5523	301.276	CP003820.1	480787	485494	-	CNAG_00178	DNA repair protein REV1
CP003820.1	489713	490257	TX1.ChIP.rep1_peak_34	4.71119	33.7377	CP003820.1	487738	490235	+	CNAG_00179	guanine nucleotide-binding protein subunit alpha,variant
CP003820.1	496081	497179	TX1.ChIP.rep1_peak_35	6.00539	54.4295	CP003820.1	497322	499987	-	CNAG_00183	alternative cyclin Pcl12, variant
CP003820.1	499074	499553	TX1.ChIP.rep1_peak_36	2.8903	11.328	CP003820.1	497322	499987	-	CNAG_00183	alternative cyclin Pcl12, variant
CP003820.1	499816	502234	TX1.ChIP.rep1_peak_37	11.7479	164.417	CP003820.1	497322	499987	-	CNAG_00183	alternative cyclin Pcl12, variant
CP003820.1	516646	517740	TX1.ChIP.rep1_peak_38	5.55292	48.4465	CP003820.1	514694	516814	+	CNAG_00191	etoposide-induced protein
CP003820.1	527160	528483	TX1.ChIP.rep1_peak_39	5.71502	44.9153	CP003820.1	528137	529544	+	CNAG_00194	hypothetical protein
CP003820.1	554543	555191	TX1.ChIP.rep1_peak_40	9.95582	110.575	CP003820.1	554684	557604	+	CNAG_07324	hypothetical protein
CP003820.1	559748	560470	TX1.ChIP.rep1_peak_41	9.33624	100.131	CP003820.1	560447	563163	+	CNAG_07327	hypothetical protein
CP003820.1	617547	618294	TX1.ChIP.rep1_peak_42	5.37134	48.1263	CP003820.1	615273	619433	-	CNAG_00235	amt family ammonium transporter
CP003820.1	684086	684674	TX1.ChIP.rep1_peak_45	2.99377	12.4871	CP003820.1	681868	684043	-	CNAG_00260	transformer-2 protein
CP003820.1	685635	686804	TX1.ChIP.rep1_peak_46	5.70919	51.6682	CP003820.1	686605	688802	+	CNAG_00261	hypothetical protein
CP003820.1	700928	701783	TX1.ChIP.rep1_peak_47	14.4877	212.679	CP003820.1	698357	701063	-	CNAG_00268	acetolactate synthase, mitochondrial
CP003820.1	717394	718168	TX1.ChIP.rep1_peak_48	4.2116	26.7392	CP003820.1	715554	718057	-	CNAG_00275	hypothetical protein
CP003820.1	740615	741452	TX1.ChIP.rep1_peak_50	9.48174	107.066	CP003820.1	741448	743803	-	CNAG_00286	hypothetical protein
CP003820.1	764308	764743	TX1.ChIP.rep1_peak_51	3.7556	21.6538	CP003820.1	764495	765922	+	CNAG_07348	phosphopantothenoylcysteine decarboxylase
CP003820.1	775294	777694	TX1.ChIP.rep1_peak_52	10.9291	145.718	CP003820.1	770913	775659	-	CNAG_00300	gamma-tubulin complex component 2
CP003820.1	787206	787999	TX1.ChIP.rep1_peak_53	10.178	146.696	CP003820.1	786889	787213	-	CNAG_12044	#N/A
CP003820.1	808314	809508	TX1.ChIP.rep1_peak_54	4.0379	22.1402	CP003820.1	805785	808321	-	CNAG_00314	hypothetical protein
CP003820.1	853329	854408	TX1.ChIP.rep1_peak_55	6.34076	60.9368	CP003820.1	848448	853120	-	CNAG_00332	hypothetical protein
CP003820.1	863396	865636	TX1.ChIP.rep1_peak_56	17.2979	318.063	CP003820.1	862029	864330	-	CNAG_00336	hypothetical protein
CP003820.1	876029	877589	TX1.ChIP.rep1_peak_57	3.01442	12.4176	CP003820.1	874556	877656	-	CNAG_00342	hypothetical protein
CP003820.1	913044	915422	TX1.ChIP.rep1_peak_59	12.9646	180.63	CP003820.1	911900	913360	-	CNAG_00359	hypothetical protein
CP003820.1	921032	921548	TX1.ChIP.rep1_peak_60	2.92235	11.8777	CP003820.1	918800	921673	-	CNAG_00362	hypothetical protein
CP003820.1	922107	922998	TX1.ChIP.rep1_peak_61	10.3188	137.422	CP003820.1	922612	928960	+	CNAG_00363	two-component system sensor protein
CP003820.1	950596	952152	TX1.ChIP.rep1_peak_62	11.9857	159.591	CP003820.1	951013	953218	+	CNAG_00374	hypothetical protein
CP003820.1	956581	956981	TX1.ChIP.rep1_peak_63	2.51963	8.42498	CP003820.1	953379	956594	-	CNAG_00375	histone acetyltransferase
CP003820.1	964878	965886	TX1.ChIP.rep1_peak_65	3.09889	13.7056	CP003820.1	958883	965653	-	CNAG_00377	DNA topoisomerase II, variant
CP003820.1	987445	988200	TX1.ChIP.rep1_peak_67	4.12896	28.7598	CP003820.1	976833	978063	+	CNAG_07950	hypothetical protein
CP003820.1	1036754	1037354	TX1.ChIP.rep1_peak_68	10.3098	124.293	CP003820.1	1033576	1036996	-	CNAG_00393	1,4-alpha-glucan-branching enzyme
CP003820.1	1048911	1050380	TX1.ChIP.rep1_peak_69	10.1925	124.616	CP003820.1	1047101	1049527	-	CNAG_00399	transformer-2-beta isoform 3
CP003820.1	1073433	1075217	TX1.ChIP.rep1_peak_70	14.5984	240.921	CP003820.1	1070423	1073828	-	CNAG_00407	glyoxal oxidase
CP003820.1	1114604	1115428	TX1.ChIP.rep1_peak_71	4.16747	24.3896	CP003820.1	1112660	1115398	-	CNAG_00426	UBA/TS-N domain-containing protein
CP003820.1	1147505	1149151	TX1.ChIP.rep1_peak_72	22.4675	403.718	CP003820.1	1145420	1147569	-	CNAG_00441	inosine-5'-monophosphate dehydrogenase
CP003820.1	1152700	1153377	TX1.ChIP.rep1_peak_73	2.44983	8.03568	CP003820.1	1151127	1153261	-	CNAG_00443	hypothetical protein
CP003820.1	1154700	1156649	TX1.ChIP.rep1_peak_74	15.2675	272.479	CP003820.1	1154407	1155651	-	CNAG_12058	#N/A
CP003820.1	1180305	1181327	TX1.ChIP.rep1_peak_75	2.85181	10.5776	CP003820.1	1181337	1183717	+	CNAG_00456	hypothetical protein
CP003820.1	1184307	1185130	TX1.ChIP.rep1_peak_76	3.98052	22.8928	CP003820.1	1183354	1184742	-	CNAG_12059	#N/A
CP003820.1	1195610	1196295	TX1.ChIP.rep1_peak_77	3.17933	13.9874	CP003820.1	1193137	1195840	-	CNAG_00461	protein kinase C substrate 80K-H
CP003820.1	1207926	1209186	TX1.ChIP.rep1_peak_78	3.83667	24.8556	CP003820.1	1208203	1209072	-	CNAG_00465	hypothetical protein
CP003820.1	1234937	1236038	TX1.ChIP.rep1_peak_79	4.15586	23.733	CP003820.1	1235167	1235939	-	CNAG_12061	#N/A
CP003820.1	1280280	1281054	TX1.ChIP.rep1_peak_81	7.71565	74.7194	CP003820.1	1278330	1280891	-	CNAG_00499	solute carrier family 25 (mitochondrialcarnitine/acylcarnitine transporter), member 20/29
CP003820.1	1320581	1321200	TX1.ChIP.rep1_peak_82	3.71201	18.553	CP003820.1	1320982	1323106	+	CNAG_00519	lathosterol oxidase
CP003820.1	1332397	1333470	TX1.ChIP.rep1_peak_83	9.30381	109.783	CP003820.1	1330446	1332885	-	CNAG_00521	hypothetical protein
CP003820.1	1357841	1359634	TX1.ChIP.rep1_peak_84	6.21364	56.0381	CP003820.1	1354652	1358644	-	CNAG_00531	potassium/sodium efflux P-type ATPase, fungal-type
CP003820.1	1371720	1376021	TX1.ChIP.rep1_peak_85	13.9603	216.54	CP003820.1	1370854	1371753	-	CNAG_00538	hypothetical protein
CP003820.1	1396455	1397855	TX1.ChIP.rep1_peak_86	12.3054	162.79	CP003820.1	1389329	1396661	+	CNAG_00545	cohesin loading factor subunit SCC2
CP003820.1	1407741	1409264	TX1.ChIP.rep1_peak_87	12.8563	199.608	CP003820.1	1402470	1407926	-	CNAG_00547	hypothetical protein
CP003820.1	1411671	1414155	TX1.ChIP.rep1_peak_88	13.817	264.733	CP003820.1	1410335	1411865	-	CNAG_00549	hypothetical protein
CP003820.1	1424624	1425195	TX1.ChIP.rep1_peak_89	5.0345	34.2457	CP003820.1	1425010	1425684	-	CNAG_12070	#N/A
CP003820.1	1428476	1429724	TX1.ChIP.rep1_peak_90	13.6706	191.287	CP003820.1	1426307	1429481	+	CNAG_07368	calcium activated cation channel protein
CP003820.1	1437897	1438439	TX1.ChIP.rep1_peak_91	2.98436	13.5646	CP003820.1	1436645	1438138	+	CNAG_00557	U6 snRNA-associated Sm-like protein LSm8
CP003820.1	1443210	1444767	TX1.ChIP.rep1_peak_92	14.9144	210.68	CP003820.1	1438436	1443279	+	CNAG_00558	hypothetical protein
CP003820.1	1452393	1452990	TX1.ChIP.rep1_peak_93	4.40933	26.538	CP003820.1	1450906	1452648	-	CNAG_00563	hypothetical protein
CP003820.1	1453254	1453706	TX1.ChIP.rep1_peak_94	3.71053	19.0533	CP003820.1	1452716	1455939	+	CNAG_00564	hypothetical protein
CP003820.1	1486023	1486574	TX1.ChIP.rep1_peak_95	4.59456	30.9415	CP003820.1	1483378	1486076	-	CNAG_00575	catalase
CP003820.1	1495496	1496256	TX1.ChIP.rep1_peak_96	2.90425	12.4954	CP003820.1	1495668	1497878	+	CNAG_00581	saccharopepsin
CP003820.1	1497658	1498079	TX1.ChIP.rep1_peak_97	3.56256	18.1333	CP003820.1	1495668	1497878	+	CNAG_00581	saccharopepsin
CP003820.1	1509772	1511788	TX1.ChIP.rep1_peak_98	8.22005	83.6156	CP003820.1	1508791	1510506	-	CNAG_00587	hypothetical protein
CP003820.1	1512761	1514359	TX1.ChIP.rep1_peak_99	17.6263	303.518	CP003820.1	1511795	1513507	-	CNAG_00588	hypothetical protein
CP003820.1	1527952	1529253	TX1.ChIP.rep1_peak_100	8.46303	88.1031	CP003820.1	1525669	1528900	-	CNAG_00594	lipid particle protein
CP003820.1	1533222	1534643	TX1.ChIP.rep1_peak_101	13.6769	221.417	CP003820.1	1533253	1533793	-	CNAG_12080	#N/A
CP003820.1	1537037	1538922	TX1.ChIP.rep1_peak_102	14.3787	202.003	CP003820.1	1538349	1540900	+	CNAG_00598	nicotinamide mononucleotide permease
CP003820.1	1674991	1675724	TX1.ChIP.rep1_peak_104	9.58946	112.623	CP003820.1	1664119	1675735	+	CNAG_00642	hypothetical protein
CP003820.1	1739079	1740531	TX1.ChIP.rep1_peak_105	10.4357	142.17	CP003820.1	1737225	1739867	-	CNAG_00668	hypothetical protein
CP003820.1	1752336	1754403	TX1.ChIP.rep1_peak_106	19.4079	314.756	CP003820.1	1750089	1752565	-	CNAG_00674	hypothetical protein
CP003820.1	1760939	1762333	TX1.ChIP.rep1_peak_107	9.21609	121.219	CP003820.1	1759091	1760969	+	CNAG_00677	E3 ubiquitin-protein ligase UHRF1
CP003820.1	1763803	1764551	TX1.ChIP.rep1_peak_108	5.7674	44.0706	CP003820.1	1761229	1763892	+	CNAG_00678	urease accessory protein UreG
CP003820.1	1771367	1772004	TX1.ChIP.rep1_peak_109	5.50398	43.4185	CP003820.1	1771465	1771730	-	CNAG_12090	#N/A
CP003820.1	1817666	1818379	TX1.ChIP.rep1_peak_110	7.70149	80.2212	CP003820.1	1817479	1819731	-	CNAG_00697	UDP-glucose 4-epimerase
CP003820.1	1827783	1828591	TX1.ChIP.rep1_peak_111	9.24328	104.667	CP003820.1	1822481	1828276	-	CNAG_00699	transmembrane receptor
CP003820.1	1828832	1829400	TX1.ChIP.rep1_peak_112	3.56414	18.1432	CP003820.1	1828916	1829777	-	CNAG_12092	#N/A
CP003820.1	1834580	1835421	TX1.ChIP.rep1_peak_113	9.32107	112.25	CP003820.1	1832171	1834926	-	CNAG_00701	hypothetical protein
CP003820.1	1836395	1836902	TX1.ChIP.rep1_peak_114	4.1742	25.8944	CP003820.1	1835849	1836448	+	CNAG_07380	hypothetical protein
CP003820.1	1851058	1851944	TX1.ChIP.rep1_peak_115	8.85725	94.3389	CP003820.1	1849944	1851189	-	CNAG_00707	protein SYM1
CP003820.1	1855111	1855543	TX1.ChIP.rep1_peak_116	3.06304	13.2891	CP003820.1	1853524	1855290	-	CNAG_00709	uracil-DNA glycosylase
CP003820.1	1867604	1868370	TX1.ChIP.rep1_peak_117	3.38559	17.456	CP003820.1	1866641	1867809	+	CNAG_00716	cytochrome c
CP003820.1	1891456	1892614	TX1.ChIP.rep1_peak_118	9.65517	111.346	CP003820.1	1889258	1891561	-	CNAG_00726	hypothetical protein
CP003820.1	1899765	1901460	TX1.ChIP.rep1_peak_119	19.6337	331.491	CP003820.1	1898734	1900172	-	CNAG_12097	#N/A
CP003820.1	1909408	1910898	TX1.ChIP.rep1_peak_120	2.28518	7.10336	CP003820.1	1908931	1911593	-	CNAG_00732	hypothetical protein, variant 1
CP003820.1	1911358	1913608	TX1.ChIP.rep1_peak_121	18.6779	330.436	CP003820.1	1908931	1911593	-	CNAG_00732	hypothetical protein, variant 1
CP003820.1	1929762	1930268	TX1.ChIP.rep1_peak_122	2.75352	9.86821	CP003820.1	1929649	1930164	+	CNAG_12101	#N/A
CP003820.1	1940704	1941107	TX1.ChIP.rep1_peak_123	3.01489	12.4203	CP003820.1	1934357	1940971	-	CNAG_00740	hypothetical protein
CP003820.1	1950252	1953315	TX1.ChIP.rep1_peak_124	16.6622	259.182	CP003820.1	1948244	1950522	-	CNAG_00744	alpha 1,6-mannosyltransferase
CP003820.1	1989278	1991646	TX1.ChIP.rep1_peak_125	15.0627	222.623	CP003820.1	1989221	1990423	+	CNAG_12110	#N/A
CP003820.1	2009564	2011682	TX1.ChIP.rep1_peak_126	13.6769	221.417	CP003820.1	2008218	2009924	-	CNAG_00765	hypothetical protein
CP003820.1	2036128	2038024	TX1.ChIP.rep1_peak_127	16.0844	244.894	CP003820.1	2035577	2037060	-	CNAG_12113	#N/A
CP003820.1	2051309	2051961	TX1.ChIP.rep1_peak_128	3.29267	15.309	CP003820.1	2047235	2051742	-	CNAG_00778	hypothetical protein
CP003820.1	2075501	2076389	TX1.ChIP.rep1_peak_129	3.73953	20.259	CP003820.1	2076448	2077687	-	CNAG_00789	hypothetical protein
CP003820.1	2078699	2079275	TX1.ChIP.rep1_peak_130	2.66515	9.85506	CP003820.1	2079204	2081213	+	CNAG_00790	PAP2 domain-containing protein
CP003820.1	2084748	2088111	TX1.ChIP.rep1_peak_131	17.663	294.623	CP003820.1	2080946	2085146	-	CNAG_00791	hypothetical protein
CP003820.1	2097426	2097992	TX1.ChIP.rep1_peak_132	4.29595	26.1134	CP003820.1	2096183	2097616	-	CNAG_00794	hypothetical protein
CP003820.1	2106739	2107475	TX1.ChIP.rep1_peak_133	5.3765	38.7099	CP003820.1	2101227	2107061	-	CNAG_00796	ATP-binding cassette, subfamily B (MDR/TAP), member1
CP003820.1	2113296	2114349	TX1.ChIP.rep1_peak_134	5.54516	44.1032	CP003820.1	2110845	2113409	+	CNAG_07961	hypothetical protein
CP003820.1	2119347	2120808	TX1.ChIP.rep1_peak_136	6.7108	58.8021	CP003820.1	2118211	2119585	-	CNAG_00800	nicotinamidase
CP003820.1	2151825	2152280	TX1.ChIP.rep1_peak_137	2.56535	9.41509	CP003820.1	2152347	2159352	-	CNAG_00814	hypothetical protein
CP003820.1	2159437	2161020	TX1.ChIP.rep1_peak_138	6.74966	68.7436	CP003820.1	2161078	2164025	+	CNAG_00815	MFS transporter, SIT family, siderophore-iron:Hsymporter
CP003820.1	2169370	2169869	TX1.ChIP.rep1_peak_139	3.47767	16.8925	CP003820.1	2167738	2169475	-	CNAG_00818	hypothetical protein
CP003820.1	2193503	2195184	TX1.ChIP.rep1_peak_140	17.0052	273.409	CP003820.1	2191898	2194408	-	CNAG_00826	dihydroxyacetone kinase
CP003820.1	2199247	2199895	TX1.ChIP.rep1_peak_141	5.86865	47.6176	CP003820.1	2195822	2199256	-	CNAG_00828	pathway-specific nitrogen regulator
CP003820.1	2201550	2202016	TX1.ChIP.rep1_peak_142	3.69178	19.1909	CP003820.1	2199949	2201554	-	CNAG_00829	E3 ubiquitin ligase complex SCF subunit sconC
CP003820.1	2212366	2212837	TX1.ChIP.rep1_peak_143	4.01694	22.8505	CP003820.1	2212794	2214596	+	CNAG_00834	phosphatidylserine decarboxylase, variant
CP003820.1	2234688	2235423	TX1.ChIP.rep1_peak_144	10.6678	134.005	CP003820.1	2235224	2237966	+	CNAG_00844	hypothetical protein
CP003820.1	2248110	2248790	TX1.ChIP.rep1_peak_145	9.37173	113.244	CP003820.1	2244340	2248712	-	CNAG_00848	hypothetical protein, variant 1
CP003820.1	2250565	2251467	TX1.ChIP.rep1_peak_146	10.322	141.182	CP003820.1	2248700	2250885	+	CNAG_00849	hypothetical protein
CP003820.1	2267051	2268906	TX1.ChIP.rep1_peak_147	11.5662	154.877	CP003820.1	2264125	2267232	-	CNAG_07387	siderophore-iron transporter Str3
CP003820.1	2273903	2274369	TX1.ChIP.rep1_peak_148	2.79278	10.7638	CP003820.1	2274348	2274940	+	CNAG_07392	hypothetical protein
CP003821.1	4635	5412	TX1.ChIP.rep1_peak_150	8.07283	82.5278	CP003821.1	2730	4715	+	CNAG_06801	hypothetical protein
CP003821.1	59870	60817	TX1.ChIP.rep1_peak_151	9.73615	113.76	CP003821.1	60012	61559	+	CNAG_12130	#N/A
CP003821.1	66951	67392	TX1.ChIP.rep1_peak_152	2.62901	9.3355	CP003821.1	67328	69966	+	CNAG_06776	membrane protein, variant
CP003821.1	77537	78195	TX1.ChIP.rep1_peak_153	3.74495	18.4917	CP003821.1	77214	78861	+	CNAG_06772	nucleoporin SEH1
CP003821.1	78692	79693	TX1.ChIP.rep1_peak_154	9.2667	93.8257	CP003821.1	77214	78861	+	CNAG_06772	nucleoporin SEH1
CP003821.1	96543	97814	TX1.ChIP.rep1_peak_155	12.4704	168.248	CP003821.1	96611	97133	-	CNAG_07962	hypothetical protein
CP003821.1	108507	109166	TX1.ChIP.rep1_peak_156	5.16557	39.1071	CP003821.1	105996	108514	-	CNAG_06763	serine-tRNA ligase
CP003821.1	114541	115124	TX1.ChIP.rep1_peak_157	5.26702	42.8008	CP003821.1	111495	114615	-	CNAG_06761	siderophore-iron transporter Str1
CP003821.1	119766	120327	TX1.ChIP.rep1_peak_158	5.73615	45.0629	CP003821.1	117342	119677	+	CNAG_06759	dehydrogenase
CP003821.1	142733	143166	TX1.ChIP.rep1_peak_159	3.81252	20.7274	CP003821.1	140422	142786	-	CNAG_06752	hypothetical protein
CP003821.1	143439	143887	TX1.ChIP.rep1_peak_160	3.1967	13.2541	CP003821.1	143896	147210	+	CNAG_06751	hypothetical protein
CP003821.1	205590	206059	TX1.ChIP.rep1_peak_161	3.70496	18.5108	CP003821.1	205050	208209	+	CNAG_06730	CMGC/GSK protein kinase, variant
CP003821.1	272390	283154	TX1.ChIP.rep1_peak_162	5.50012	179.575	CP003821.1	271343	273530	+	CNAG_07466	U3 small nucleolar RNA-associated protein 7
CP003821.1	318741	319371	TX1.ChIP.rep1_peak_163	6.28425	60.9158	CP003821.1	317116	319063	-	CNAG_03605	hypothetical protein
CP003821.1	348787	349239	TX1.ChIP.rep1_peak_164	2.7904	10.2394	CP003821.1	344008	348334	-	CNAG_07470	high-affinity phosphodiesterase
CP003821.1	420141	423492	TX1.ChIP.rep1_peak_166	9.44324	100.314	CP003821.1	419600	420387	+	CNAG_03643	hypothetical protein
CP003821.1	440160	441113	TX1.ChIP.rep1_peak_167	5.76407	44.8543	CP003821.1	439385	440695	+	CNAG_03649	hypothetical protein
CP003821.1	476560	476963	TX1.ChIP.rep1_peak_168	3.26684	17.5189	CP003821.1	476854	479098	-	CNAG_03664	high-affinity nickel-transporter
CP003821.1	497603	498320	TX1.ChIP.rep1_peak_169	3.3203	14.3757	CP003821.1	497469	498584	-	CNAG_03672	BET3 family protein
CP003821.1	511710	512559	TX1.ChIP.rep1_peak_170	10.0383	116.671	CP003821.1	511370	512049	-	CNAG_12154	#N/A
CP003821.1	577067	577748	TX1.ChIP.rep1_peak_171	9.36489	100.922	CP003821.1	576512	577447	-	CNAG_12157	#N/A
CP003821.1	595142	596134	TX1.ChIP.rep1_peak_172	11.8349	188.127	CP003821.1	591051	595339	-	CNAG_03710	hypothetical protein
CP003821.1	602628	604048	TX1.ChIP.rep1_peak_173	6.08915	49.5855	CP003821.1	599963	602991	-	CNAG_03713	efflux protein EncT
CP003821.1	609944	610618	TX1.ChIP.rep1_peak_174	8.44517	90.1487	CP003821.1	610431	612339	+	CNAG_03716	hypothetical protein
CP003821.1	620846	621452	TX1.ChIP.rep1_peak_176	5.07429	35.9392	CP003821.1	618933	621085	-	CNAG_03720	D-tyrosyl-tRNA(Tyr) deacylase
CP003821.1	636445	637577	TX1.ChIP.rep1_peak_177	6.824	64.2423	CP003821.1	636965	637488	+	CNAG_12161	#N/A
CP003821.1	648226	648794	TX1.ChIP.rep1_peak_178	6.18706	54.978	CP003821.1	647676	649939	+	CNAG_03731	hypothetical protein
CP003821.1	666529	667014	TX1.ChIP.rep1_peak_179	3.77592	19.9731	CP003821.1	662503	666736	-	CNAG_07476	hypothetical protein
CP003821.1	747131	747660	TX1.ChIP.rep1_peak_180	4.06984	24.6091	CP003821.1	745668	747135	+	CNAG_03764	integral membrane protein
CP003821.1	760231	760786	TX1.ChIP.rep1_peak_181	3.26326	15.5589	CP003821.1	755198	760328	-	CNAG_03767	cohesin complex subunit psm1
CP003821.1	774801	776996	TX1.ChIP.rep1_peak_182	18.0032	306.743	CP003821.1	772402	775011	-	CNAG_03772	glucose transporter
CP003821.1	780205	783092	TX1.ChIP.rep1_peak_183	16.0895	252.928	CP003821.1	777690	782342	-	CNAG_07965	hypothetical protein
CP003821.1	804076	805197	TX1.ChIP.rep1_peak_184	8.31679	95.0935	CP003821.1	802946	804419	-	CNAG_03782	hypothetical protein
CP003821.1	856776	857260	TX1.ChIP.rep1_peak_185	3.18196	17.5293	CP003821.1	852090	852347	+	CNAG_03798	hypothetical protein
CP003821.1	859166	862526	TX1.ChIP.rep1_peak_186	3.39761	21.8476	CP003821.1	852090	852347	+	CNAG_03798	hypothetical protein
CP003821.1	864366	865824	TX1.ChIP.rep1_peak_187	2.4414	10.5396	CP003821.1	852090	852347	+	CNAG_03798	hypothetical protein
CP003821.1	866055	866758	TX1.ChIP.rep1_peak_188	2.64592	12.5376	CP003821.1	852090	852347	+	CNAG_03798	hypothetical protein
CP003821.1	887687	888811	TX1.ChIP.rep1_peak_190	5.76725	62.616	CP003821.1	892714	894965	-	CNAG_03805	calcium/proton exchanger
CP003821.1	891403	891972	TX1.ChIP.rep1_peak_191	3.07906	13.782	CP003821.1	892714	894965	-	CNAG_03805	calcium/proton exchanger
CP003821.1	897295	898485	TX1.ChIP.rep1_peak_192	5.08781	36.7494	CP003821.1	897025	897480	+	CNAG_12171	#N/A
CP003821.1	939575	941187	TX1.ChIP.rep1_peak_193	6.89066	60.9985	CP003821.1	937922	940060	-	CNAG_03825	hypothetical protein, variant
CP003821.1	964612	965694	TX1.ChIP.rep1_peak_194	3.65052	20.9267	CP003821.1	964845	969186	+	CNAG_03836	hypothetical protein
CP003821.1	978129	978577	TX1.ChIP.rep1_peak_195	2.2758	6.22818	CP003821.1	977636	979132	+	CNAG_03840	pre-mRNA-splicing factor CWC26
CP003821.1	978948	981567	TX1.ChIP.rep1_peak_196	13.3289	176.279	CP003821.1	977636	979132	+	CNAG_03840	pre-mRNA-splicing factor CWC26
CP003821.1	1000651	1001665	TX1.ChIP.rep1_peak_197	4.29047	32.4038	CP003821.1	999796	1000951	-	CNAG_03847	hypothetical protein
CP003821.1	1020383	1021652	TX1.ChIP.rep1_peak_198	12.1883	172.874	CP003821.1	1018500	1020458	-	CNAG_03855	phosphatidylinositol glycan, class M
CP003821.1	1022692	1023864	TX1.ChIP.rep1_peak_199	10.2839	123.472	CP003821.1	1020746	1023229	+	CNAG_03856	hypothetical protein
CP003821.1	1026377	1026839	TX1.ChIP.rep1_peak_200	2.59332	9.13262	CP003821.1	1024826	1026443	-	CNAG_03858	hypothetical protein
CP003821.1	1030044	1032033	TX1.ChIP.rep1_peak_201	19.4185	326.23	CP003821.1	1026522	1030405	-	CNAG_03859	transcriptional regulator Medusa
CP003821.1	1056962	1057942	TX1.ChIP.rep1_peak_202	4.97832	34.2271	CP003821.1	1053679	1057267	-	CNAG_03872	hypothetical protein
CP003821.1	1058442	1059263	TX1.ChIP.rep1_peak_203	6.19468	52.4614	CP003821.1	1057709	1059821	-	CNAG_03873	hypothetical protein
CP003821.1	1067235	1068416	TX1.ChIP.rep1_peak_204	6.47	58.8526	CP003821.1	1065043	1068085	-	CNAG_03876	Ras family protein
CP003821.1	1088360	1089128	TX1.ChIP.rep1_peak_205	7.96609	87.9959	CP003821.1	1086495	1088543	-	CNAG_03882	hypothetical protein
CP003821.1	1089871	1090572	TX1.ChIP.rep1_peak_206	5.53897	41.3361	CP003821.1	1090050	1094936	+	CNAG_03884	hypothetical protein
CP003821.1	1093835	1094551	TX1.ChIP.rep1_peak_207	7.60054	73.8822	CP003821.1	1090050	1094936	+	CNAG_03884	hypothetical protein
CP003821.1	1115910	1117727	TX1.ChIP.rep1_peak_208	8.60362	90.2382	CP003821.1	1117293	1117774	-	CNAG_12178	#N/A
CP003821.1	1124953	1126848	TX1.ChIP.rep1_peak_209	16.213	254.739	CP003821.1	1122687	1125340	+	CNAG_03896	hypothetical protein
CP003821.1	1152723	1153300	TX1.ChIP.rep1_peak_210	4.22637	26.5452	CP003821.1	1149537	1152980	-	CNAG_03907	LIM domain containing protein
CP003821.1	1161951	1164594	TX1.ChIP.rep1_peak_212	16.389	251.331	CP003821.1	1159116	1162209	-	CNAG_03910	D-xylose-proton symporter
CP003821.1	1175492	1176835	TX1.ChIP.rep1_peak_213	13.4428	190.939	CP003821.1	1172067	1175664	-	CNAG_03914	hypothetical protein, variant
CP003821.1	1225033	1225438	TX1.ChIP.rep1_peak_214	2.60658	8.60098	CP003821.1	1223891	1225313	-	CNAG_03936	NAD(P)H:quinone oxidoreductase, type IV
CP003821.1	1252870	1253329	TX1.ChIP.rep1_peak_215	3.91243	21.9025	CP003821.1	1249367	1253022	-	CNAG_03946	galactokinase, variant
CP003821.1	1348996	1349442	TX1.ChIP.rep1_peak_216	3.77847	20.5095	CP003821.1	1346907	1349036	-	CNAG_03991	integral membrane protein
CP003821.1	1413322	1413864	TX1.ChIP.rep1_peak_218	4.12424	28.1468	CP003821.1	1410765	1413419	-	CNAG_04018	hypothetical protein
CP003821.1	1430573	1431366	TX1.ChIP.rep1_peak_219	15.1602	222.62	CP003821.1	1431577	1433387	+	CNAG_04025	transaldolase
CP003821.1	1467955	1468791	TX1.ChIP.rep1_peak_220	23.6972	429.855	CP003821.1	1465498	1468366	-	CNAG_04038	MFS quinate transporter QutD
CP003821.1	1515214	1517563	TX1.ChIP.rep1_peak_221	19.567	387.231	CP003821.1	1513296	1515702	-	CNAG_07491	glutaredoxin
CP003821.1	1565326	1565752	TX1.ChIP.rep1_peak_222	3.02862	12.8867	CP003821.1	1562642	1565404	-	CNAG_07494	U3 small nucleolar RNA-associated protein MPP10
CP003821.1	1567080	1567614	TX1.ChIP.rep1_peak_223	4.7629	32.7647	CP003821.1	1566310	1567262	-	CNAG_04077	hypothetical protein
CP003821.1	1586477	1587042	TX1.ChIP.rep1_peak_224	3.52375	16.6961	CP003821.1	1584624	1588402	-	CNAG_04085	oxidoreductase
CP003821.1	1595881	1596768	TX1.ChIP.rep1_peak_225	12.2262	162.171	CP003821.1	1592779	1596069	+	CNAG_04090	activating transcription factor
CP003821.1	1600353	1601677	TX1.ChIP.rep1_peak_226	12.2243	169.043	CP003821.1	1597683	1600801	-	CNAG_04092	sugar transporter
CP003821.1	1604221	1604836	TX1.ChIP.rep1_peak_227	6.81739	64.6565	CP003821.1	1601566	1604626	-	CNAG_04093	hypothetical protein
CP003821.1	1612278	1613472	TX1.ChIP.rep1_peak_228	7.68157	87.6935	CP003821.1	1611111	1612614	+	CNAG_04097	glucose 1-dehydrogenase
CP003822.1	31313	32621	TX1.ChIP.rep1_peak_229	12.6717	169.826	CP003822.1	28870	31698	-	CNAG_06963	sugar transporter
CP003822.1	54011	55161	TX1.ChIP.rep1_peak_230	3.79259	26.0856	CP003822.1	54465	57507	+	CNAG_12217	#N/A
CP003822.1	60397	60936	TX1.ChIP.rep1_peak_231	4.16767	24.9746	CP003822.1	60667	61831	+	CNAG_12218	#N/A
CP003822.1	66404	66916	TX1.ChIP.rep1_peak_232	4.80941	32.0649	CP003822.1	65431	66617	-	CNAG_03069	hydrolase
CP003822.1	89605	90757	TX1.ChIP.rep1_peak_233	7.42238	86.9391	CP003822.1	84227	89721	-	CNAG_03061	multiple drug resistance protein
CP003822.1	93165	94200	TX1.ChIP.rep1_peak_234	8.18403	81.7535	CP003822.1	90347	93365	-	CNAG_03060	multiple drug resistance protein
CP003822.1	98183	98895	TX1.ChIP.rep1_peak_235	5.43938	44.4819	CP003822.1	94045	98324	-	CNAG_03059	hypothetical protein
CP003822.1	110016	111047	TX1.ChIP.rep1_peak_236	5.29484	44.1313	CP003822.1	110753	113862	+	CNAG_03052	PP2Cc protein phosphatase
CP003822.1	115545	117519	TX1.ChIP.rep1_peak_237	17.3285	307.562	CP003822.1	113972	116879	-	CNAG_03051	polyamine transporter
CP003822.1	126662	127849	TX1.ChIP.rep1_peak_238	16.4199	264.497	CP003822.1	123870	126739	+	CNAG_03047	hypothetical protein
CP003822.1	129771	130262	TX1.ChIP.rep1_peak_239	4.41034	27.7866	CP003822.1	127464	129778	+	CNAG_03046	hypothetical protein
CP003822.1	190160	191086	TX1.ChIP.rep1_peak_240	11.8713	155.971	CP003822.1	190728	194452	+	CNAG_03019	long-chain acyl-CoA synthetase
CP003822.1	197807	198502	TX1.ChIP.rep1_peak_241	9.26898	106.024	CP003822.1	194421	198040	-	CNAG_03018	nuclear protein
CP003822.1	207130	209648	TX1.ChIP.rep1_peak_242	20.8604	368.36	CP003822.1	206488	207184	-	CNAG_12226	#N/A
CP003822.1	214197	218898	TX1.ChIP.rep1_peak_243	18.4954	349.398	CP003822.1	214551	215548	-	CNAG_03012	hypothetical protein
CP003822.1	225619	226745	TX1.ChIP.rep1_peak_244	11.6006	164.507	CP003822.1	224773	225984	-	CNAG_03007	hypothetical protein
CP003822.1	233790	234280	TX1.ChIP.rep1_peak_245	3.87876	21.9535	CP003822.1	228683	233886	-	CNAG_03004	riboflavin synthase, alpha subunit
CP003822.1	264435	265177	TX1.ChIP.rep1_peak_246	8.51687	100.001	CP003822.1	262547	264646	+	CNAG_02991	cofilin
CP003822.1	273812	274390	TX1.ChIP.rep1_peak_247	6.21681	51.7594	CP003822.1	272655	274027	-	CNAG_02986	ADP-ribose pyrophosphatase
CP003822.1	323262	324091	TX1.ChIP.rep1_peak_248	10.3311	128.814	CP003822.1	321112	323935	-	CNAG_02966	carboxypeptidase
CP003822.1	330699	331135	TX1.ChIP.rep1_peak_249	3.01023	12.7762	CP003822.1	330098	333229	+	CNAG_02962	CMGC/DYRK/PRP4 protein kinase
CP003822.1	339168	340709	TX1.ChIP.rep1_peak_250	15.1912	224.416	CP003822.1	335473	339488	-	CNAG_02959	high-affinity iron transporter
CP003822.1	376725	377678	TX1.ChIP.rep1_peak_251	10.1479	121.803	CP003822.1	374191	376979	-	CNAG_07512	hypothetical protein
CP003822.1	383032	383577	TX1.ChIP.rep1_peak_252	4.31601	25.941	CP003822.1	380615	383425	-	CNAG_02943	cytoplasmic protein
CP003822.1	385317	386237	TX1.ChIP.rep1_peak_253	11.8871	149.319	CP003822.1	383821	385701	-	CNAG_02942	hypothetical protein
CP003822.1	413168	413588	TX1.ChIP.rep1_peak_254	3.48573	17.1768	CP003822.1	410064	413275	-	CNAG_02934	hypothetical protein, variant
CP003822.1	436092	438620	TX1.ChIP.rep1_peak_255	13.8707	212.07	CP003822.1	435132	437062	-	CNAG_02925	d-arabinitol 2-dehydrogenase
CP003822.1	475269	475690	TX1.ChIP.rep1_peak_256	3.34327	15.6172	CP003822.1	473810	475370	-	CNAG_02910	hypothetical protein
CP003822.1	508831	509472	TX1.ChIP.rep1_peak_257	8.91229	96.4393	CP003822.1	506763	508910	-	CNAG_02896	hydroxymethylglutaryl-CoA synthase
CP003822.1	536313	538157	TX1.ChIP.rep1_peak_258	5.48314	39.8004	CP003822.1	536198	536779	+	CNAG_12244	#N/A
CP003822.1	551334	553578	TX1.ChIP.rep1_peak_259	10.4895	123.787	CP003822.1	547718	551453	-	CNAG_02877	hypothetical protein
CP003822.1	579564	580189	TX1.ChIP.rep1_peak_260	4.85753	32.7262	CP003822.1	578089	579576	+	CNAG_02865	hypothetical protein
CP003822.1	584312	584691	TX1.ChIP.rep1_peak_261	2.40214	7.11414	CP003822.1	583782	584542	+	CNAG_12252	#N/A
CP003822.1	590231	591344	TX1.ChIP.rep1_peak_262	10.9795	146.781	CP003822.1	587309	590343	-	CNAG_02860	endo-1,3(4)-beta-glucanase
CP003822.1	594764	595592	TX1.ChIP.rep1_peak_263	4.83449	31.8894	CP003822.1	593425	595258	+	CNAG_02858	adenylosuccinate synthetase
CP003822.1	603696	604123	TX1.ChIP.rep1_peak_264	2.58196	8.76944	CP003822.1	599393	604027	-	CNAG_02856	potassium ion transporter
CP003822.1	606007	606687	TX1.ChIP.rep1_peak_265	2.73834	10.775	CP003822.1	606665	607278	+	CNAG_12256	#N/A
CP003822.1	618864	620448	TX1.ChIP.rep1_peak_266	12.4604	184.882	CP003822.1	615884	619216	-	CNAG_02850	glucan endo-1,3-alpha-glucosidase agn1
CP003822.1	622364	623804	TX1.ChIP.rep1_peak_267	12.866	211.042	CP003822.1	623062	623491	+	CNAG_07516	hypothetical protein
CP003822.1	648817	651706	TX1.ChIP.rep1_peak_268	15.1638	257.536	CP003822.1	648000	649138	-	CNAG_07518	ribonuclease P/MRP protein subunit POP5
CP003822.1	709436	709934	TX1.ChIP.rep1_peak_269	5.50482	41.491	CP003822.1	706821	709589	-	CNAG_02815	glycerol-3-phosphate dehydrogenase
CP003822.1	739042	739934	TX1.ChIP.rep1_peak_270	4.48654	28.2908	CP003822.1	739871	742370	+	CNAG_02800	hypothetical protein
CP003822.1	747798	748774	TX1.ChIP.rep1_peak_271	12.2893	220.008	CP003822.1	746485	748261	-	CNAG_02797	hypothetical protein
CP003822.1	760070	760450	TX1.ChIP.rep1_peak_272	2.48958	8.25784	CP003822.1	760353	762191	+	CNAG_02790	galactinol synthase
CP003822.1	794028	794671	TX1.ChIP.rep1_peak_274	4.05629	27.3457	CP003822.1	792791	794067	-	CNAG_02775	hypothetical protein
CP003822.1	843465	844027	TX1.ChIP.rep1_peak_275	5.31343	37.1652	CP003822.1	841789	843596	-	CNAG_02752	short-chain dehydrogenase
CP003822.1	879808	880489	TX1.ChIP.rep1_peak_276	9.04727	96.8711	CP003822.1	879406	880170	-	CNAG_02734	hypothetical protein
CP003822.1	915548	916342	TX1.ChIP.rep1_peak_277	6.09935	53.8903	CP003822.1	913679	916146	+	CNAG_02720	nuclear GTP-binding protein
CP003822.1	937484	938338	TX1.ChIP.rep1_peak_279	10.8794	138.879	CP003822.1	937421	937681	-	CNAG_12281	#N/A
CP003822.1	939169	940234	TX1.ChIP.rep1_peak_280	2.38735	7.81307	CP003822.1	939330	940856	-	CNAG_02712	Bud32 protein kinase
CP003822.1	940458	941502	TX1.ChIP.rep1_peak_281	6.5645	73.9603	CP003822.1	939330	940856	-	CNAG_02712	Bud32 protein kinase
CP003822.1	943756	945652	TX1.ChIP.rep1_peak_282	11.9133	195.654	CP003822.1	941158	943947	-	CNAG_02711	hypothetical protein
CP003822.1	950757	952495	TX1.ChIP.rep1_peak_284	9.23541	107.501	CP003822.1	949796	951728	+	CNAG_02707	hypothetical protein
CP003822.1	955674	956953	TX1.ChIP.rep1_peak_285	13.8885	195.945	CP003822.1	953698	956061	-	CNAG_02705	hypothetical protein, variant 1
CP003822.1	970241	970875	TX1.ChIP.rep1_peak_286	8.46153	115.895	CP003822.1	968153	970487	-	CNAG_02701	hypothetical protein
CP003822.1	989487	990037	TX1.ChIP.rep1_peak_287	4.90437	33.3836	CP003822.1	987438	989681	-	CNAG_02697	hypothetical protein
CP003822.1	1005308	1006265	TX1.ChIP.rep1_peak_288	6.63519	70.5231	CP003822.1	1004243	1005469	-	CNAG_02692	nitroreductase
CP003822.1	1021121	1021999	TX1.ChIP.rep1_peak_289	3.9026	22.1096	CP003822.1	1018998	1021264	-	CNAG_02685	hypothetical protein
CP003822.1	1022407	1024904	TX1.ChIP.rep1_peak_290	12.2249	186.268	CP003822.1	1022793	1023824	-	CNAG_12289	#N/A
CP003822.1	1030067	1031947	TX1.ChIP.rep1_peak_291	11.5295	145.928	CP003822.1	1028384	1031316	-	CNAG_02683	hypothetical protein
CP003822.1	1056248	1057396	TX1.ChIP.rep1_peak_292	9.39581	125.734	CP003822.1	1052733	1056705	-	CNAG_02675	CAMK/CAMKL/GIN4 protein kinase
CP003822.1	1059714	1060310	TX1.ChIP.rep1_peak_293	5.90881	52.0216	CP003822.1	1057598	1059941	-	CNAG_02674	hypothetical protein
CP003822.1	1080480	1080983	TX1.ChIP.rep1_peak_294	3.57877	18.9647	CP003822.1	1078211	1081408	+	CNAG_02665	hypothetical protein
CP003822.1	1083072	1083652	TX1.ChIP.rep1_peak_295	6.27374	54.3268	CP003822.1	1080239	1083340	-	CNAG_02664	D-lactate dehydrogenase
CP003822.1	1085513	1086080	TX1.ChIP.rep1_peak_296	5.64677	42.8527	CP003822.1	1083565	1085612	+	CNAG_02663	ribonucleoside-diphosphate reductase subunit M2
CP003822.1	1102643	1104435	TX1.ChIP.rep1_peak_297	8.23572	87.4744	CP003822.1	1098651	1102937	-	CNAG_02658	hypothetical protein
CP003822.1	1140997	1141992	TX1.ChIP.rep1_peak_298	7.97437	89.1082	CP003822.1	1138448	1141561	-	CNAG_07538	calcium/proton exchanger
CP003822.1	1148870	1151113	TX1.ChIP.rep1_peak_299	15.8737	259.878	CP003822.1	1148048	1150206	-	CNAG_07540	hypothetical protein
CP003822.1	1153565	1154271	TX1.ChIP.rep1_peak_300	6.03376	63.0389	CP003822.1	1151065	1153772	-	CNAG_07541	proteasome assembly chaperone 2
CP003822.1	1170607	1172822	TX1.ChIP.rep1_peak_302	14.9405	262.42	CP003822.1	1170559	1171270	-	CNAG_12300	#N/A
CP003822.1	1173925	1174297	TX1.ChIP.rep1_peak_303	2.55983	8.50048	CP003822.1	1172228	1173988	+	CNAG_07549	hypothetical protein
CP003822.1	1279966	1280608	TX1.ChIP.rep1_peak_304	8.76996	97.6039	CP003822.1	1276851	1279979	-	CNAG_02593	hypothetical protein
CP003822.1	1282848	1283425	TX1.ChIP.rep1_peak_305	3.93338	22.5834	CP003822.1	1283214	1283958	+	CNAG_02591	hypothetical protein
CP003822.1	1293553	1293936	TX1.ChIP.rep1_peak_306	2.92943	12.2868	CP003822.1	1290062	1293539	-	CNAG_02588	avenacinase
CP003822.1	1297451	1298002	TX1.ChIP.rep1_peak_307	5.11073	40.8752	CP003822.1	1294276	1297684	-	CNAG_02587	alfa-L-rhamnosidase
CP003822.1	1310959	1311506	TX1.ChIP.rep1_peak_309	4.50162	30.2941	CP003822.1	1308759	1311048	-	CNAG_02581	hypothetical protein
CP003822.1	1318873	1319662	TX1.ChIP.rep1_peak_310	5.91276	50.4032	CP003822.1	1313617	1318962	-	CNAG_02579	hypothetical protein
CP003822.1	1335662	1336679	TX1.ChIP.rep1_peak_311	7.23462	68.2364	CP003822.1	1335493	1336357	-	CNAG_12310	#N/A
CP003822.1	1338375	1340076	TX1.ChIP.rep1_peak_312	6.08315	49.9661	CP003822.1	1338215	1340297	-	CNAG_12313	#N/A
CP003822.1	1367587	1368488	TX1.ChIP.rep1_peak_314	5.79308	59.6266	CP003822.1	1363671	1367708	+	CNAG_02562	acyl-CoA dehydrogenase
CP003822.1	1370562	1371180	TX1.ChIP.rep1_peak_315	3.80568	22.2584	CP003822.1	1368315	1370568	+	CNAG_02561	spermine transporter
CP003822.1	1371741	1372355	TX1.ChIP.rep1_peak_316	3.58319	18.9936	CP003822.1	1371381	1372001	-	CNAG_12315	#N/A
CP003822.1	1388444	1388901	TX1.ChIP.rep1_peak_317	3.0053	15.0361	CP003822.1	1371530	1378287	+	CNAG_07972	hypothetical protein
CP003822.1	1410631	1411091	TX1.ChIP.rep1_peak_319	4.0729	26.6192	CP003822.1	1409633	1410891	-	CNAG_06879	hypothetical protein
CP003822.1	1433453	1434744	TX1.ChIP.rep1_peak_320	6.29908	55.8161	CP003822.1	1431543	1433461	-	CNAG_06889	sodium-hydrogen antiporter
CP003822.1	1451678	1457075	TX1.ChIP.rep1_peak_322	14.9805	282.058	CP003822.1	1449539	1452218	-	CNAG_06897	hypothetical protein
CP003822.1	1488972	1489587	TX1.ChIP.rep1_peak_323	3.95132	23.7993	CP003822.1	1487453	1489200	-	CNAG_06908	pyridoxal biosynthesis lyase pdxS
CP003822.1	1522553	1523281	TX1.ChIP.rep1_peak_324	4.4579	30.3005	CP003822.1	1518543	1522995	-	CNAG_06921	hypothetical protein
CP003822.1	1526102	1527304	TX1.ChIP.rep1_peak_325	17.3093	279.2	CP003822.1	1524956	1526243	-	CNAG_12332	#N/A
CP003822.1	1532419	1533151	TX1.ChIP.rep1_peak_326	8.37201	93.3797	CP003822.1	1529492	1532629	-	CNAG_06924	beta-fructofuranosidase
CP003822.1	1539222	1539987	TX1.ChIP.rep1_peak_327	3.51627	18.3164	CP003822.1	1535764	1539504	-	CNAG_06926	hypothetical protein
CP003822.1	1551780	1552356	TX1.ChIP.rep1_peak_328	3.95146	25.1721	CP003822.1	1551020	1551944	-	CNAG_06930	hypothetical protein
CP003822.1	1556040	1556683	TX1.ChIP.rep1_peak_329	8.13764	86.7208	CP003822.1	1552296	1556226	+	CNAG_07582	dynein light chain roadblock-type
CP003822.1	1565857	1567610	TX1.ChIP.rep1_peak_330	6.63657	60.9991	CP003822.1	1564947	1566370	+	CNAG_12333	#N/A
CP003823.1	8552	9048	TX1.ChIP.rep1_peak_331	2.92729	11.9069	CP003823.1	5841	8118	-	CNAG_07793	hypothetical protein
CP003823.1	43796	44272	TX1.ChIP.rep1_peak_332	2.8787	11.2614	CP003823.1	38864	44004	-	CNAG_04943	CBS domain-containing protein, variant
CP003823.1	47518	48474	TX1.ChIP.rep1_peak_333	11.2373	140.38	CP003823.1	45187	48021	-	CNAG_04944	hypothetical protein
CP003823.1	65585	67332	TX1.ChIP.rep1_peak_334	10.7114	129.257	CP003823.1	63508	65587	+	CNAG_04952	ADP-ribosylation factor 6
CP003823.1	90780	94662	TX1.ChIP.rep1_peak_335	11.7609	156.446	CP003823.1	86594	90795	-	CNAG_04962	hypothetical protein
CP003823.1	96842	97460	TX1.ChIP.rep1_peak_336	5.15193	37.1915	CP003823.1	95744	96961	-	CNAG_07797	transcriptional regulator
CP003823.1	113578	115019	TX1.ChIP.rep1_peak_337	9.83103	114.489	CP003823.1	111116	113864	-	CNAG_04969	UDP-glucose 6-dehydrogenase
CP003823.1	138544	139402	TX1.ChIP.rep1_peak_338	7.81604	80.5918	CP003823.1	138301	138779	-	CNAG_12346	#N/A
CP003823.1	144330	147221	TX1.ChIP.rep1_peak_339	11.9238	151.631	CP003823.1	142196	144512	-	CNAG_04982	cytosine-purine permease
CP003823.1	165471	167937	TX1.ChIP.rep1_peak_340	15.6251	267.965	CP003823.1	166048	166513	+	CNAG_12351	#N/A
CP003823.1	169282	170640	TX1.ChIP.rep1_peak_341	4.54667	29.3262	CP003823.1	166777	170009	+	CNAG_04991	hypothetical protein
CP003823.1	183468	184162	TX1.ChIP.rep1_peak_342	5.11339	38.3697	CP003823.1	181532	183681	-	CNAG_07802	class III aminotransferase
CP003823.1	199178	200080	TX1.ChIP.rep1_peak_343	6.62141	59.9791	CP003823.1	197475	199683	-	CNAG_05003	hypothetical protein
CP003823.1	265220	266441	TX1.ChIP.rep1_peak_344	14.0647	195.833	CP003823.1	263423	265649	-	CNAG_05031	3-oxoacid CoA-transferase
CP003823.1	373631	374184	TX1.ChIP.rep1_peak_347	5.79116	45.0406	CP003823.1	372228	373883	-	CNAG_05076	hypothetical protein
CP003823.1	382136	382842	TX1.ChIP.rep1_peak_348	10.9759	134.476	CP003823.1	381089	381904	-	CNAG_05079	hypothetical protein
CP003823.1	414247	415240	TX1.ChIP.rep1_peak_349	3.41963	16.3068	CP003823.1	414381	416418	+	CNAG_05090	quinone oxidoreductase
CP003823.1	452259	453313	TX1.ChIP.rep1_peak_350	5.06065	36.9182	CP003823.1	449914	453487	+	CNAG_05109	CBS and PB1 domain-containing protein
CP003823.1	469257	469828	TX1.ChIP.rep1_peak_351	2.27971	6.36559	CP003823.1	469298	470054	-	CNAG_12369	#N/A
CP003823.1	505538	506659	TX1.ChIP.rep1_peak_353	3.61309	18.9423	CP003823.1	503012	506342	+	CNAG_05130	hypothetical protein
CP003823.1	529021	531361	TX1.ChIP.rep1_peak_354	17.5636	323.853	CP003823.1	525057	529291	-	CNAG_05138	glucan 1,3-beta-glucosidase
CP003823.1	534545	535355	TX1.ChIP.rep1_peak_355	3.90343	22.9267	CP003823.1	531751	534814	-	CNAG_05139	solute carrier family 35 (UDP-sugar transporter),member A1/2/3, variant
CP003823.1	544905	545449	TX1.ChIP.rep1_peak_356	4.61046	30.7259	CP003823.1	545388	546952	+	CNAG_05144	carbonic anhydrase
CP003823.1	572221	572735	TX1.ChIP.rep1_peak_357	3.94102	21.8127	CP003823.1	568900	572352	+	CNAG_05153	hypothetical protein
CP003823.1	579410	580659	TX1.ChIP.rep1_peak_358	8.18293	95.0559	CP003823.1	574910	580272	-	CNAG_05155	protein-tyrosine-phosphatase
CP003823.1	582872	583920	TX1.ChIP.rep1_peak_359	8.87102	97.82	CP003823.1	581363	583410	-	CNAG_05156	hypothetical protein, variant
CP003823.1	587601	590927	TX1.ChIP.rep1_peak_360	9.54607	153.693	CP003823.1	585815	588709	+	CNAG_05158	hypothetical protein, variant
CP003823.1	614841	616170	TX1.ChIP.rep1_peak_361	16.5151	287.968	CP003823.1	612155	615052	+	CNAG_05169	L-lactate dehydrogenase (cytochrome)
CP003823.1	637172	637631	TX1.ChIP.rep1_peak_362	3.51699	18.0833	CP003823.1	634922	637635	+	CNAG_07818	hypothetical protein
CP003823.1	643122	643480	TX1.ChIP.rep1_peak_363	2.27717	6.3527	CP003823.1	643387	645287	+	CNAG_05178	hypothetical protein
CP003823.1	650892	651921	TX1.ChIP.rep1_peak_364	5.7921	45.4518	CP003823.1	651585	651988	+	CNAG_12383	#N/A
CP003823.1	734558	740752	TX1.ChIP.rep1_peak_366	3.13993	21.6787	CP003823.1	748322	749539	-	CNAG_05212	hypothetical protein
CP003823.1	740917	741828	TX1.ChIP.rep1_peak_367	2.48817	11.3103	CP003823.1	748322	749539	-	CNAG_05212	hypothetical protein
CP003823.1	755193	755656	TX1.ChIP.rep1_peak_368	2.90004	11.5648	CP003823.1	755013	758097	+	CNAG_05216	CAMK protein kinase
CP003823.1	770159	771034	TX1.ChIP.rep1_peak_369	9.20735	107.279	CP003823.1	769091	770173	-	CNAG_05221	histone H2A.Z
CP003823.1	773783	774313	TX1.ChIP.rep1_peak_370	4.14443	25.1111	CP003823.1	770751	773463	+	CNAG_05222	transcriptional regulator Nrg1
CP003823.1	776090	777974	TX1.ChIP.rep1_peak_371	3.59843	18.3584	CP003823.1	774656	776287	-	CNAG_05223	hypothetical protein
CP003823.1	787051	788025	TX1.ChIP.rep1_peak_372	16.2743	269.711	CP003823.1	785277	787233	-	CNAG_05229	stomatin family protein
CP003823.1	804492	804907	TX1.ChIP.rep1_peak_373	2.94188	11.623	CP003823.1	802490	804754	-	CNAG_05235	protein BMH2
CP003823.1	819180	819744	TX1.ChIP.rep1_peak_374	5.02838	35.6259	CP003823.1	815304	819758	-	CNAG_05242	hypothetical protein
CP003823.1	825597	826094	TX1.ChIP.rep1_peak_375	3.25166	14.8433	CP003823.1	825961	826605	+	CNAG_07975	hypothetical protein
CP003823.1	827518	829452	TX1.ChIP.rep1_peak_376	8.37184	92.8372	CP003823.1	826826	828323	-	CNAG_12387	#N/A
CP003823.1	861544	863024	TX1.ChIP.rep1_peak_377	12.2316	170.481	CP003823.1	859607	864914	-	CNAG_05256	catalase
CP003823.1	868906	870203	TX1.ChIP.rep1_peak_378	6.37191	55.0372	CP003823.1	867223	869117	-	CNAG_05259	hypothetical protein, variant
CP003823.1	878320	880471	TX1.ChIP.rep1_peak_379	8.74034	95.7014	CP003823.1	878170	880085	-	CNAG_05263	hypothetical protein
CP003823.1	883957	885488	TX1.ChIP.rep1_peak_380	3.01979	13.6029	CP003823.1	883018	884349	-	CNAG_05265	hypothetical protein
CP003823.1	910110	910537	TX1.ChIP.rep1_peak_381	2.75506	10.0434	CP003823.1	909794	910412	+	CNAG_12393	#N/A
CP003823.1	913924	914325	TX1.ChIP.rep1_peak_382	2.39413	7.20314	CP003823.1	914265	917517	+	CNAG_05277	vesicle-associated membrane protein 4
CP003823.1	917841	919098	TX1.ChIP.rep1_peak_383	5.77463	46.9456	CP003823.1	917975	918623	-	CNAG_12395	#N/A
CP003823.1	932653	933051	TX1.ChIP.rep1_peak_384	2.27493	6.9276	CP003823.1	931731	932802	-	CNAG_12396	#N/A
CP003823.1	944277	944786	TX1.ChIP.rep1_peak_385	2.20805	5.77939	CP003823.1	941192	944340	-	CNAG_05289	hypothetical protein
CP003823.1	948124	950543	TX1.ChIP.rep1_peak_386	18.5212	328.216	CP003823.1	946183	948334	-	CNAG_05290	transcription initiation protein SPT3
CP003823.1	955102	956097	TX1.ChIP.rep1_peak_387	9.07654	118.824	CP003823.1	955945	958799	+	CNAG_05292	alpha,alpha-trehalose-phosphate synthase (UDP-forming)
CP003823.1	958547	959408	TX1.ChIP.rep1_peak_388	10.5239	133.488	CP003823.1	955945	958799	+	CNAG_05292	alpha,alpha-trehalose-phosphate synthase (UDP-forming)
CP003823.1	977804	978443	TX1.ChIP.rep1_peak_389	9.51984	114.439	CP003823.1	976775	978068	-	CNAG_05299	oxidoreductase
CP003823.1	984667	986325	TX1.ChIP.rep1_peak_390	8.7609	105.911	CP003823.1	981235	985235	-	CNAG_05301	deoxyuridine 5'-triphosphate nucleotidohydrolase
CP003823.1	991304	992169	TX1.ChIP.rep1_peak_391	7.13896	69.459	CP003823.1	988897	991402	-	CNAG_05303	isocitrate lyase
CP003823.1	1020106	1021579	TX1.ChIP.rep1_peak_393	9.8623	118.353	CP003823.1	1018632	1020807	-	CNAG_05312	hypothetical protein
CP003823.1	1033361	1033893	TX1.ChIP.rep1_peak_394	3.35501	17.0287	CP003823.1	1033737	1034880	+	CNAG_12405	#N/A
CP003823.1	1035460	1035971	TX1.ChIP.rep1_peak_395	4.32981	26.6386	CP003823.1	1035716	1038064	+	CNAG_05316	inositol oxygenase
CP003823.1	1045157	1047015	TX1.ChIP.rep1_peak_396	4.1299	26.1689	CP003823.1	1044124	1046051	+	CNAG_05319	hypothetical protein
CP003823.1	1049313	1050009	TX1.ChIP.rep1_peak_397	4.82944	35.9504	CP003823.1	1048971	1049432	-	CNAG_12407	#N/A
CP003823.1	1055047	1055722	TX1.ChIP.rep1_peak_398	7.72183	84.4629	CP003823.1	1052137	1055253	-	CNAG_07830	hypothetical protein, variant
CP003823.1	1072658	1073755	TX1.ChIP.rep1_peak_399	12.7959	193.412	CP003823.1	1071296	1072970	-	CNAG_05329	myo-inositol 2-dehydrogenase
CP003824.1	8700	9131	TX1.ChIP.rep1_peak_400	3.08369	14.4058	CP003824.1	7089	8903	-	CNAG_06876	alpha-ketoglutarate-dependent taurine dioxygenase
CP003824.1	20471	21261	TX1.ChIP.rep1_peak_401	7.91194	83.3993	CP003824.1	20093	20699	-	CNAG_12409	#N/A
CP003824.1	29399	30089	TX1.ChIP.rep1_peak_402	8.38245	101.045	CP003824.1	27549	29713	+	CNAG_06869	HPP family protein, variant 2
CP003824.1	82625	83201	TX1.ChIP.rep1_peak_403	4.05092	23.3507	CP003824.1	82015	84362	+	CNAG_07401	hypothetical protein
CP003824.1	92761	93191	TX1.ChIP.rep1_peak_404	3.22147	14.8711	CP003824.1	91143	93053	-	CNAG_12415	#N/A
CP003824.1	117610	120882	TX1.ChIP.rep1_peak_405	20.9795	401.13	CP003824.1	115573	118172	-	CNAG_06836	oxidoreductase
CP003824.1	169673	170539	TX1.ChIP.rep1_peak_406	4.35659	28.9595	CP003824.1	162898	169667	-	CNAG_06819	DNA helicase INO80
CP003824.1	290103	291813	TX1.ChIP.rep1_peak_407	8.13299	82.4442	CP003824.1	286747	290119	-	CNAG_01448	hypothetical protein
CP003824.1	300106	300519	TX1.ChIP.rep1_peak_408	2.62061	8.52164	CP003824.1	298270	301669	-	CNAG_01442	cysteine desulfurase IscS
CP003824.1	320945	322221	TX1.ChIP.rep1_peak_410	13.2345	180.61	CP003824.1	316925	320999	-	CNAG_07415	hypothetical protein
CP003824.1	431715	433239	TX1.ChIP.rep1_peak_411	4.85814	31.7005	CP003824.1	431162	432226	-	CNAG_01386	phosphatidylinositol glycan, class P
CP003824.1	433718	434525	TX1.ChIP.rep1_peak_412	3.11987	13.632	CP003824.1	432138	435538	+	CNAG_01385	hypothetical protein
CP003824.1	436072	436935	TX1.ChIP.rep1_peak_413	14.8378	207.795	CP003824.1	435691	436141	-	CNAG_12434	#N/A
CP003824.1	464284	465876	TX1.ChIP.rep1_peak_414	10.8401	139.847	CP003824.1	466747	468297	+	CNAG_07422	delayed-type hypersensitivity antigen
CP003824.1	519368	519983	TX1.ChIP.rep1_peak_415	4.81407	32.776	CP003824.1	516976	519655	-	CNAG_01354	hypothetical protein
CP003824.1	589890	590382	TX1.ChIP.rep1_peak_417	4.07638	25.2224	CP003824.1	587152	589983	+	CNAG_12443	#N/A
CP003824.1	706465	706870	TX1.ChIP.rep1_peak_421	2.84566	10.1923	CP003824.1	703288	706467	-	CNAG_01279	ubiquitin-conjugating enzyme E2 S
CP003824.1	707712	710412	TX1.ChIP.rep1_peak_422	9.2142	100.977	CP003824.1	706753	708307	-	CNAG_07428	hypothetical protein
CP003824.1	718737	719836	TX1.ChIP.rep1_peak_423	9.62386	130.732	CP003824.1	715898	718886	-	CNAG_01277	hypothetical protein
CP003824.1	728108	728703	TX1.ChIP.rep1_peak_424	8.76706	97.0227	CP003824.1	725926	728224	-	CNAG_01275	hypothetical protein
CP003824.1	734310	735157	TX1.ChIP.rep1_peak_425	10.4491	119.723	CP003824.1	732709	734565	-	CNAG_01273	cellular nucleic acid-binding protein
CP003824.1	735850	736207	TX1.ChIP.rep1_peak_426	2.46874	7.45313	CP003824.1	734653	736479	+	CNAG_01272	hypothetical protein
CP003824.1	742633	743733	TX1.ChIP.rep1_peak_427	5.39111	45.6353	CP003824.1	740540	743192	-	CNAG_07429	asparagine-tRNA ligase
CP003824.1	785766	786498	TX1.ChIP.rep1_peak_428	5.73312	45.0418	CP003824.1	784358	785899	-	CNAG_01257	aldo-keto reductase
CP003824.1	828154	829169	TX1.ChIP.rep1_peak_429	5.47465	40.8985	CP003824.1	823358	828518	+	CNAG_01243	histone-lysine N-methyltransferase, H3 lysine-4specific
CP003824.1	840927	842186	TX1.ChIP.rep1_peak_430	9.48385	106.493	CP003824.1	838809	841369	-	CNAG_01239	chitin deacetylase
CP003824.1	843005	844135	TX1.ChIP.rep1_peak_431	10.3583	128.407	CP003824.1	842257	843730	-	CNAG_12453	#N/A
CP003824.1	863888	864888	TX1.ChIP.rep1_peak_432	4.11355	24.3289	CP003824.1	858546	863967	-	CNAG_01233	hypothetical protein
CP003824.1	871781	872228	TX1.ChIP.rep1_peak_433	3.58074	17.7607	CP003824.1	870485	872654	+	CNAG_01231	agmatinase
CP003824.1	872494	873834	TX1.ChIP.rep1_peak_434	19.59	383.929	CP003824.1	870485	872654	+	CNAG_01231	agmatinase
CP003824.1	910939	911524	TX1.ChIP.rep1_peak_436	4.757	31.7159	CP003824.1	909814	911003	-	CNAG_01210	hypothetical protein
CP003824.1	933048	933518	TX1.ChIP.rep1_peak_437	2.64136	10.4911	CP003824.1	930795	933090	-	CNAG_07434	HAD hydrolase, family IIID, variant
CP003824.1	976407	977611	TX1.ChIP.rep1_peak_439	8.50314	84.0228	CP003824.1	975301	978437	+	CNAG_01186	hypothetical protein
CP003824.1	1002422	1004214	TX1.ChIP.rep1_peak_440	8.33731	100.656	CP003824.1	1003305	1008234	+	CNAG_01174	hypothetical protein
CP003824.1	1033548	1034085	TX1.ChIP.rep1_peak_441	3.19112	17.3902	CP003824.1	1029583	1033747	-	CNAG_01164	glutamine-fructose-6-phosphate transaminase(isomerizing)
CP003824.1	1057164	1057750	TX1.ChIP.rep1_peak_442	3.91548	28.9778	CP003824.1	1054611	1057342	-	CNAG_01156	hypothetical protein
CP003824.1	1100587	1102083	TX1.ChIP.rep1_peak_444	8.82247	96.3263	CP003824.1	1101942	1103697	+	CNAG_01138	cytochrome c peroxidase, mitochondrial
CP003824.1	1116733	1117118	TX1.ChIP.rep1_peak_446	2.52002	7.99829	CP003824.1	1116058	1117461	+	CNAG_01133	mitochondrial protein
CP003824.1	1139748	1140342	TX1.ChIP.rep1_peak_447	7.68567	74.5023	CP003824.1	1139531	1139797	-	CNAG_12465	#N/A
CP003824.1	1156675	1157541	TX1.ChIP.rep1_peak_448	8.77247	99.3002	CP003824.1	1154035	1156876	-	CNAG_01119	POT family proton-dependent oligopeptidetransporter
CP003824.1	1161262	1161807	TX1.ChIP.rep1_peak_449	2.84752	10.7299	CP003824.1	1158768	1161858	-	CNAG_01118	AAT family amino acid transporter
CP003824.1	1166998	1167638	TX1.ChIP.rep1_peak_450	3.92145	21.9606	CP003824.1	1163211	1167713	-	CNAG_01117	elongation factor 3
CP003824.1	1181183	1181601	TX1.ChIP.rep1_peak_451	3.35579	15.9166	CP003824.1	1180382	1181341	-	CNAG_01113	hypothetical protein
CP003824.1	1197210	1197834	TX1.ChIP.rep1_peak_452	5.06609	36.5987	CP003824.1	1193915	1197594	+	CNAG_01106	V-type H-transporting ATPase subunit I
CP003824.1	1254471	1255173	TX1.ChIP.rep1_peak_453	7.63834	74.6647	CP003824.1	1250054	1254611	-	CNAG_01082	hypothetical protein
CP003824.1	1264130	1264504	TX1.ChIP.rep1_peak_454	2.05174	4.7264	CP003824.1	1263194	1264308	+	CNAG_01077	hypothetical protein
CP003824.1	1303793	1304155	TX1.ChIP.rep1_peak_456	2.87595	11.4241	CP003824.1	1298524	1304118	+	CNAG_01063	WD-repeat protein mip1
CP003824.1	1308498	1309229	TX1.ChIP.rep1_peak_457	15.459	228.085	CP003824.1	1304129	1308665	+	CNAG_01062	CAMK/CAMKL/PASK protein kinase
CP003824.1	1324522	1325922	TX1.ChIP.rep1_peak_458	5.81605	49.274	CP003824.1	1324572	1324756	-	CNAG_12480	#N/A
CP003824.1	1337273	1337867	TX1.ChIP.rep1_peak_459	4.58256	31.1817	CP003824.1	1335183	1337422	-	CNAG_01052	hypothetical protein
CP003824.1	1361369	1362235	TX1.ChIP.rep1_peak_460	3.52553	18.8536	CP003824.1	1360158	1361674	-	CNAG_01043	hypothetical protein
CP003824.1	1369229	1370143	TX1.ChIP.rep1_peak_461	3.89723	22.0745	CP003824.1	1369396	1369940	+	CNAG_12485	#N/A
CP003824.1	1416449	1416994	TX1.ChIP.rep1_peak_462	4.97146	33.4788	CP003824.1	1416547	1417779	+	CNAG_01019	superoxide dismutase [Cu-Zn]
CP003824.1	1433400	1433901	TX1.ChIP.rep1_peak_463	2.58356	9.22629	CP003824.1	1433259	1435968	-	CNAG_01014	hypothetical protein
CP003824.1	1434129	1434934	TX1.ChIP.rep1_peak_464	4.02371	22.6135	CP003824.1	1433259	1435968	-	CNAG_01014	hypothetical protein
CP003824.1	1435492	1436809	TX1.ChIP.rep1_peak_465	13.9452	254.226	CP003824.1	1433259	1435968	-	CNAG_01014	hypothetical protein
CP003824.1	1442707	1443311	TX1.ChIP.rep1_peak_466	5.62896	48.6505	CP003824.1	1441584	1442778	-	CNAG_01010	hypothetical protein
CP003824.1	1517361	1518094	TX1.ChIP.rep1_peak_468	4.09745	27.0849	CP003824.1	1517506	1520015	+	CNAG_00979	solute carrier family 31 (copper transporter),member 1, variant 3
CP003824.1	1563551	1564615	TX1.ChIP.rep1_peak_470	4.34	32.8069	CP003824.1	1563462	1564073	-	CNAG_12492	#N/A
CP003824.1	1566980	1569854	TX1.ChIP.rep1_peak_472	2.87698	14.8182	CP003824.1	1563462	1564073	-	CNAG_12492	#N/A
CP003824.1	1569992	1570430	TX1.ChIP.rep1_peak_473	2.45013	8.85007	CP003824.1	1563462	1564073	-	CNAG_12492	#N/A
CP003824.1	1574726	1575334	TX1.ChIP.rep1_peak_474	4.44357	34.2656	CP003824.1	1580221	1580739	-	CNAG_00941	hypothetical protein
CP003824.1	1616932	1617943	TX1.ChIP.rep1_peak_475	8.86793	99.4857	CP003824.1	1614551	1617492	-	CNAG_00925	hypothetical protein, variant
CP003824.1	1631363	1633874	TX1.ChIP.rep1_peak_476	8.1902	81.2653	CP003824.1	1628442	1631902	-	CNAG_00919	carboxypeptidase D
CP003824.1	1641274	1642050	TX1.ChIP.rep1_peak_477	2.78582	12.418	CP003824.1	1639150	1641899	-	CNAG_00915	hypothetical protein, variant
CP003824.1	1672748	1673860	TX1.ChIP.rep1_peak_478	12.1159	161.303	CP003824.1	1670432	1672861	+	CNAG_00905	MFS transporter
CP003824.1	1675971	1676555	TX1.ChIP.rep1_peak_479	5.90229	48.6792	CP003824.1	1673631	1676103	+	CNAG_00904	aflatoxin efflux pump AFLT
CP003824.1	1691538	1692100	TX1.ChIP.rep1_peak_480	5.8553	46.7053	CP003824.1	1691917	1694957	-	CNAG_00897	glucosidase
CP003824.1	1694451	1695613	TX1.ChIP.rep1_peak_481	6.32746	63.8864	CP003824.1	1691917	1694957	-	CNAG_00897	glucosidase
CP003824.1	1696225	1697109	TX1.ChIP.rep1_peak_482	7.95182	80.5786	CP003824.1	1695321	1698465	-	CNAG_00896	transcription factor
CP003824.1	1698439	1698865	TX1.ChIP.rep1_peak_483	3.10816	13.1601	CP003824.1	1695321	1698465	-	CNAG_00896	transcription factor
CP003824.1	1699300	1701707	TX1.ChIP.rep1_peak_484	15.1807	217.352	CP003824.1	1698766	1699580	-	CNAG_12505	#N/A
CP003824.1	1727171	1727541	TX1.ChIP.rep1_peak_485	2.30503	6.37341	CP003824.1	1727263	1727349	+	CNAG_10063	#N/A
CP003824.1	1740587	1741956	TX1.ChIP.rep1_peak_486	9.36324	107.919	CP003824.1	1739849	1740610	-	CNAG_07454	hypothetical protein, variant
CP003824.1	1757499	1758301	TX1.ChIP.rep1_peak_487	3.47516	18.2818	CP003824.1	1754668	1757532	-	CNAG_00874	multisite-specific tRNA:(cytosine-C5)-methyltransferase
CP003824.1	1766010	1766806	TX1.ChIP.rep1_peak_488	10.4929	130.725	CP003824.1	1765471	1766633	+	CNAG_07455	hypothetical protein
CP003824.1	1781029	1781517	TX1.ChIP.rep1_peak_489	2.62166	9.29379	CP003824.1	1775290	1781095	-	CNAG_00869	ATP-binding cassette transporter
CP003824.1	1789687	1791906	TX1.ChIP.rep1_peak_490	13.2408	226.06	CP003824.1	1786826	1790169	-	CNAG_00866	transketolase, variant
CP003824.1	1795573	1796394	TX1.ChIP.rep1_peak_491	19.4208	322.744	CP003824.1	1793503	1796091	-	CNAG_00864	MFS transporter, SP family, solute carrier family 2(myo-inositol transporter), member 13
CP003824.1	1799105	1799852	TX1.ChIP.rep1_peak_492	3.48516	18.5831	CP003824.1	1797964	1799444	-	CNAG_07458	hypothetical protein
CP003824.1	1806798	1808196	TX1.ChIP.rep1_peak_493	15.3561	242.882	CP003824.1	1805360	1806986	-	CNAG_00862	hypothetical protein
CP003825.1	13788	14753	TX1.ChIP.rep1_peak_495	9.43185	114.318	CP003825.1	11694	14203	-	CNAG_02554	sugar transporter
CP003825.1	15329	16230	TX1.ChIP.rep1_peak_496	10.4528	159.874	CP003825.1	14226	15572	+	CNAG_02553	short-chain dehydrogenase
CP003825.1	20689	21339	TX1.ChIP.rep1_peak_497	4.87323	36.9617	CP003825.1	20200	20975	-	CNAG_02551	dihydroxyacetone kinase 1
CP003825.1	51025	52623	TX1.ChIP.rep1_peak_498	8.61414	93.6278	CP003825.1	48375	52118	-	CNAG_02540	hypothetical protein
CP003825.1	81464	83136	TX1.ChIP.rep1_peak_499	17.882	337.725	CP003825.1	78692	82078	-	CNAG_02527	multidrug transporter
CP003825.1	86045	86475	TX1.ChIP.rep1_peak_500	3.33776	16.2494	CP003825.1	84920	86031	-	CNAG_02526	hypothetical protein
CP003825.1	94877	95612	TX1.ChIP.rep1_peak_501	5.95617	53.6284	CP003825.1	91476	95138	-	CNAG_02524	hypothetical protein
CP003825.1	129491	131796	TX1.ChIP.rep1_peak_503	5.03926	37.1236	CP003825.1	128887	130592	+	CNAG_12522	#N/A
CP003825.1	139751	140785	TX1.ChIP.rep1_peak_504	3.49269	16.041	CP003825.1	138547	139786	-	CNAG_02506	3,4-dihydroxy-2-butanone-4-phosphate synthase
CP003825.1	179735	180383	TX1.ChIP.rep1_peak_506	3.00876	12.7673	CP003825.1	174611	179917	+	CNAG_02490	DNA repair protein MRE11
CP003825.1	180523	181175	TX1.ChIP.rep1_peak_507	2.14055	5.55026	CP003825.1	174611	179917	+	CNAG_02490	DNA repair protein MRE11
CP003825.1	181889	184215	TX1.ChIP.rep1_peak_508	12.5632	189.268	CP003825.1	183631	187174	+	CNAG_02488	methionyl-tRNA formyltransferase
CP003825.1	205540	206628	TX1.ChIP.rep1_peak_509	4.15395	26.3375	CP003825.1	203252	205648	+	CNAG_02480	cell cycle checkpoint control protein RAD9A
CP003825.1	220333	222121	TX1.ChIP.rep1_peak_510	7.42792	74.5914	CP003825.1	217905	220364	-	CNAG_02475	flavin-containing monooxygenase
CP003825.1	282878	284153	TX1.ChIP.rep1_peak_511	9.96487	126.455	CP003825.1	283851	286489	+	CNAG_02455	choline transporter
CP003825.1	333321	336070	TX1.ChIP.rep1_peak_512	9.61965	118.803	CP003825.1	331188	333524	+	CNAG_02436	hypothetical protein
CP003825.1	381676	382860	TX1.ChIP.rep1_peak_513	8.97959	100.916	CP003825.1	380353	382425	-	CNAG_02415	annexin XIV
CP003825.1	388652	390736	TX1.ChIP.rep1_peak_514	16.4535	266.394	CP003825.1	388927	390128	-	CNAG_12544	#N/A
CP003825.1	408690	409814	TX1.ChIP.rep1_peak_515	11.0924	140.561	CP003825.1	406935	408932	-	CNAG_02405	hypothetical protein
CP003825.1	430839	431713	TX1.ChIP.rep1_peak_516	8.25554	101.556	CP003825.1	426355	431021	-	CNAG_02398	hypothetical protein
CP003825.1	472599	473494	TX1.ChIP.rep1_peak_518	15.2228	227.773	CP003825.1	470982	472689	-	CNAG_02381	hypothetical protein
CP003825.1	498448	499358	TX1.ChIP.rep1_peak_519	7.82861	75.0157	CP003825.1	495672	498866	+	CNAG_12552	#N/A
CP003825.1	516704	517262	TX1.ChIP.rep1_peak_520	2.92154	12.2387	CP003825.1	515146	517261	+	CNAG_02362	hypothetical protein
CP003825.1	520402	521217	TX1.ChIP.rep1_peak_521	3.20159	13.9101	CP003825.1	518099	520741	+	CNAG_02361	MFS transporter, ACS family, pantothenatetransporter
CP003825.1	545196	546008	TX1.ChIP.rep1_peak_522	5.55073	42.195	CP003825.1	542133	545471	-	CNAG_02351	hypothetical protein
CP003825.1	551673	553331	TX1.ChIP.rep1_peak_523	9.84811	112.809	CP003825.1	551024	552110	-	CNAG_02348	hypothetical protein
CP003825.1	581745	582718	TX1.ChIP.rep1_peak_524	12.2452	162.32	CP003825.1	579399	582037	-	CNAG_02335	hypothetical protein
CP003825.1	612670	614634	TX1.ChIP.rep1_peak_525	19.1072	321.946	CP003825.1	610255	614180	-	CNAG_02323	hypothetical protein
CP003825.1	621673	622219	TX1.ChIP.rep1_peak_526	4.01489	23.9558	CP003825.1	618376	621675	-	CNAG_02321	hypothetical protein
CP003825.1	720952	721899	TX1.ChIP.rep1_peak_527	6.40097	57.4505	CP003825.1	719475	721550	-	CNAG_07638	hypothetical protein
CP003825.1	727110	727889	TX1.ChIP.rep1_peak_528	9.27969	109.01	CP003825.1	724822	727380	-	CNAG_07641	monosaccharide transporter
CP003825.1	728546	729234	TX1.ChIP.rep1_peak_529	2.87264	12.6513	CP003825.1	727966	729059	-	CNAG_12565	#N/A
CP003825.1	776975	778076	TX1.ChIP.rep1_peak_530	15.9663	251.913	CP003825.1	774859	777270	-	CNAG_02255	BNR/Asp-box repeat family protein
CP003825.1	781634	782693	TX1.ChIP.rep1_peak_531	6.31883	61.1968	CP003825.1	780965	782055	-	CNAG_07643	hypothetical protein
CP003825.1	783316	784986	TX1.ChIP.rep1_peak_532	9.5171	123.864	CP003825.1	783486	784407	-	CNAG_12570	#N/A
CP003825.1	795244	800602	TX1.ChIP.rep1_peak_534	2.9447	19.0264	CP003825.1	783486	784407	-	CNAG_12570	#N/A
CP003825.1	862907	863855	TX1.ChIP.rep1_peak_535	9.37359	103.908	CP003825.1	860562	863109	-	CNAG_02226	hypothetical protein
CP003825.1	880381	881712	TX1.ChIP.rep1_peak_536	10.3611	127.182	CP003825.1	876213	880618	-	CNAG_02220	hypothetical protein
CP003825.1	892089	893396	TX1.ChIP.rep1_peak_537	10.7425	144.159	CP003825.1	887744	892888	-	CNAG_02217	chitin synthase
CP003825.1	952417	955627	TX1.ChIP.rep1_peak_538	22.4274	383.739	CP003825.1	950724	953184	-	CNAG_02189	alpha-amylase
CP003825.1	969116	970499	TX1.ChIP.rep1_peak_539	16.2478	263.057	CP003825.1	962828	969540	-	CNAG_02183	anaphase-promoting complex subunit 1
CP003825.1	1034132	1034857	TX1.ChIP.rep1_peak_540	8.88821	96.2591	CP003825.1	1030788	1034449	-	CNAG_02165	cytoplasmic protein
CP003825.1	1068606	1070027	TX1.ChIP.rep1_peak_541	9.55627	108.811	CP003825.1	1066044	1068743	+	CNAG_02153	glucose repression regulatory protein TUP1
CP003825.1	1087743	1088935	TX1.ChIP.rep1_peak_542	7.31688	69.3243	CP003825.1	1084749	1088015	-	CNAG_02143	hypothetical protein, variant
CP003825.1	1123136	1123840	TX1.ChIP.rep1_peak_543	6.34779	54.8634	CP003825.1	1119816	1124027	-	CNAG_02129	hypothetical protein
CP003825.1	1130312	1130683	TX1.ChIP.rep1_peak_544	2.6651	9.06636	CP003825.1	1127772	1130870	-	CNAG_02125	hypothetical protein
CP003825.1	1130847	1131316	TX1.ChIP.rep1_peak_545	3.25401	14.429	CP003825.1	1127772	1130870	-	CNAG_02125	hypothetical protein
CP003825.1	1149082	1149800	TX1.ChIP.rep1_peak_546	3.96469	21.6867	CP003825.1	1147903	1149484	-	CNAG_02116	arf/Sar family protein
CP003825.1	1174387	1176845	TX1.ChIP.rep1_peak_547	6.83403	62.923	CP003825.1	1174177	1174998	+	CNAG_02105	methylated-DNA-protein-cysteine methyltransferase,variant
CP003825.1	1178730	1179455	TX1.ChIP.rep1_peak_548	3.71342	22.1272	CP003825.1	1176924	1183926	-	CNAG_02103	hypothetical protein
CP003825.1	1214905	1215514	TX1.ChIP.rep1_peak_549	8.58962	93.4402	CP003825.1	1213301	1214918	-	CNAG_02094	arp2/3 complex 34 kda subunit
CP003825.1	1226706	1227276	TX1.ChIP.rep1_peak_550	4.8266	31.8378	CP003825.1	1223670	1226727	-	CNAG_02090	guanine nucleotide-binding protein G(o) subunitalpha
CP003825.1	1229707	1230156	TX1.ChIP.rep1_peak_551	2.43492	7.4156	CP003825.1	1227214	1229971	-	CNAG_02089	hypothetical protein
CP003825.1	1245440	1248666	TX1.ChIP.rep1_peak_552	13.4465	188.061	CP003825.1	1245217	1246377	-	CNAG_07648	hypothetical protein
CP003825.1	1257823	1259500	TX1.ChIP.rep1_peak_553	26.4583	516.45	CP003825.1	1254020	1259026	-	CNAG_02079	cytoplasmic protein
CP003825.1	1271227	1271944	TX1.ChIP.rep1_peak_554	5.47545	41.6737	CP003825.1	1268452	1271479	-	CNAG_02073	DNA mismatch repair protein MLH1
CP003825.1	1277340	1280342	TX1.ChIP.rep1_peak_555	14.0406	228.393	CP003825.1	1273264	1277884	-	CNAG_02071	hypothetical protein
CP003825.1	1285860	1286477	TX1.ChIP.rep1_peak_556	2.53351	8.2133	CP003825.1	1284689	1286090	+	CNAG_02067	vacuolar protein
CP003825.1	1309198	1309839	TX1.ChIP.rep1_peak_557	5.37909	40.9987	CP003825.1	1307822	1309438	-	CNAG_02060	hypothetical protein
CP003825.1	1311689	1315555	TX1.ChIP.rep1_peak_558	18.2945	297.271	CP003825.1	1310361	1311950	-	CNAG_02059	CCR4-NOT complex subunit CAF16
CP003825.1	1334047	1334518	TX1.ChIP.rep1_peak_559	3.76014	20.3918	CP003825.1	1330089	1334358	+	CNAG_02050	hypothetical protein
CP003825.1	1336969	1338313	TX1.ChIP.rep1_peak_560	7.6649	76.3822	CP003825.1	1334775	1337354	-	CNAG_02048	proline dehydrogenase
CP003825.1	1346230	1346915	TX1.ChIP.rep1_peak_561	8.94105	101.75	CP003825.1	1343434	1346391	-	CNAG_02045	acetoacetate-CoA ligase
CP003825.1	1349025	1350864	TX1.ChIP.rep1_peak_562	6.22894	51.4137	CP003825.1	1347567	1349128	-	CNAG_02043	hypothetical protein
CP003825.1	1354271	1355677	TX1.ChIP.rep1_peak_563	15.4986	228.395	CP003825.1	1354926	1357335	+	CNAG_02041	hypothetical protein
CP003825.1	1384013	1386205	TX1.ChIP.rep1_peak_564	18.6554	348.297	CP003825.1	1380584	1385063	-	CNAG_02030	glyoxal oxidase
CP003825.1	1391479	1392680	TX1.ChIP.rep1_peak_565	7.96838	84.8804	CP003825.1	1388515	1391943	-	CNAG_02028	CMGC/SRPK protein kinase
CP003826.1	18266	18661	TX1.ChIP.rep1_peak_567	3.06258	13.4827	CP003826.1	15927	18726	-	CNAG_06527	MFS transporter, SP family, general alphaglucoside:H symporter
CP003826.1	24957	25668	TX1.ChIP.rep1_peak_568	9.27377	110.704	CP003826.1	25405	26984	-	CNAG_12609	#N/A
CP003826.1	37640	38709	TX1.ChIP.rep1_peak_569	8.93515	96.61	CP003826.1	33256	37776	+	CNAG_06533	ATP-dependent permease
CP003826.1	45209	45669	TX1.ChIP.rep1_peak_570	3.25701	14.4466	CP003826.1	45069	45328	-	CNAG_12610	#N/A
CP003826.1	51787	52378	TX1.ChIP.rep1_peak_571	4.15395	26.3375	CP003826.1	50085	52072	-	CNAG_06538	monocarboxylic acid transporter
CP003826.1	60596	62728	TX1.ChIP.rep1_peak_572	14.9807	234.295	CP003826.1	58125	61395	-	CNAG_06541	hypothetical protein
CP003826.1	114519	115172	TX1.ChIP.rep1_peak_573	3.31174	15.4255	CP003826.1	113233	114672	-	CNAG_06559	cysteine and glycine-rich protein
CP003826.1	118157	119309	TX1.ChIP.rep1_peak_574	14.8031	217.483	CP003826.1	118934	121764	+	CNAG_06561	allantoate transporter
CP003826.1	137801	139105	TX1.ChIP.rep1_peak_575	13.6118	226.68	CP003826.1	135024	138138	-	CNAG_06567	hypothetical protein
CP003826.1	140637	144054	TX1.ChIP.rep1_peak_576	17.1942	318.751	CP003826.1	138833	140906	-	CNAG_06568	RAN protein kinase
CP003826.1	145300	145823	TX1.ChIP.rep1_peak_577	2.41465	7.57421	CP003826.1	141000	145444	-	CNAG_07658	hypothetical protein
CP003826.1	150700	151474	TX1.ChIP.rep1_peak_578	5.97764	52.5477	CP003826.1	149255	150735	+	CNAG_06570	hypothetical protein
CP003826.1	171440	172438	TX1.ChIP.rep1_peak_579	5.77501	49.3708	CP003826.1	170010	171877	-	CNAG_06576	allergen
CP003826.1	174579	176140	TX1.ChIP.rep1_peak_580	10.5045	218.858	CP003826.1	172359	174782	+	CNAG_06577	hypothetical protein
CP003826.1	177124	177891	TX1.ChIP.rep1_peak_581	3.69036	20.4458	CP003826.1	176439	177478	-	CNAG_12620	#N/A
CP003826.1	187204	188736	TX1.ChIP.rep1_peak_582	10.4024	123.756	CP003826.1	184439	188080	+	CNAG_07661	hypothetical protein
CP003826.1	218193	219743	TX1.ChIP.rep1_peak_583	2.96078	11.7304	CP003826.1	217046	218611	+	CNAG_06592	ubiquitin-conjugating enzyme E2 G1
CP003826.1	225396	225753	TX1.ChIP.rep1_peak_584	2.48212	8.07725	CP003826.1	223018	225580	-	CNAG_06594	oxysterol binding protein
CP003826.1	243493	243951	TX1.ChIP.rep1_peak_586	3.89852	21.8128	CP003826.1	242383	243693	+	CNAG_06602	cysteine-type peptidase
CP003826.1	252308	253510	TX1.ChIP.rep1_peak_587	6.91652	63.5272	CP003826.1	251182	252561	-	CNAG_06605	small subunit ribosomal protein S2
CP003826.1	272466	273097	TX1.ChIP.rep1_peak_588	4.52866	32.0799	CP003826.1	269747	272575	-	CNAG_06610	MFS transporter
CP003826.1	281714	283286	TX1.ChIP.rep1_peak_589	11.8631	169.442	CP003826.1	279923	281730	+	CNAG_06613	endoplasmic reticulum protein
CP003826.1	304562	306847	TX1.ChIP.rep1_peak_590	15.8594	235.158	CP003826.1	303744	304988	+	CNAG_06622	hypothetical protein
CP003826.1	321308	321809	TX1.ChIP.rep1_peak_591	3.31441	17.4188	CP003826.1	319104	321414	-	CNAG_06628	aldehyde dehydrogenase (NAD )
CP003826.1	350881	351571	TX1.ChIP.rep1_peak_593	4.20296	24.3226	CP003826.1	347755	351072	-	CNAG_06638	malate dehydrogenase (oxaloacetate-decarboxylating)
CP003826.1	374762	375140	TX1.ChIP.rep1_peak_594	2.59328	8.68121	CP003826.1	372235	374895	-	CNAG_06644	C-22 sterol desaturase
CP003826.1	399995	400516	TX1.ChIP.rep1_peak_595	2.82177	11.6251	CP003826.1	398873	400098	-	CNAG_06657	hypothetical protein
CP003826.1	408128	408756	TX1.ChIP.rep1_peak_596	3.98305	24.5715	CP003826.1	408157	408238	+	CNAG_10080	#N/A
CP003826.1	420764	421450	TX1.ChIP.rep1_peak_597	3.5045	19.1861	CP003826.1	420942	425599	+	CNAG_06666	starch phosphorylase
CP003826.1	428883	429466	TX1.ChIP.rep1_peak_598	4.79856	37.7548	CP003826.1	427759	429428	-	CNAG_06668	mitochondrial protein
CP003826.1	519246	519788	TX1.ChIP.rep1_peak_599	3.96589	22.5213	CP003826.1	518787	519408	-	CNAG_12653	#N/A
CP003826.1	521209	521801	TX1.ChIP.rep1_peak_600	3.94915	22.4129	CP003826.1	519535	521279	-	CNAG_06698	phosphatase
CP003826.1	522815	524870	TX1.ChIP.rep1_peak_601	14.8596	243.245	CP003826.1	522288	523261	-	CNAG_12655	#N/A
CP003826.1	534408	536244	TX1.ChIP.rep1_peak_602	2.63872	18.1736	CP003826.1	523551	525713	+	CNAG_06699	glyceraldehyde-3-phosphate dehydrogenase
CP003826.1	537962	538707	TX1.ChIP.rep1_peak_603	2.14819	11.2375	CP003826.1	523551	525713	+	CNAG_06699	glyceraldehyde-3-phosphate dehydrogenase
CP003826.1	540179	541202	TX1.ChIP.rep1_peak_604	1.99821	7.34781	CP003826.1	523551	525713	+	CNAG_06699	glyceraldehyde-3-phosphate dehydrogenase
CP003826.1	541449	542936	TX1.ChIP.rep1_peak_605	2.79337	25.1639	CP003826.1	523551	525713	+	CNAG_06699	glyceraldehyde-3-phosphate dehydrogenase
CP003826.1	578678	579255	TX1.ChIP.rep1_peak_606	2.91909	13.5014	CP003826.1	578886	581838	+	CNAG_05674	solute carrier family 35, member E1
CP003826.1	600380	601135	TX1.ChIP.rep1_peak_607	6.57016	61.8522	CP003826.1	600992	603156	+	CNAG_07668	hypothetical protein
CP003826.1	611268	611924	TX1.ChIP.rep1_peak_608	6.32676	58.2047	CP003826.1	611260	614000	+	CNAG_05685	neutral amino acid transporter
CP003826.1	615266	616627	TX1.ChIP.rep1_peak_609	4.27958	25.7056	CP003826.1	615200	616051	-	CNAG_12663	#N/A
CP003826.1	633251	633861	TX1.ChIP.rep1_peak_610	3.9655	22.2431	CP003826.1	631268	633434	+	CNAG_05694	CMGC/CK2 protein kinase
CP003826.1	642223	643783	TX1.ChIP.rep1_peak_611	13.7515	205.901	CP003826.1	642272	642788	-	CNAG_12666	#N/A
CP003826.1	703961	704319	TX1.ChIP.rep1_peak_612	2.64296	8.94805	CP003826.1	704098	707021	+	CNAG_05724	hypothetical protein
CP003826.1	721122	721658	TX1.ChIP.rep1_peak_614	4.27571	25.08	CP003826.1	718819	721339	-	CNAG_05731	glyoxal oxidase
CP003826.1	746050	746550	TX1.ChIP.rep1_peak_615	3.7638	21.1922	CP003826.1	743723	746234	-	CNAG_05742	hypothetical protein
CP003826.1	789215	789946	TX1.ChIP.rep1_peak_616	2.93898	11.6064	CP003826.1	788780	796771	-	CNAG_05759	acetyl-CoA carboxylase/biotin carboxylase
CP003826.1	796742	797230	TX1.ChIP.rep1_peak_617	3.17994	14.6134	CP003826.1	788780	796771	-	CNAG_05759	acetyl-CoA carboxylase/biotin carboxylase
CP003826.1	799274	799774	TX1.ChIP.rep1_peak_618	3.97392	21.7442	CP003826.1	799772	801865	-	CNAG_12676	#N/A
CP003826.1	800566	801338	TX1.ChIP.rep1_peak_619	4.56571	28.1644	CP003826.1	799772	801865	-	CNAG_12676	#N/A
CP003826.1	816219	817037	TX1.ChIP.rep1_peak_620	6.00389	48.5703	CP003826.1	816439	819030	+	CNAG_05768	hypothetical protein
CP003826.1	841474	841906	TX1.ChIP.rep1_peak_621	3.40976	16.0183	CP003826.1	839695	841736	-	CNAG_05774	hypothetical protein, variant
CP003826.1	849723	850503	TX1.ChIP.rep1_peak_622	5.34651	43.7798	CP003826.1	847348	850432	-	CNAG_05778	WSC domain-containing protein
CP003826.1	864038	866540	TX1.ChIP.rep1_peak_623	16.1775	256.052	CP003826.1	859695	864161	-	CNAG_05785	hypothetical protein
CP003826.1	866692	867234	TX1.ChIP.rep1_peak_624	2.59332	9.13262	CP003826.1	867266	869398	-	CNAG_05786	hypothetical protein, variant
CP003826.1	910235	911068	TX1.ChIP.rep1_peak_625	4.72431	32.8316	CP003826.1	908095	910639	-	CNAG_05799	chitin deacetylase
CP003826.1	951454	952205	TX1.ChIP.rep1_peak_626	8.4213	94.3142	CP003826.1	949683	951830	-	CNAG_05817	GDP-mannose transporter 1
CP003826.1	958561	959152	TX1.ChIP.rep1_peak_627	5.19253	37.1032	CP003826.1	951981	958757	-	CNAG_05818	chitin synthase
CP003826.1	993470	994526	TX1.ChIP.rep1_peak_628	10.1806	117.123	CP003826.1	990920	993341	-	CNAG_05833	allantoate transporter
CP003826.1	1001589	1004628	TX1.ChIP.rep1_peak_629	12.9631	232.608	CP003826.1	999255	1001905	-	CNAG_05835	hypothetical protein, variant
CP003826.1	1019285	1020010	TX1.ChIP.rep1_peak_630	13.0712	180.765	CP003826.1	1016508	1019621	+	CNAG_05842	cytochrome P450
CP003826.1	1028290	1029391	TX1.ChIP.rep1_peak_631	8.62748	91.5193	CP003826.1	1024754	1028562	+	CNAG_05846	ubiquitin-conjugating enzyme E2 O
CP003826.1	1044639	1045296	TX1.ChIP.rep1_peak_632	4.91808	39.3806	CP003826.1	1043185	1045082	-	CNAG_05853	hypothetical protein
CP003826.1	1062022	1064959	TX1.ChIP.rep1_peak_633	12.6065	188.244	CP003826.1	1059010	1063328	-	CNAG_05861	hypothetical protein, variant
CP003826.1	1070980	1072763	TX1.ChIP.rep1_peak_634	12.5927	172.712	CP003826.1	1068485	1071421	-	CNAG_05864	hypothetical protein
CP003826.1	1079322	1080161	TX1.ChIP.rep1_peak_635	20.0338	349.826	CP003826.1	1079795	1082028	+	CNAG_05867	L-fucose transporter
CP003826.1	1089233	1091605	TX1.ChIP.rep1_peak_636	10.5024	123.884	CP003826.1	1088032	1090577	-	CNAG_05872	endopeptidase
CP003826.1	1092419	1092899	TX1.ChIP.rep1_peak_637	3.69265	18.6903	CP003826.1	1090700	1092866	-	CNAG_05873	hypothetical protein
CP003826.1	1122278	1123172	TX1.ChIP.rep1_peak_638	9.32915	98.9142	CP003826.1	1121382	1122806	-	CNAG_05888	hypothetical protein
CP003826.1	1181840	1182504	TX1.ChIP.rep1_peak_639	4.11565	25.2057	CP003826.1	1177227	1181933	-	CNAG_05907	pyruvate carboxylase
CP003826.1	1203037	1203658	TX1.ChIP.rep1_peak_641	3.40036	16.6445	CP003826.1	1200515	1203099	-	CNAG_05913	alpha-glucosidase
CP003826.1	1208478	1209533	TX1.ChIP.rep1_peak_642	11.3016	146.791	CP003826.1	1206237	1209084	-	CNAG_05915	hypothetical protein
CP003826.1	1240644	1241621	TX1.ChIP.rep1_peak_643	13.2826	208.416	CP003826.1	1236953	1241060	-	CNAG_05929	MFS transporter, SP family, general alphaglucoside:H symporter
CP003826.1	1267311	1267927	TX1.ChIP.rep1_peak_644	3.07419	12.5663	CP003826.1	1266326	1268709	-	CNAG_05939	hypothetical protein, variant
CP003826.1	1268071	1272809	TX1.ChIP.rep1_peak_645	13.7039	220.926	CP003826.1	1266326	1268709	-	CNAG_05939	hypothetical protein, variant
CP003826.1	1282999	1283733	TX1.ChIP.rep1_peak_646	7.15326	65.7127	CP003826.1	1282894	1283653	+	CNAG_07684	hypothetical protein
CP003826.1	1286496	1287260	TX1.ChIP.rep1_peak_647	5.73311	46.6463	CP003826.1	1284411	1286726	-	CNAG_07685	UMF1 family MFS transporter
CP003826.1	1303399	1304933	TX1.ChIP.rep1_peak_648	12.6306	167.4	CP003826.1	1301981	1303676	-	CNAG_07690	hypothetical protein
CP003826.1	1305856	1306829	TX1.ChIP.rep1_peak_649	4.01694	22.8505	CP003826.1	1304654	1306350	-	CNAG_07691	hypothetical protein
CP003826.1	1326304	1326863	TX1.ChIP.rep1_peak_650	6.10003	50.9316	CP003826.1	1323168	1326508	-	CNAG_07695	gamma-aminobutyric acid transporter
CP003826.1	1328994	1329952	TX1.ChIP.rep1_peak_651	8.79725	97.255	CP003826.1	1329025	1329428	-	CNAG_12708	#N/A
CP003826.1	1351798	1352232	TX1.ChIP.rep1_peak_652	3.53495	19.1559	CP003826.1	1349691	1351871	+	CNAG_05965	hypothetical protein
CP003826.1	1368102	1369451	TX1.ChIP.rep1_peak_653	6.11952	49.7968	CP003826.1	1365716	1369039	-	CNAG_12712	#N/A
CP003826.1	1394596	1395240	TX1.ChIP.rep1_peak_654	4.97039	35.2273	CP003826.1	1394720	1397099	+	CNAG_05982	MFS transporter, SP family, general alphaglucoside:H symporter
CP003827.1	1792	2224	TX1.ChIP.rep1_peak_655	2.80071	8.92491	CP003827.1	3336	7347	-	CNAG_06944	hypothetical protein
CP003827.1	49312	49754	TX1.ChIP.rep1_peak_656	3.07454	12.9636	CP003827.1	49504	53555	+	CNAG_03100	cytoplasmic protein
CP003827.1	64401	65111	TX1.ChIP.rep1_peak_657	3.34294	15.8376	CP003827.1	63836	64578	-	CNAG_03105	hypothetical protein
CP003827.1	67305	67931	TX1.ChIP.rep1_peak_658	4.19233	24.5492	CP003827.1	66091	67537	-	CNAG_03107	hypothetical protein
CP003827.1	114193	115242	TX1.ChIP.rep1_peak_659	9.92256	129.744	CP003827.1	105796	114437	-	CNAG_03120	alpha-1,3-glucan synthase
CP003827.1	141288	141958	TX1.ChIP.rep1_peak_660	2.93885	12.3443	CP003827.1	139400	141875	-	CNAG_07712	NAD-dependent histone deacetylase SIR2
CP003827.1	150890	151274	TX1.ChIP.rep1_peak_661	2.38983	7.69811	CP003827.1	151185	154332	+	CNAG_03135	hypothetical protein
CP003827.1	156240	158797	TX1.ChIP.rep1_peak_662	19.818	331.213	CP003827.1	154110	157291	-	CNAG_03136	hypothetical protein
CP003827.1	171093	172393	TX1.ChIP.rep1_peak_663	10.9664	147.318	CP003827.1	168686	171516	-	CNAG_03140	sugar transporter
CP003827.1	173487	174297	TX1.ChIP.rep1_peak_664	8.09474	87.4454	CP003827.1	172802	173767	-	CNAG_03142	hypothetical protein
CP003827.1	179402	180116	TX1.ChIP.rep1_peak_665	8.71336	99.3897	CP003827.1	176327	179666	-	CNAG_03145	hypothetical protein
CP003827.1	211655	212140	TX1.ChIP.rep1_peak_666	2.8879	12.392	CP003827.1	211670	214236	+	CNAG_03158	alpha-1,3-mannosyltransferase CMT1
CP003827.1	218260	219999	TX1.ChIP.rep1_peak_667	16.3565	267.192	CP003827.1	214637	219085	+	CNAG_03160	DNA cross-link repair 1A protein, variant
CP003827.1	247564	248577	TX1.ChIP.rep1_peak_668	2.65257	9.31241	CP003827.1	246006	247780	-	CNAG_03172	hypothetical protein
CP003827.1	263453	266085	TX1.ChIP.rep1_peak_669	16.2478	263.057	CP003827.1	259704	263674	-	CNAG_03177	hypothetical protein
CP003827.1	310529	311260	TX1.ChIP.rep1_peak_670	6.36565	57.1865	CP003827.1	307143	310698	-	CNAG_03193	hypothetical protein
CP003827.1	358999	359465	TX1.ChIP.rep1_peak_671	2.81398	10.5422	CP003827.1	356692	359003	-	CNAG_03212	forkhead domain-containing protein
CP003827.1	383159	386236	TX1.ChIP.rep1_peak_672	12.9684	189.209	CP003827.1	381001	383875	+	CNAG_03222	RNA lariat debranching enzyme
CP003827.1	401704	402111	TX1.ChIP.rep1_peak_673	3.1274	13.272	CP003827.1	401074	401831	-	CNAG_12742	#N/A
CP003827.1	454019	454531	TX1.ChIP.rep1_peak_674	5.74153	48.3138	CP003827.1	453049	454226	-	CNAG_12747	#N/A
CP003827.1	474781	475929	TX1.ChIP.rep1_peak_675	2.50991	13.0302	CP003827.1	456805	458008	-	CNAG_12748	#N/A
CP003827.1	476434	479740	TX1.ChIP.rep1_peak_676	2.36373	11.4528	CP003827.1	456805	458008	-	CNAG_12748	#N/A
CP003827.1	483151	483661	TX1.ChIP.rep1_peak_677	3.18269	17.7421	CP003827.1	505242	508279	-	CNAG_03258	AGC protein kinase, variant 1
CP003827.1	483881	484798	TX1.ChIP.rep1_peak_678	2.48881	9.64755	CP003827.1	505242	508279	-	CNAG_03258	AGC protein kinase, variant 1
CP003827.1	487233	487825	TX1.ChIP.rep1_peak_679	2.1613	8.79073	CP003827.1	505242	508279	-	CNAG_03258	AGC protein kinase, variant 1
CP003827.1	524365	524737	TX1.ChIP.rep1_peak_681	3.06832	12.9271	CP003827.1	522539	524448	-	CNAG_03266	malate dehydrogenase, NAD-dependent
CP003827.1	528457	529280	TX1.ChIP.rep1_peak_682	3.71626	19.8535	CP003827.1	527673	528658	-	CNAG_03268	hypothetical protein
CP003827.1	588535	589216	TX1.ChIP.rep1_peak_683	9.65531	108.963	CP003827.1	587910	588771	-	CNAG_12752	#N/A
CP003827.1	609542	610213	TX1.ChIP.rep1_peak_684	6.17889	53.6323	CP003827.1	607757	610154	+	CNAG_12753	#N/A
CP003827.1	673257	674900	TX1.ChIP.rep1_peak_685	19.2875	326.91	CP003827.1	670560	673656	-	CNAG_03333	cytoplasmic protein
CP003827.1	675337	675897	TX1.ChIP.rep1_peak_686	3.80571	20.4214	CP003827.1	676020	677875	+	CNAG_03335	ribose-phosphate pyrophosphokinase
CP003827.1	704195	705047	TX1.ChIP.rep1_peak_687	4.71722	35.4467	CP003827.1	696583	704402	-	CNAG_03345	hypothetical protein
CP003827.1	707643	710361	TX1.ChIP.rep1_peak_688	22.5589	402.589	CP003827.1	706174	708222	-	CNAG_03346	hypothetical protein
CP003827.1	713958	714399	TX1.ChIP.rep1_peak_689	3.00825	12.9555	CP003827.1	714123	717304	-	CNAG_03348	hypothetical protein
CP003827.1	729618	730291	TX1.ChIP.rep1_peak_691	4.10218	23.3942	CP003827.1	729080	729998	-	CNAG_12758	#N/A
CP003827.1	768528	769017	TX1.ChIP.rep1_peak_692	4.00952	23.3612	CP003827.1	766081	774784	+	CNAG_03368	microtubule Associated protein, variant
CP003827.1	808810	809339	TX1.ChIP.rep1_peak_693	3.10533	13.1435	CP003827.1	804046	809088	-	CNAG_03382	hypothetical protein
CP003827.1	811614	813648	TX1.ChIP.rep1_peak_694	10.336	119.515	CP003827.1	810812	812035	-	CNAG_03384	hypothetical protein
CP003827.1	824838	825274	TX1.ChIP.rep1_peak_695	3.60246	18.3836	CP003827.1	824976	827276	+	CNAG_03389	alpha-ketoglutarate catabolism dioxygenase
CP003827.1	841712	842273	TX1.ChIP.rep1_peak_696	5.50672	40.7303	CP003827.1	840483	841794	+	CNAG_03395	NifU-like protein c
CP003827.1	844129	844782	TX1.ChIP.rep1_peak_697	6.2887	51.3942	CP003827.1	842050	844275	+	CNAG_03396	NAD diphosphatase
CP003827.1	870458	871022	TX1.ChIP.rep1_peak_698	3.20762	14.5753	CP003827.1	867716	870512	-	CNAG_03405	hypothetical protein
CP003827.1	889881	891117	TX1.ChIP.rep1_peak_699	15.6213	239.587	CP003827.1	887976	890566	-	CNAG_03412	chitinase
CP003827.1	924387	925213	TX1.ChIP.rep1_peak_700	6.11313	57.3876	CP003827.1	922512	924439	-	CNAG_03426	GDP-mannose transporter 2
CP003827.1	940060	940916	TX1.ChIP.rep1_peak_701	10.0972	126.316	CP003827.1	938101	940402	-	CNAG_03433	endo alpha-1,4 polygalactosaminidase precursor
CP003827.1	951748	954853	TX1.ChIP.rep1_peak_702	20.0273	406.667	CP003827.1	949211	951945	-	CNAG_03438	hexose transporter
CP003827.1	991590	992252	TX1.ChIP.rep1_peak_703	2.88911	13.6564	CP003827.1	987791	991856	+	CNAG_03453	kinesin family member 11
CP003827.1	994238	996154	TX1.ChIP.rep1_peak_704	18.2772	284.362	CP003827.1	992102	994416	+	CNAG_12773	#N/A
CP003827.1	1008598	1009659	TX1.ChIP.rep1_peak_705	4.38374	27.9177	CP003827.1	1006849	1009289	-	CNAG_03461	hypothetical protein
CP003827.1	1019986	1020976	TX1.ChIP.rep1_peak_707	7.35271	70.569	CP003827.1	1019031	1020682	-	CNAG_07734	hypothetical protein
CP003827.1	1041299	1042331	TX1.ChIP.rep1_peak_708	16.3014	251.438	CP003827.1	1038150	1041316	-	CNAG_07736	glucan endo-1,3-alpha-glucosidase agn1
CP003827.1	1051381	1052102	TX1.ChIP.rep1_peak_709	8.96179	126.301	CP003827.1	1049151	1051524	-	CNAG_03474	efflux protein EncT
CP003827.1	1077855	1078393	TX1.ChIP.rep1_peak_710	2.28551	6.27651	CP003827.1	1076683	1078152	+	CNAG_03481	ribonuclease P protein component
CP003827.1	1086858	1088027	TX1.ChIP.rep1_peak_711	7.33906	80.2963	CP003827.1	1083535	1087283	-	CNAG_03485	polyamine transporter 1
CP003827.1	1098163	1099029	TX1.ChIP.rep1_peak_712	10.939	151.603	CP003827.1	1096692	1098376	-	CNAG_12784	#N/A
CP003827.1	1104548	1105285	TX1.ChIP.rep1_peak_713	3.59466	18.3347	CP003827.1	1102552	1105816	-	CNAG_03494	hypothetical protein
CP003827.1	1105436	1106026	TX1.ChIP.rep1_peak_714	3.35309	15.4534	CP003827.1	1102552	1105816	-	CNAG_03494	hypothetical protein
CP003827.1	1113903	1116616	TX1.ChIP.rep1_peak_715	17.4713	317.999	CP003827.1	1111156	1114391	-	CNAG_03498	metalloreductase
CP003827.1	1119011	1119559	TX1.ChIP.rep1_peak_716	2.60355	9.03949	CP003827.1	1117448	1123856	-	CNAG_03500	osmosensor
CP003827.1	1133683	1134655	TX1.ChIP.rep1_peak_717	3.15942	15.5123	CP003827.1	1128098	1133739	-	CNAG_03503	ATP-binding cassette transporter protein YOR1,variant
CP003827.1	1162988	1164937	TX1.ChIP.rep1_peak_718	17.692	303.246	CP003827.1	1159684	1163171	-	CNAG_03516	hypothetical protein
CP003827.1	1171237	1171778	TX1.ChIP.rep1_peak_720	3.30365	15.3761	CP003827.1	1168107	1171407	-	CNAG_03517	NADH dehydrogenase
CP003827.1	1186905	1189186	TX1.ChIP.rep1_peak_721	9.25203	104.734	CP003827.1	1180509	1187356	-	CNAG_03524	transmembrane receptor
CP003827.1	1193376	1193997	TX1.ChIP.rep1_peak_722	4.85787	33.4149	CP003827.1	1189977	1193783	-	CNAG_03525	alpha,alpha-trehalase
CP003827.1	1218871	1220596	TX1.ChIP.rep1_peak_723	12.8396	190.959	CP003827.1	1214092	1218896	+	CNAG_07744	Atypical/PI4K protein kinase
CP003827.1	1244828	1245478	TX1.ChIP.rep1_peak_724	9.77768	132.106	CP003827.1	1245225	1247676	+	CNAG_03545	hypothetical protein
CP003827.1	1286293	1286942	TX1.ChIP.rep1_peak_725	7.02349	67.1527	CP003827.1	1283462	1286559	-	CNAG_03563	aspartate-tRNA(Asn) ligase
CP003827.1	1288262	1289587	TX1.ChIP.rep1_peak_726	12.6512	171.774	CP003827.1	1286573	1288357	+	CNAG_03564	hypothetical protein
CP003827.1	1289784	1290159	TX1.ChIP.rep1_peak_727	2.35225	6.98381	CP003827.1	1289236	1294125	+	CNAG_03565	plasma-membrane proton-efflux P-type ATPase
CP003827.1	1294422	1295644	TX1.ChIP.rep1_peak_728	11.7597	145.662	CP003827.1	1294700	1296342	+	CNAG_03566	hypothetical protein
CP003827.1	1301547	1302037	TX1.ChIP.rep1_peak_729	3.9158	24.0966	CP003827.1	1300643	1301970	+	CNAG_03570	hypothetical protein
CP003827.1	1303855	1304815	TX1.ChIP.rep1_peak_730	5.06121	37.6368	CP003827.1	1302085	1303908	+	CNAG_12801	#N/A
CP003827.1	1316656	1317086	TX1.ChIP.rep1_peak_731	3.37109	15.7856	CP003827.1	1313266	1316793	+	CNAG_03575	alpha-L-rhamnosidase
CP003827.1	1361982	1363799	TX1.ChIP.rep1_peak_732	2.55968	9.23413	CP003827.1	1359863	1362381	-	CNAG_07751	siderophore iron transporter MirB
CP003827.1	1364112	1364700	TX1.ChIP.rep1_peak_733	3.33936	16.2595	CP003827.1	1363716	1366193	+	CNAG_12807	#N/A
CP003827.1	1368250	1368641	TX1.ChIP.rep1_peak_734	3.19361	14.6984	CP003827.1	1366722	1368262	-	CNAG_06977	L-iditol 2-dehydrogenase
CP003827.1	1375310	1375883	TX1.ChIP.rep1_peak_735	3.04197	13.3556	CP003827.1	1375636	1377800	+	CNAG_07752	UDP-galactopyranose mutase
CP003827.1	1389497	1389942	TX1.ChIP.rep1_peak_736	3.55069	16.8545	CP003827.1	1388726	1389184	+	CNAG_12809	#N/A
CP003828.1	6897	7676	TX1.ChIP.rep1_peak_737	11.0612	144.861	CP003828.1	5480	7420	-	CNAG_04101	hypothetical protein
CP003828.1	13689	14317	TX1.ChIP.rep1_peak_738	7.00069	69.824	CP003828.1	11360	13935	-	CNAG_04103	hypothetical protein
CP003828.1	16084	16654	TX1.ChIP.rep1_peak_739	5.30265	40.4571	CP003828.1	14120	16182	+	CNAG_04104	mucin-desulfating sulfatase
CP003828.1	17844	18461	TX1.ChIP.rep1_peak_740	3.67764	20.1091	CP003828.1	17302	17916	-	CNAG_04105	hypothetical protein
CP003828.1	32151	32614	TX1.ChIP.rep1_peak_741	3.1901	14.0514	CP003828.1	30277	32475	+	CNAG_04111	lectin, mannose-binding 2
CP003828.1	33027	33690	TX1.ChIP.rep1_peak_742	3.33799	21.3472	CP003828.1	32513	33224	-	CNAG_12812	#N/A
CP003828.1	109030	109645	TX1.ChIP.rep1_peak_743	11.1845	139.973	CP003828.1	109387	109973	+	CNAG_12818	#N/A
CP003828.1	112064	112742	TX1.ChIP.rep1_peak_744	4.19939	26.0659	CP003828.1	111224	112130	-	CNAG_12820	#N/A
CP003828.1	116792	118515	TX1.ChIP.rep1_peak_745	20.1765	337.631	CP003828.1	114834	117004	-	CNAG_04142	tartrate transporter
CP003828.1	150904	151323	TX1.ChIP.rep1_peak_746	2.94032	11.614	CP003828.1	149933	151053	-	CNAG_12822	#N/A
CP003828.1	168989	169898	TX1.ChIP.rep1_peak_747	3.36006	16.3906	CP003828.1	166848	169568	-	CNAG_04162	AGC/PKA protein kinase
CP003828.1	170241	171209	TX1.ChIP.rep1_peak_748	3.75452	22.4206	CP003828.1	170981	174659	+	CNAG_04163	hypothetical protein
CP003828.1	181509	182038	TX1.ChIP.rep1_peak_749	3.60934	18.1806	CP003828.1	178602	182325	+	CNAG_04166	smad nuclear-interacting protein 1
CP003828.1	206911	210702	TX1.ChIP.rep1_peak_750	14.6197	233.507	CP003828.1	201977	207019	-	CNAG_04176	hypothetical protein
CP003828.1	233477	234228	TX1.ChIP.rep1_peak_751	6.15942	50.9271	CP003828.1	232478	233891	-	CNAG_04185	hypothetical protein
CP003828.1	242935	243530	TX1.ChIP.rep1_peak_752	2.82042	11.4437	CP003828.1	239962	243028	-	CNAG_04189	succinate dehydrogenase [ubiquinone] flavoproteinsubunit, mitochondrial
CP003828.1	296668	297456	TX1.ChIP.rep1_peak_753	4.03816	23.8311	CP003828.1	294755	297027	-	CNAG_04208	ataxin-3
CP003828.1	299151	300578	TX1.ChIP.rep1_peak_754	14.0571	212.902	CP003828.1	297199	299347	+	CNAG_04209	voltage-gated potassium channel protein beta-2subunit
CP003828.1	319037	319946	TX1.ChIP.rep1_peak_756	9.06632	101.012	CP003828.1	317783	319163	-	CNAG_12832	#N/A
CP003828.1	381189	383769	TX1.ChIP.rep1_peak_758	8.84315	117.841	CP003828.1	377611	381464	+	CNAG_04242	hypothetical protein
CP003828.1	443256	445582	TX1.ChIP.rep1_peak_759	12.8039	172.265	CP003828.1	445328	447899	+	CNAG_04271	hypothetical protein
CP003828.1	494044	495716	TX1.ChIP.rep1_peak_760	21.4714	364.183	CP003828.1	493450	495466	-	CNAG_12841	#N/A
CP003828.1	535061	536304	TX1.ChIP.rep1_peak_761	6.20186	55.5187	CP003828.1	533751	535918	+	CNAG_04311	charged multivesicular body protein 7
CP003828.1	537876	538399	TX1.ChIP.rep1_peak_762	3.96419	21.9592	CP003828.1	538262	540020	+	CNAG_04313	NADPH2 dehydrogenase
CP003828.1	562611	563285	TX1.ChIP.rep1_peak_763	3.97003	23.6521	CP003828.1	562318	563238	+	CNAG_04322	hypothetical protein
CP003828.1	566606	567413	TX1.ChIP.rep1_peak_764	13.8521	216.345	CP003828.1	563109	566894	-	CNAG_04323	hypothetical protein
CP003828.1	569905	571219	TX1.ChIP.rep1_peak_765	8.42511	100.323	CP003828.1	567193	570341	+	CNAG_04324	hypothetical protein
CP003828.1	621415	622267	TX1.ChIP.rep1_peak_766	3.1511	15.8655	CP003828.1	615314	621847	+	CNAG_04341	recyclin-1
CP003828.1	624143	624778	TX1.ChIP.rep1_peak_767	4.3565	29.2652	CP003828.1	622189	624625	-	CNAG_04343	nicotinamide mononucleotide permease
CP003828.1	703668	704437	TX1.ChIP.rep1_peak_768	9.69306	117.61	CP003828.1	701515	703899	-	CNAG_04373	alginate lyase
CP003828.1	706748	708350	TX1.ChIP.rep1_peak_769	18.7759	311.448	CP003828.1	704472	707750	-	CNAG_04374	hypothetical protein
CP003828.1	733362	733854	TX1.ChIP.rep1_peak_771	5.00003	35.7845	CP003828.1	731280	733548	-	CNAG_04387	thioredoxin-like protein 4A
CP003828.1	740925	741574	TX1.ChIP.rep1_peak_772	4.18405	26.2547	CP003828.1	736392	741441	-	CNAG_07766	DNA polymerase lambda subunit
CP003828.1	749231	749777	TX1.ChIP.rep1_peak_773	3.48516	18.5831	CP003828.1	742850	752459	-	CNAG_04393	RNA helicase
CP003828.1	815750	817507	TX1.ChIP.rep1_peak_775	2.18426	8.02135	CP003828.1	802569	803599	-	CNAG_12851	#N/A
CP003828.1	831688	833755	TX1.ChIP.rep1_peak_777	7.63703	97.9446	CP003828.1	833856	834542	-	CNAG_12852	#N/A
CP003828.1	867833	868599	TX1.ChIP.rep1_peak_778	7.43871	73.6811	CP003828.1	864308	868015	-	CNAG_07770	ferric-chelate reductase
CP003828.1	1011751	1012187	TX1.ChIP.rep1_peak_779	3.12381	13.6556	CP003828.1	1010255	1014153	+	CNAG_04496	rab GTPase activator
CP003828.1	1030865	1031279	TX1.ChIP.rep1_peak_780	3.54372	18.0146	CP003828.1	1030974	1031975	+	CNAG_04503	hypothetical protein
CP003828.1	1034463	1035434	TX1.ChIP.rep1_peak_781	6.45918	56.5502	CP003828.1	1032690	1035071	-	CNAG_04504	hypothetical protein
CP003828.1	1038705	1039262	TX1.ChIP.rep1_peak_782	2.46983	8.2852	CP003828.1	1035860	1039071	-	CNAG_04505	guanine nucleotide-binding protein subunit alpha
CP003828.1	1064767	1066157	TX1.ChIP.rep1_peak_783	11.1595	143.696	CP003828.1	1060770	1065025	+	CNAG_04515	hypothetical protein, variant
CP003828.1	1078271	1078799	TX1.ChIP.rep1_peak_784	4.46323	29.0807	CP003828.1	1076374	1078599	-	CNAG_04521	oxidoreductase
CP003828.1	1082009	1083134	TX1.ChIP.rep1_peak_785	14.1297	203.055	CP003828.1	1078823	1082206	-	CNAG_04522	hypothetical protein
CP003828.1	1112037	1112999	TX1.ChIP.rep1_peak_787	10.1354	127.854	CP003828.1	1110435	1112313	-	CNAG_04535	tartrate dehydrogenase
CP003829.1	21011	22156	TX1.ChIP.rep1_peak_788	5.87914	49.3327	CP003829.1	21726	24883	+	CNAG_04920	galactose transporter, variant
CP003829.1	52584	54060	TX1.ChIP.rep1_peak_789	11.0489	153.194	CP003829.1	51925	52706	+	CNAG_12880	#N/A
CP003829.1	55660	56855	TX1.ChIP.rep1_peak_790	21.3406	385.112	CP003829.1	53587	56053	+	CNAG_04908	hypothetical protein, variant
CP003829.1	70974	71781	TX1.ChIP.rep1_peak_791	9.52371	110.336	CP003829.1	64906	71159	+	CNAG_04904	clathrin heavy chain
CP003829.1	97620	98834	TX1.ChIP.rep1_peak_792	19.642	334.202	CP003829.1	94536	97661	-	CNAG_04892	hypothetical protein, variant 1
CP003829.1	105938	106489	TX1.ChIP.rep1_peak_793	4.23199	26.2868	CP003829.1	103568	106058	-	CNAG_04888	hypothetical protein
CP003829.1	122265	122791	TX1.ChIP.rep1_peak_795	5.23595	39.6107	CP003829.1	120705	122528	+	CNAG_04880	hypothetical protein
CP003829.1	133245	134085	TX1.ChIP.rep1_peak_796	6.46688	57.4952	CP003829.1	131802	133460	+	CNAG_12885	#N/A
CP003829.1	134653	135305	TX1.ChIP.rep1_peak_797	4.34251	27.6382	CP003829.1	135281	137432	+	CNAG_04876	endo-1,3(4)-beta-glucanase
CP003829.1	140727	141391	TX1.ChIP.rep1_peak_798	6.15587	53.4625	CP003829.1	140911	143110	+	CNAG_04874	hypothetical protein
CP003829.1	156286	158255	TX1.ChIP.rep1_peak_800	11.417	156.969	CP003829.1	154083	158001	-	CNAG_04869	carboxylesterase
CP003829.1	160414	160939	TX1.ChIP.rep1_peak_801	4.4383	28.2849	CP003829.1	158112	160819	+	CNAG_04868	cytoplasmic protein, variant
CP003829.1	169607	173745	TX1.ChIP.rep1_peak_802	12.5926	240.67	CP003829.1	169288	169786	-	CNAG_12888	#N/A
CP003829.1	175133	175729	TX1.ChIP.rep1_peak_803	2.82851	11.4931	CP003829.1	173117	177765	+	CNAG_04864	iron regulator 1
CP003829.1	179494	181140	TX1.ChIP.rep1_peak_804	11.2887	146.689	CP003829.1	179867	180359	+	CNAG_12889	#N/A
CP003829.1	188376	189009	TX1.ChIP.rep1_peak_805	4.61312	31.3953	CP003829.1	188972	190976	+	CNAG_04861	transglycosylase SLT domain-containing protein
CP003829.1	194124	194614	TX1.ChIP.rep1_peak_806	3.52812	17.6773	CP003829.1	190936	194468	-	CNAG_04860	hypothetical protein
CP003829.1	196612	197188	TX1.ChIP.rep1_peak_807	4.2161	25.2925	CP003829.1	194566	196894	-	CNAG_04859	rho family protein
CP003829.1	199242	199954	TX1.ChIP.rep1_peak_808	4.23711	28.9958	CP003829.1	196927	199433	-	CNAG_04857	hypothetical protein
CP003829.1	218600	223894	TX1.ChIP.rep1_peak_809	2.43116	16.4153	CP003829.1	230150	232591	-	CNAG_04855	hypothetical protein
CP003829.1	249051	249553	TX1.ChIP.rep1_peak_811	3.79154	24.2499	CP003829.1	246933	249135	+	CNAG_04847	hypothetical protein
CP003829.1	259231	259819	TX1.ChIP.rep1_peak_812	3.15942	15.5123	CP003829.1	257094	260526	-	CNAG_04842	hypothetical protein
CP003829.1	260009	261172	TX1.ChIP.rep1_peak_813	5.6362	44.3611	CP003829.1	257094	260526	-	CNAG_04842	hypothetical protein
CP003829.1	270953	271591	TX1.ChIP.rep1_peak_814	3.47852	17.3666	CP003829.1	268666	271870	-	CNAG_04838	hypothetical protein
CP003829.1	274469	276171	TX1.ChIP.rep1_peak_815	17.7659	315.636	CP003829.1	272013	274860	-	CNAG_04837	hypothetical protein
CP003829.1	343059	344761	TX1.ChIP.rep1_peak_817	14.6434	248.175	CP003829.1	343569	344025	-	CNAG_12900	#N/A
CP003829.1	346072	346980	TX1.ChIP.rep1_peak_818	7.62315	85.6769	CP003829.1	344619	346598	+	CNAG_04807	hypothetical protein
CP003829.1	366288	367876	TX1.ChIP.rep1_peak_819	12.592	211.238	CP003829.1	362660	366606	-	CNAG_04801	hypothetical protein
CP003829.1	368175	368658	TX1.ChIP.rep1_peak_820	2.92154	12.2387	CP003829.1	367202	369644	-	CNAG_04800	phenylalanine-tRNA ligase, alpha subunit
CP003829.1	371997	372757	TX1.ChIP.rep1_peak_821	2.4136	7.04061	CP003829.1	372580	374646	+	CNAG_04798	regulatory protein cys-3
CP003829.1	383615	384848	TX1.ChIP.rep1_peak_822	4.83501	35.6501	CP003829.1	381298	384429	-	CNAG_04794	spermine transporter
CP003829.1	385701	386093	TX1.ChIP.rep1_peak_823	2.86524	10.8288	CP003829.1	384712	385775	+	CNAG_04793	hypothetical protein
CP003829.1	412163	413104	TX1.ChIP.rep1_peak_824	20.2068	347.69	CP003829.1	409446	412371	-	CNAG_04784	monosaccharide transporter
CP003829.1	416894	417352	TX1.ChIP.rep1_peak_825	3.08966	13.4501	CP003829.1	414282	417031	-	CNAG_04783	monosaccharide transporter
CP003829.1	441771	442383	TX1.ChIP.rep1_peak_826	5.0513	36.1392	CP003829.1	436887	441883	-	CNAG_04774	nuclear protein
CP003829.1	480663	481769	TX1.ChIP.rep1_peak_828	4.99614	35.0518	CP003829.1	479894	481448	-	CNAG_04757	mitochondrial protein
CP003829.1	484263	486268	TX1.ChIP.rep1_peak_829	18.6056	321.222	CP003829.1	481786	484386	-	CNAG_04756	hypothetical protein
CP003829.1	494259	495396	TX1.ChIP.rep1_peak_830	3.33158	16.4314	CP003829.1	493639	495240	-	CNAG_12913	#N/A
CP003829.1	498914	500168	TX1.ChIP.rep1_peak_831	10.0436	111.21	CP003829.1	496910	499781	-	CNAG_04753	gluconolactonase
CP003829.1	501626	502083	TX1.ChIP.rep1_peak_832	4.04819	22.7683	CP003829.1	501910	502523	-	CNAG_12915	#N/A
CP003829.1	526071	526473	TX1.ChIP.rep1_peak_833	2.08447	4.87828	CP003829.1	525945	528916	+	CNAG_04741	endosome protein
CP003829.1	540962	544348	TX1.ChIP.rep1_peak_834	10.9291	132.83	CP003829.1	536863	541076	-	CNAG_04737	hypothetical protein
CP003829.1	561911	562551	TX1.ChIP.rep1_peak_835	4.92934	32.8538	CP003829.1	561974	562526	-	CNAG_12918	#N/A
CP003829.1	600437	601542	TX1.ChIP.rep1_peak_836	5.61373	44.202	CP003829.1	599780	600629	+	CNAG_12922	#N/A
CP003829.1	641935	642358	TX1.ChIP.rep1_peak_838	2.46854	8.55272	CP003829.1	625977	641984	+	CNAG_07855	midasin
CP003829.1	646284	647357	TX1.ChIP.rep1_peak_839	27.9607	546.183	CP003829.1	646930	649721	+	CNAG_04704	MFS transporter, SHS family, lactate transporter
CP003829.1	670195	670899	TX1.ChIP.rep1_peak_840	9.03024	101.877	CP003829.1	665811	670278	+	CNAG_04697	zinc finger protein
CP003829.1	673471	674342	TX1.ChIP.rep1_peak_841	5.56316	45.7946	CP003829.1	670848	673655	-	CNAG_04696	DNA clamp loader
CP003829.1	685659	686243	TX1.ChIP.rep1_peak_842	4.16557	24.3774	CP003829.1	686134	688792	+	CNAG_04691	hypothetical protein
CP003829.1	689719	690187	TX1.ChIP.rep1_peak_843	3.5706	20.3654	CP003829.1	688618	689805	-	CNAG_04690	acylpyruvate hydrolase
CP003829.1	693290	694327	TX1.ChIP.rep1_peak_844	15.7916	255.212	CP003829.1	691246	693610	-	CNAG_04688	acyl-CoA dehydrogenase
CP003829.1	700861	701986	TX1.ChIP.rep1_peak_845	14.2001	186.393	CP003829.1	698586	701511	-	CNAG_07856	hypothetical protein
CP003829.1	721320	722441	TX1.ChIP.rep1_peak_846	7.00002	60.8165	CP003829.1	720936	721756	-	CNAG_04675	hypothetical protein
CP003829.1	756803	757646	TX1.ChIP.rep1_peak_847	11.7425	154.953	CP003829.1	754385	756982	-	CNAG_04659	pyruvate decarboxylase
CP003829.1	760666	761383	TX1.ChIP.rep1_peak_848	12.847	174.017	CP003829.1	759707	760931	-	CNAG_04657	short-chain dehydrogenase
CP003829.1	762847	763918	TX1.ChIP.rep1_peak_849	3.81737	20.7583	CP003829.1	761283	763510	+	CNAG_04656	arginine-tRNA-protein transferase, variant
CP003829.1	811254	811676	TX1.ChIP.rep1_peak_851	2.63718	10.3099	CP003829.1	807759	811426	-	CNAG_04638	hypothetical protein
CP003829.1	816114	817027	TX1.ChIP.rep1_peak_852	5.60502	46.4989	CP003829.1	815724	816669	+	CNAG_12935	#N/A
CP003829.1	819721	820567	TX1.ChIP.rep1_peak_853	7.95053	91.5203	CP003829.1	820076	823821	+	CNAG_04634	hypothetical protein
CP003829.1	826795	827502	TX1.ChIP.rep1_peak_854	5.35635	39.3297	CP003829.1	827315	829994	+	CNAG_04632	uracil permease
CP003829.1	832250	832887	TX1.ChIP.rep1_peak_855	9.75761	109.125	CP003829.1	829862	832532	-	CNAG_04631	ribitol kinase
CP003829.1	835812	836455	TX1.ChIP.rep1_peak_856	4.74341	33.6352	CP003829.1	832746	835947	-	CNAG_04630	hypothetical protein
CP003829.1	850521	851115	TX1.ChIP.rep1_peak_858	7.27255	69.9766	CP003829.1	850966	852517	+	CNAG_04623	hypothetical protein
CP003829.1	854727	855384	TX1.ChIP.rep1_peak_859	6.71761	62.9776	CP003829.1	852378	854913	-	CNAG_04622	endoplasmic reticulum protein
CP003829.1	858995	859691	TX1.ChIP.rep1_peak_860	9.32106	108.756	CP003829.1	855660	859244	-	CNAG_04621	glycogen(starch) synthase
CP003829.1	868316	868846	TX1.ChIP.rep1_peak_861	4.0441	23.8705	CP003829.1	865434	868670	-	CNAG_04618	hypothetical protein
CP003829.1	876681	877223	TX1.ChIP.rep1_peak_862	5.19423	39.3128	CP003829.1	874103	877542	-	CNAG_04616	hypothetical protein
CP003829.1	907235	908063	TX1.ChIP.rep1_peak_863	4.55212	32.5733	CP003829.1	907350	907445	+	CNAG_10127	#N/A
CP003829.1	917711	918879	TX1.ChIP.rep1_peak_864	6.06064	57.3865	CP003829.1	915574	918258	-	CNAG_04601	glycine hydroxymethyltransferase
CP003829.1	930507	933200	TX1.ChIP.rep1_peak_865	19.6337	331.491	CP003829.1	929313	932037	-	CNAG_04597	hypothetical protein
CP003829.1	939519	940182	TX1.ChIP.rep1_peak_866	11.2967	152.67	CP003829.1	936830	939691	-	CNAG_04594	hypothetical protein
CP003829.1	944692	945909	TX1.ChIP.rep1_peak_867	4.35103	27.0841	CP003829.1	943505	945585	-	CNAG_04590	hypothetical protein
CP003829.1	954931	955288	TX1.ChIP.rep1_peak_868	2.50452	8.34099	CP003829.1	951008	955195	-	CNAG_04587	hypothetical protein, variant
CP003829.1	975131	975642	TX1.ChIP.rep1_peak_869	4.15933	24.046	CP003829.1	973486	975329	-	CNAG_04582	hypothetical protein
CP003829.1	990709	991528	TX1.ChIP.rep1_peak_870	12.6252	165.254	CP003829.1	989006	990914	-	CNAG_04576	hypothetical protein
CP003829.1	1020280	1020954	TX1.ChIP.rep1_peak_872	7.9638	78.0571	CP003829.1	1018631	1020502	-	CNAG_04566	beta-flanking protein
CP003829.1	1032463	1033814	TX1.ChIP.rep1_peak_873	8.8577	107.847	CP003829.1	1029678	1033775	-	CNAG_04561	monooxygenase
CP003829.1	1043767	1045414	TX1.ChIP.rep1_peak_874	12.074	165.759	CP003829.1	1045485	1047678	+	CNAG_04553	hypothetical protein
CP003829.1	1048246	1048655	TX1.ChIP.rep1_peak_875	3.45778	19.0959	CP003829.1	1048172	1048627	-	CNAG_12947	#N/A
CP003830.1	9887	10409	TX1.ChIP.rep1_peak_876	2.97897	18.9787	CP003830.1	8183	9781	-	CNAG_08001	hypothetical protein
CP003830.1	23253	23850	TX1.ChIP.rep1_peak_877	5.61472	48.9334	CP003830.1	20524	23387	-	CNAG_01464	nitric oxide dioxygenase
CP003830.1	73889	74480	TX1.ChIP.rep1_peak_879	4.46141	28.7539	CP003830.1	72456	73983	-	CNAG_01480	large subunit ribosomal protein L12
CP003830.1	103422	105104	TX1.ChIP.rep1_peak_880	8.67302	99.6224	CP003830.1	102688	103768	-	CNAG_01493	hypothetical protein, variant
CP003830.1	121775	122653	TX1.ChIP.rep1_peak_881	3.08158	13.4013	CP003830.1	118533	122002	-	CNAG_01499	hypothetical protein, variant
CP003830.1	129587	130014	TX1.ChIP.rep1_peak_882	3.28124	15.2391	CP003830.1	128563	129826	-	CNAG_12961	#N/A
CP003830.1	133636	134135	TX1.ChIP.rep1_peak_883	3.61675	18.2263	CP003830.1	132479	133657	-	CNAG_08003	hypothetical protein
CP003830.1	136769	137719	TX1.ChIP.rep1_peak_884	9.20375	103.786	CP003830.1	134511	136841	-	CNAG_01506	hypothetical protein
CP003830.1	178851	179406	TX1.ChIP.rep1_peak_885	5.19606	38.2265	CP003830.1	176668	179062	-	CNAG_01523	CMGC/MAPK/P38 protein kinase
CP003830.1	185956	186659	TX1.ChIP.rep1_peak_886	2.83459	11.1812	CP003830.1	183108	186356	-	CNAG_01526	cleavage and polyadenylation specificity factorsubunit 4
CP003830.1	187876	190936	TX1.ChIP.rep1_peak_887	19.319	352.518	CP003830.1	186572	189566	+	CNAG_12968	#N/A
CP003830.1	194153	195187	TX1.ChIP.rep1_peak_888	4.13348	24.4595	CP003830.1	194484	200448	+	CNAG_01530	suppressor protein SPT23
CP003830.1	237380	238061	TX1.ChIP.rep1_peak_890	6.74238	60.4052	CP003830.1	237558	238047	+	CNAG_12970	#N/A
CP003830.1	262280	263876	TX1.ChIP.rep1_peak_891	11.1306	149.983	CP003830.1	260426	262535	-	CNAG_01551	hypothetical protein
CP003830.1	272653	273985	TX1.ChIP.rep1_peak_892	10.9266	152.141	CP003830.1	271364	272934	+	CNAG_01557	calmodulin
CP003830.1	286079	289477	TX1.ChIP.rep1_peak_893	12.856	176.214	CP003830.1	288913	291062	+	CNAG_01562	hypothetical protein, variant
CP003830.1	315881	317894	TX1.ChIP.rep1_peak_894	13.5724	194.897	CP003830.1	317870	321638	+	CNAG_01572	tyrosine phosphatase, variant
CP003830.1	324868	325908	TX1.ChIP.rep1_peak_895	4.89761	38.8735	CP003830.1	321612	325412	-	CNAG_01573	hypothetical protein, variant
CP003830.1	335515	336372	TX1.ChIP.rep1_peak_896	3.92573	22.8053	CP003830.1	329357	335635	+	CNAG_01575	ATP-binding cassette transporter
CP003830.1	340326	341683	TX1.ChIP.rep1_peak_897	11.1247	153.191	CP003830.1	338384	341032	-	CNAG_01577	glutamate dehydrogenase (NADP )
CP003830.1	358477	358932	TX1.ChIP.rep1_peak_898	3.57737	17.497	CP003830.1	357020	358891	-	CNAG_01584	hydrolase
CP003830.1	363464	364137	TX1.ChIP.rep1_peak_899	5.43317	45.5814	CP003830.1	362990	363619	-	CNAG_12974	#N/A
CP003830.1	394910	396946	TX1.ChIP.rep1_peak_900	7.16141	64.8064	CP003830.1	393348	395104	-	CNAG_01603	hypothetical protein
CP003830.1	397840	398840	TX1.ChIP.rep1_peak_901	5.01331	34.1064	CP003830.1	396966	398544	-	CNAG_01604	TIGR01458 family HAD hydrolase
CP003830.1	443000	444002	TX1.ChIP.rep1_peak_902	9.64713	116.05	CP003830.1	440857	443816	+	CNAG_01619	hypothetical protein
CP003830.1	446559	448090	TX1.ChIP.rep1_peak_903	10.3132	141.726	CP003830.1	446019	447608	-	CNAG_12978	#N/A
CP003830.1	526736	527880	TX1.ChIP.rep1_peak_904	5.07734	36.3184	CP003830.1	525081	527691	-	CNAG_01652	peptide-N4-(N-acetyl-beta-glucosaminyl)asparagineamidase
CP003830.1	575878	577033	TX1.ChIP.rep1_peak_905	8.57171	90.0023	CP003830.1	573698	576264	-	CNAG_01674	MFS transporter
CP003830.1	590281	592211	TX1.ChIP.rep1_peak_906	10.9043	143.582	CP003830.1	590458	591354	-	CNAG_12985	#N/A
CP003830.1	602327	604264	TX1.ChIP.rep1_peak_907	19.9152	364.796	CP003830.1	602151	602802	-	CNAG_12989	#N/A
CP003830.1	653194	653813	TX1.ChIP.rep1_peak_908	7.04609	63.0364	CP003830.1	652567	653433	-	CNAG_12994	#N/A
CP003830.1	655740	656361	TX1.ChIP.rep1_peak_909	3.88871	22.0187	CP003830.1	656263	657934	+	CNAG_01702	integral membrane protein
CP003830.1	662656	664605	TX1.ChIP.rep1_peak_910	8.40582	93.6483	CP003830.1	660419	664137	-	CNAG_01704	serine/threonine protein kinase
CP003830.1	689266	689667	TX1.ChIP.rep1_peak_911	2.62468	9.00375	CP003830.1	687302	689176	+	CNAG_12995	#N/A
CP003830.1	722082	722577	TX1.ChIP.rep1_peak_912	4.51923	29.1428	CP003830.1	719853	722294	-	CNAG_01723	hypothetical protein
CP003830.1	753759	754239	TX1.ChIP.rep1_peak_913	4.11213	24.0322	CP003830.1	753206	753908	-	CNAG_01735	hypothetical protein
CP003830.1	769122	769937	TX1.ChIP.rep1_peak_914	3.67269	19.8252	CP003830.1	767111	769149	-	CNAG_01742	aquaporin-associated protein
CP003830.1	773006	773593	TX1.ChIP.rep1_peak_915	4.49423	28.6582	CP003830.1	771255	773273	-	CNAG_01744	phosphatase
CP003830.1	817712	818594	TX1.ChIP.rep1_peak_917	3.90731	23.4947	CP003830.1	816620	817949	-	CNAG_01761	hypothetical protein
CP003830.1	859151	859634	TX1.ChIP.rep1_peak_919	3.18282	14.6313	CP003830.1	858557	859444	+	CNAG_13002	#N/A
CP003830.1	861828	862968	TX1.ChIP.rep1_peak_920	6.2365	53.1921	CP003830.1	860915	862735	-	CNAG_01777	glyoxylate reductase
CP003830.1	890748	896496	TX1.ChIP.rep1_peak_921	3.68462	27.2108	CP003830.1	870137	872321	-	CNAG_01781	hypothetical protein, variant 1
CP003830.1	911872	912331	TX1.ChIP.rep1_peak_922	2.96361	13.9893	CP003830.1	929453	931480	-	CNAG_01787	hypothetical protein
CP003830.1	920058	920777	TX1.ChIP.rep1_peak_923	3.16776	16.8045	CP003830.1	929453	931480	-	CNAG_01787	hypothetical protein
CP003830.1	931546	932326	TX1.ChIP.rep1_peak_924	8.79363	98.9069	CP003830.1	929453	931480	-	CNAG_01787	hypothetical protein
CP003830.1	939507	939956	TX1.ChIP.rep1_peak_925	2.81751	10.3891	CP003830.1	938356	940432	-	CNAG_01791	ribosome production factor 1
CP003830.1	942196	943212	TX1.ChIP.rep1_peak_926	4.35668	28.6537	CP003830.1	940556	943454	+	CNAG_01792	ATP-dependent DNA helicase PIF1, variant
CP003830.1	953074	953544	TX1.ChIP.rep1_peak_927	3.22745	14.6963	CP003830.1	949574	953342	-	CNAG_01795	hypothetical protein
CP003830.1	964378	965302	TX1.ChIP.rep1_peak_929	6.87768	73.9901	CP003830.1	962962	964588	-	CNAG_01802	Fe-S cluster assembly protein DRE2
CP003830.1	980285	980807	TX1.ChIP.rep1_peak_930	4.35003	26.1596	CP003830.1	975037	980288	-	CNAG_01808	solute carrier family 25, member 34/35
CP003830.1	985636	986654	TX1.ChIP.rep1_peak_931	8.71742	94.9696	CP003830.1	984554	985766	-	CNAG_01812	large subunit ribosomal protein L24e
CP003830.1	999568	1000161	TX1.ChIP.rep1_peak_933	4.28541	29.9563	CP003830.1	997140	999627	+	CNAG_01818	ATP synthase mitochondrial F1 complex assemblyfactor 2
CP003830.1	1002869	1003478	TX1.ChIP.rep1_peak_934	7.53754	71.9157	CP003830.1	1003386	1004845	+	CNAG_01821	hypothetical protein
CP003830.1	1010242	1010736	TX1.ChIP.rep1_peak_936	2.50235	9.17429	CP003830.1	1009834	1010261	-	CNAG_13008	#N/A
CP003830.1	1067856	1069911	TX1.ChIP.rep1_peak_938	6.27889	59.5707	CP003830.1	1069671	1072942	+	CNAG_01846	flavoprotein
CP003830.1	1075995	1077169	TX1.ChIP.rep1_peak_939	11.0927	157.471	CP003830.1	1077184	1082283	-	CNAG_01848	hypothetical protein
CP003830.1	1099487	1100397	TX1.ChIP.rep1_peak_940	9.2165	101.572	CP003830.1	1096267	1100068	-	CNAG_01854	heparinase II/III family protein
CP003830.1	1111710	1112235	TX1.ChIP.rep1_peak_941	3.77891	20.2521	CP003830.1	1108127	1111855	-	CNAG_01859	hypothetical protein
CP003830.1	1118424	1118977	TX1.ChIP.rep1_peak_942	3.69799	20.4967	CP003830.1	1115829	1118936	-	CNAG_01862	hexose transporter
CP003830.1	1198925	1199469	TX1.ChIP.rep1_peak_943	2.71902	9.67924	CP003830.1	1197279	1199053	-	CNAG_01896	alcohol dehydrogenase (NADP )
CP003830.1	1209566	1211674	TX1.ChIP.rep1_peak_944	20.5057	363.6	CP003830.1	1210630	1216039	+	CNAG_01902	general transcriptional repressor
CP003830.1	1229633	1230299	TX1.ChIP.rep1_peak_945	2.52474	8.88318	CP003830.1	1225127	1230130	-	CNAG_01905	serine/threonine protein kinase
CP003830.1	1256343	1256968	TX1.ChIP.rep1_peak_946	5.29092	38.8823	CP003830.1	1254641	1256479	-	CNAG_01915	ribonucleoside-diphosphate reductase subunit M2
CP003830.1	1268180	1269282	TX1.ChIP.rep1_peak_947	9.04546	98.57	CP003830.1	1266271	1268687	-	CNAG_01919	hypothetical protein
CP003830.1	1280337	1281549	TX1.ChIP.rep1_peak_948	17.0775	264.119	CP003830.1	1278718	1281012	-	CNAG_01925	hypothetical protein
CP003830.1	1282182	1282740	TX1.ChIP.rep1_peak_949	5.2087	37.9471	CP003830.1	1282299	1285548	-	CNAG_01926	peroxisome targeting signal receptor
CP003830.1	1298120	1299902	TX1.ChIP.rep1_peak_950	7.53083	74.8736	CP003830.1	1294148	1298456	-	CNAG_01930	endopeptidase
CP003830.1	1312344	1313554	TX1.ChIP.rep1_peak_951	20.1887	346.651	CP003830.1	1309768	1313049	-	CNAG_01936	sugar transporter
CP003830.1	1318532	1320772	TX1.ChIP.rep1_peak_952	16.2807	268.158	CP003830.1	1315183	1319444	+	CNAG_01938	CAMK/CAMKL/Kin1 protein kinase
CP003830.1	1338126	1339058	TX1.ChIP.rep1_peak_953	7.86611	76.3162	CP003830.1	1338855	1340283	+	CNAG_01947	2,4-dienoyl-CoA reductase
CP003830.1	1358168	1358830	TX1.ChIP.rep1_peak_954	10.9184	139.833	CP003830.1	1356922	1358417	-	CNAG_01954	aldo-keto reductase
CP003830.1	1372103	1373107	TX1.ChIP.rep1_peak_955	7.46683	87.8324	CP003830.1	1369778	1372206	-	CNAG_01960	efflux protein EncT
CP003830.1	1385260	1386965	TX1.ChIP.rep1_peak_956	11.288	175.598	CP003830.1	1382483	1385166	-	CNAG_01965	hypothetical protein
CP003830.1	1432585	1433126	TX1.ChIP.rep1_peak_959	3.05842	14.8283	CP003830.1	1430809	1432640	-	CNAG_01981	sulfide:quinone oxidoreductase
CP003830.1	1435954	1437157	TX1.ChIP.rep1_peak_960	15.9092	275.283	CP003830.1	1432879	1435724	+	CNAG_01982	hypothetical protein
CP003830.1	1438052	1441943	TX1.ChIP.rep1_peak_961	12.1684	178.203	CP003830.1	1438848	1440457	+	CNAG_13040	#N/A
CP003830.1	1444453	1445285	TX1.ChIP.rep1_peak_962	4.71087	32.7373	CP003830.1	1441787	1448013	+	CNAG_01983	cAMP-independent regulatory protein
CP003830.1	1449828	1450539	TX1.ChIP.rep1_peak_963	5.4263	46.2915	CP003830.1	1448355	1450354	-	CNAG_01984	transaldolase
CP003830.1	1455510	1455982	TX1.ChIP.rep1_peak_964	3.39153	16.8157	CP003830.1	1453944	1455658	-	CNAG_01986	hypothetical protein
CP003830.1	1467021	1467910	TX1.ChIP.rep1_peak_965	5.6345	50.2732	CP003830.1	1460331	1467153	-	CNAG_01988	bacteriophytochrome histidine kinase, variant
CP003830.1	1478825	1480068	TX1.ChIP.rep1_peak_967	10.1256	141.908	CP003830.1	1474896	1478891	-	CNAG_01992	hypothetical protein
CP003830.1	1485714	1487089	TX1.ChIP.rep1_peak_968	10.6853	141.134	CP003830.1	1481897	1485765	-	CNAG_01994	hypothetical protein
CP003830.1	1495916	1496371	TX1.ChIP.rep1_peak_969	3.30631	14.9542	CP003830.1	1494722	1496192	+	CNAG_01999	hypothetical protein
CP003830.1	1513083	1513463	TX1.ChIP.rep1_peak_970	2.61434	9.25226	CP003830.1	1511404	1513178	-	CNAG_02005	hypothetical protein
CP003831.1	25163	25657	TX1.ChIP.rep1_peak_972	2.78407	12.2369	CP003831.1	24928	28067	+	CNAG_05992	hypothetical protein
CP003831.1	30405	31495	TX1.ChIP.rep1_peak_973	8.49844	94.3794	CP003831.1	27775	30757	-	CNAG_05993	transmembrane transporter Liz1p, variant
CP003831.1	127893	128426	TX1.ChIP.rep1_peak_974	2.78813	11.2462	CP003831.1	125266	128090	-	CNAG_06033	pfkB family carbohydrate kinase superfamily
CP003831.1	128784	131490	TX1.ChIP.rep1_peak_975	9.8874	127.628	CP003831.1	128491	128968	-	CNAG_13053	#N/A
CP003831.1	135905	136876	TX1.ChIP.rep1_peak_976	2.83767	10.8498	CP003831.1	133958	136455	-	CNAG_06035	alcohol dehydrogenase
CP003831.1	140210	140610	TX1.ChIP.rep1_peak_977	2.53518	9.52114	CP003831.1	136640	139632	+	CNAG_06036	hypothetical protein
CP003831.1	148142	154695	TX1.ChIP.rep1_peak_978	3.3394	20.0299	CP003831.1	136640	139632	+	CNAG_06036	hypothetical protein
CP003831.1	155121	156910	TX1.ChIP.rep1_peak_979	2.34685	8.45095	CP003831.1	170630	171956	-	CNAG_06048	hypothetical protein
CP003831.1	181726	183488	TX1.ChIP.rep1_peak_981	10.3118	129.903	CP003831.1	179657	181806	+	CNAG_06052	galactose-1-phosphate uridylyltransferase
CP003831.1	201924	203082	TX1.ChIP.rep1_peak_982	12.8117	201.332	CP003831.1	197541	202349	-	CNAG_06060	hypothetical protein
CP003831.1	215299	215845	TX1.ChIP.rep1_peak_983	4.55084	29.996	CP003831.1	213719	215454	-	CNAG_06067	hypothetical protein
CP003831.1	223393	224729	TX1.ChIP.rep1_peak_984	9.60962	112.186	CP003831.1	224571	227190	+	CNAG_07902	AAT family amino acid transporter
CP003831.1	248680	250444	TX1.ChIP.rep1_peak_985	10.3799	122.336	CP003831.1	246316	249463	+	CNAG_06080	inositol/phosphatidylinositol phosphatase
CP003831.1	253976	255002	TX1.ChIP.rep1_peak_986	9.29114	107.939	CP003831.1	250203	254101	+	CNAG_06081	glucose oxidase
CP003831.1	257279	257737	TX1.ChIP.rep1_peak_987	3.83714	20.3538	CP003831.1	256116	257437	-	CNAG_13062	#N/A
CP003831.1	275398	276005	TX1.ChIP.rep1_peak_988	2.74369	11.1381	CP003831.1	271790	275135	+	CNAG_06090	hypothetical protein
CP003831.1	279887	281272	TX1.ChIP.rep1_peak_989	12.6732	186.712	CP003831.1	277812	283753	+	CNAG_06092	cyclin
CP003831.1	283956	284389	TX1.ChIP.rep1_peak_990	2.72323	9.86587	CP003831.1	284326	285146	-	CNAG_13066	#N/A
CP003831.1	289513	290449	TX1.ChIP.rep1_peak_991	5.74092	45.0962	CP003831.1	290325	290396	-	CNAG_10136	#N/A
CP003831.1	294819	295356	TX1.ChIP.rep1_peak_992	3.48083	16.6771	CP003831.1	295162	297146	+	CNAG_06096	tricarboxylate carrier
CP003831.1	319689	321280	TX1.ChIP.rep1_peak_993	13.889	204.828	CP003831.1	317042	320059	-	CNAG_06104	hypothetical protein
CP003831.1	331767	332503	TX1.ChIP.rep1_peak_994	4.25399	27.3308	CP003831.1	332401	334218	+	CNAG_06109	hypothetical protein
CP003831.1	393757	394429	TX1.ChIP.rep1_peak_996	2.38402	7.15026	CP003831.1	393790	395721	+	CNAG_06134	hypothetical protein
CP003831.1	403418	404142	TX1.ChIP.rep1_peak_997	7.93602	81.5026	CP003831.1	398893	403725	-	CNAG_06136	hypothetical protein
CP003831.1	409381	409777	TX1.ChIP.rep1_peak_998	2.83574	11.3626	CP003831.1	406066	409628	+	CNAG_06138	NADH dehydrogenase (ubiquinone) Fe-S protein 6
CP003831.1	479342	480259	TX1.ChIP.rep1_peak_999	3.1008	14.717	CP003831.1	479678	485007	-	CNAG_06164	hypothetical protein
CP003831.1	511300	512062	TX1.ChIP.rep1_peak_1000	11.248	153.577	CP003831.1	508903	511478	-	CNAG_06172	transketolase
CP003831.1	556412	556897	TX1.ChIP.rep1_peak_1001	3.10528	13.5442	CP003831.1	553780	556605	-	CNAG_06186	hypothetical protein, variant 1
CP003831.1	559835	560462	TX1.ChIP.rep1_peak_1002	5.5868	45.9705	CP003831.1	559639	564511	+	CNAG_06188	hypothetical protein
CP003831.1	576403	578966	TX1.ChIP.rep1_peak_1003	18.1702	359.943	CP003831.1	578546	583700	+	CNAG_06193	CMGC/RCK protein kinase
CP003831.1	601978	603134	TX1.ChIP.rep1_peak_1004	5.70088	44.8163	CP003831.1	599694	602151	-	CNAG_06200	hypothetical protein
CP003831.1	608996	612251	TX1.ChIP.rep1_peak_1005	14.1915	202.048	CP003831.1	609438	610525	+	CNAG_13081	#N/A
CP003831.1	617321	618800	TX1.ChIP.rep1_peak_1006	13.2711	187.388	CP003831.1	618289	619985	-	CNAG_13082	#N/A
CP003831.1	627318	628260	TX1.ChIP.rep1_peak_1007	6.30941	58.5067	CP003831.1	625965	627568	-	CNAG_13083	#N/A
CP003831.1	630219	630798	TX1.ChIP.rep1_peak_1008	3.7203	22.4316	CP003831.1	630718	633611	+	CNAG_06208	heat shock 70kDa protein 4
CP003831.1	635460	636180	TX1.ChIP.rep1_peak_1009	8.87332	98.9643	CP003831.1	633806	636211	+	CNAG_06209	hypothetical protein
CP003831.1	662045	664740	TX1.ChIP.rep1_peak_1010	15.0899	249.904	CP003831.1	662754	664509	+	CNAG_13085	#N/A
CP003831.1	689556	691595	TX1.ChIP.rep1_peak_1012	8.79718	89.9739	CP003831.1	688099	691377	-	CNAG_06230	hypothetical protein
CP003831.1	713204	714074	TX1.ChIP.rep1_peak_1013	17.0099	276.735	CP003831.1	710638	713483	-	CNAG_06241	acidic laccase
CP003831.1	715979	717123	TX1.ChIP.rep1_peak_1014	9.01835	100.076	CP003831.1	713727	716053	+	CNAG_06242	high-affinity iron permease CaFTR1
CP003831.1	756052	756885	TX1.ChIP.rep1_peak_1015	9.93349	121.339	CP003831.1	753473	756111	-	CNAG_07917	uracil transporter FurD
CP003832.1	12076	12558	TX1.ChIP.rep1_peak_1016	2.92806	12.095	CP003832.1	12288	15010	+	CNAG_06259	MFS transporter, SP family, general alphaglucoside:H symporter
CP003832.1	19893	20324	TX1.ChIP.rep1_peak_1017	3.59876	18.8502	CP003832.1	20048	23978	+	CNAG_07921	hypothetical protein
CP003832.1	68661	70038	TX1.ChIP.rep1_peak_1018	7.97403	83.3567	CP003832.1	64356	68804	+	CNAG_06277	ribosomal RNA-processing protein 12
CP003832.1	89937	90517	TX1.ChIP.rep1_peak_1019	6.9952	65.9925	CP003832.1	85656	90046	-	CNAG_06282	WD-repeat protein 48
CP003832.1	95857	96360	TX1.ChIP.rep1_peak_1020	3.40184	16.6538	CP003832.1	95628	96327	-	CNAG_06285	hypothetical protein
CP003832.1	105007	105864	TX1.ChIP.rep1_peak_1021	16.362	276.107	CP003832.1	103692	105177	-	CNAG_13106	#N/A
CP003832.1	109929	111297	TX1.ChIP.rep1_peak_1022	6.37413	54.1744	CP003832.1	108796	111047	-	CNAG_06291	deacetylase
CP003832.1	124640	125304	TX1.ChIP.rep1_peak_1023	4.55922	31.6611	CP003832.1	123800	124834	+	CNAG_06298	hypothetical protein
CP003832.1	137045	137896	TX1.ChIP.rep1_peak_1024	6.47938	56.6962	CP003832.1	133480	137052	-	CNAG_06301	AGC/Akt protein kinase
CP003832.1	150121	150965	TX1.ChIP.rep1_peak_1025	6.69075	67.345	CP003832.1	148438	150245	-	CNAG_06309	hypothetical protein
CP003832.1	186506	188892	TX1.ChIP.rep1_peak_1026	14.6353	235.164	CP003832.1	185449	188091	+	CNAG_06322	hypothetical protein
CP003832.1	199964	202131	TX1.ChIP.rep1_peak_1027	18.1292	306.112	CP003832.1	197304	200048	+	CNAG_06326	solute carrier family 40 (iron-regulatedtransporter), member 1
CP003832.1	216200	217402	TX1.ChIP.rep1_peak_1028	6.64318	57.4125	CP003832.1	213531	217313	-	CNAG_06332	hypothetical protein
CP003832.1	228653	229753	TX1.ChIP.rep1_peak_1029	14.9283	251.54	CP003832.1	226361	229048	-	CNAG_06336	glucan 1,3-beta-glucosidase
CP003832.1	240172	240880	TX1.ChIP.rep1_peak_1030	5.71152	50.4878	CP003832.1	234424	240206	-	CNAG_06338	ABC transporter PMR5
CP003832.1	255916	257434	TX1.ChIP.rep1_peak_1031	11.0711	146.24	CP003832.1	254852	256235	-	CNAG_06346	hypothetical protein
CP003832.1	259438	261059	TX1.ChIP.rep1_peak_1032	16.3811	248.042	CP003832.1	258556	260437	-	CNAG_06347	hypothetical protein
CP003832.1	303755	304187	TX1.ChIP.rep1_peak_1033	3.21341	14.4001	CP003832.1	301851	303805	+	CNAG_06363	nucleolar protein
CP003832.1	321033	322073	TX1.ChIP.rep1_peak_1034	10.2017	117.28	CP003832.1	319168	321953	-	CNAG_06371	guanine deaminase
CP003832.1	323379	323943	TX1.ChIP.rep1_peak_1035	3.0753	13.7585	CP003832.1	321985	323385	-	CNAG_06373	mitotic spindle assembly checkpoint protein MAD2B
CP003832.1	343665	344932	TX1.ChIP.rep1_peak_1036	6.84635	65.3415	CP003832.1	340551	344554	-	CNAG_06381	hypothetical protein
CP003832.1	361108	361767	TX1.ChIP.rep1_peak_1037	6.66828	66.2501	CP003832.1	360090	361224	-	CNAG_06388	hypothetical protein
CP003832.1	373866	374539	TX1.ChIP.rep1_peak_1038	4.40187	28.9696	CP003832.1	372437	373880	-	CNAG_13125	#N/A
CP003832.1	391209	396007	TX1.ChIP.rep1_peak_1039	15.8433	246.135	CP003832.1	387347	391583	-	CNAG_06400	plasma-membrane proton-efflux P-type ATPase
CP003832.1	403166	403739	TX1.ChIP.rep1_peak_1041	6.62481	57.2833	CP003832.1	402643	403473	-	CNAG_06404	hypothetical protein
CP003832.1	449156	450570	TX1.ChIP.rep1_peak_1043	11.5274	145.246	CP003832.1	446704	449366	-	CNAG_06427	hypothetical protein
CP003832.1	470898	474388	TX1.ChIP.rep1_peak_1044	18.5801	340.742	CP003832.1	470879	470966	+	CNAG_10143	#N/A
CP003832.1	496220	496908	TX1.ChIP.rep1_peak_1045	11.7449	170.447	CP003832.1	492142	496388	+	CNAG_06441	isoleucine-tRNA ligase
CP003832.1	523415	524051	TX1.ChIP.rep1_peak_1046	7.06507	62.6924	CP003832.1	522275	523671	-	CNAG_06453	benzodiazapine receptor
CP003832.1	581822	582274	TX1.ChIP.rep1_peak_1047	3.33775	16.6929	CP003832.1	581072	581910	+	CNAG_13133	#N/A
CP003832.1	582748	583465	TX1.ChIP.rep1_peak_1048	2.92348	12.9826	CP003832.1	581072	581910	+	CNAG_13133	#N/A
CP003832.1	593468	599875	TX1.ChIP.rep1_peak_1049	2.90216	20.2375	CP003832.1	581072	581910	+	CNAG_13133	#N/A
CP003832.1	663790	665831	TX1.ChIP.rep1_peak_1051	18.5777	306.398	CP003832.1	663494	663887	-	CNAG_13137	#N/A
CP003832.1	686915	687897	TX1.ChIP.rep1_peak_1052	14.3608	211.657	CP003832.1	684785	687449	-	CNAG_06501	1,3-beta-glucanosyltransferase
CP003832.1	699125	700550	TX1.ChIP.rep1_peak_1053	7.07221	82.3231	CP003832.1	698252	699893	-	CNAG_06507	hypothetical protein
CP003832.1	714267	714927	TX1.ChIP.rep1_peak_1054	9.41257	108.301	CP003832.1	714613	716041	+	CNAG_06512	pirin
CP003832.1	725101	725694	TX1.ChIP.rep1_peak_1055	4.76202	33.095	CP003832.1	724123	725285	-	CNAG_13141	#N/A
CP003832.1	738686	740100	TX1.ChIP.rep1_peak_1056	15.725	239.636	CP003832.1	739888	742711	+	CNAG_06521	hypothetical protein
CP003833.2	11714	12240	TX1.ChIP.rep1_peak_1057	5.35783	43.4887	CP003833.2	9167	11845	-	CNAG_05336	glucose transporter, variant 2
CP003833.2	18098	18631	TX1.ChIP.rep1_peak_1058	2.60388	9.49555	CP003833.2	16362	18196	-	CNAG_08020	hypothetical protein
CP003833.2	22234	23552	TX1.ChIP.rep1_peak_1059	19.0324	330.011	CP003833.2	19591	22515	-	CNAG_05340	monosaccharide transporter
CP003833.2	30034	30761	TX1.ChIP.rep1_peak_1060	8.57399	88.9188	CP003833.2	28378	34541	+	CNAG_05343	hypothetical protein
CP003833.2	41705	42441	TX1.ChIP.rep1_peak_1061	10.0242	120.839	CP003833.2	39338	42125	+	CNAG_13145	#N/A
CP003833.2	44533	46396	TX1.ChIP.rep1_peak_1062	15.5638	240.691	CP003833.2	42255	44796	+	CNAG_05346	sarcosine oxidase
CP003833.2	52110	52544	TX1.ChIP.rep1_peak_1063	2.39192	7.32125	CP003833.2	51999	54508	-	CNAG_05348	cell division control protein 42
CP003833.2	59832	61463	TX1.ChIP.rep1_peak_1064	12.9711	195.643	CP003833.2	54723	60799	-	CNAG_05349	hypothetical protein
CP003833.2	64336	65204	TX1.ChIP.rep1_peak_1065	6.17856	53.6298	CP003833.2	62473	64621	-	CNAG_05350	hypothetical protein
CP003833.2	81451	82044	TX1.ChIP.rep1_peak_1066	4.93254	35.3138	CP003833.2	79680	81635	-	CNAG_05356	hypothetical protein
CP003833.2	92155	92747	TX1.ChIP.rep1_peak_1067	5.9716	54.1645	CP003833.2	89558	92304	+	CNAG_05360	ATP-dependent RNA helicase MAK5
CP003833.2	93030	93817	TX1.ChIP.rep1_peak_1068	4.1742	25.8944	CP003833.2	92222	93533	-	CNAG_13149	#N/A
CP003833.2	109929	112239	TX1.ChIP.rep1_peak_1069	17.8668	287.899	CP003833.2	107342	110384	-	CNAG_07873	MIPC synthase
CP003833.2	130323	131774	TX1.ChIP.rep1_peak_1070	3.98942	23.5061	CP003833.2	132411	135310	+	CNAG_05375	hypothetical protein
CP003833.2	131969	133190	TX1.ChIP.rep1_peak_1071	9.42239	114.241	CP003833.2	132411	135310	+	CNAG_05375	hypothetical protein
CP003833.2	140426	141068	TX1.ChIP.rep1_peak_1072	5.16711	40.2116	CP003833.2	137967	140909	-	CNAG_05377	MFS transporter, SP family, solute carrier family 2(myo-inositol transporter), member 13
CP003833.2	151736	156189	TX1.ChIP.rep1_peak_1073	18.5604	318.265	CP003833.2	149493	151998	-	CNAG_05381	MFS transporter, SP family, solute carrier family 2(myo-inositol transporter), member 13
CP003833.2	171362	172363	TX1.ChIP.rep1_peak_1074	5.96834	46.2435	CP003833.2	172542	175698	-	CNAG_05387	galactose transporter
CP003833.2	174879	177112	TX1.ChIP.rep1_peak_1075	20.5557	391.01	CP003833.2	172542	175698	-	CNAG_05387	galactose transporter
CP003833.2	186583	187000	TX1.ChIP.rep1_peak_1076	3.2737	16.0569	CP003833.2	183991	186639	-	CNAG_05391	centromere protein C
CP003833.2	231381	233641	TX1.ChIP.rep1_peak_1078	3.50051	17.741	CP003833.2	230722	233368	-	CNAG_05408	hypothetical protein
CP003833.2	238474	238968	TX1.ChIP.rep1_peak_1079	2.48978	7.97936	CP003833.2	238740	241009	-	CNAG_05411	endoglucanase
CP003833.2	240892	242650	TX1.ChIP.rep1_peak_1080	9.75718	117.523	CP003833.2	238740	241009	-	CNAG_05411	endoglucanase
CP003833.2	249658	250178	TX1.ChIP.rep1_peak_1081	2.15369	5.92963	CP003833.2	247033	249720	-	CNAG_05415	hypothetical protein
CP003833.2	264527	265703	TX1.ChIP.rep1_peak_1082	5.68081	57.0076	CP003833.2	261126	264751	-	CNAG_05420	RNA polymerase II transcription factor
CP003833.2	267516	268369	TX1.ChIP.rep1_peak_1083	4.94598	34.7092	CP003833.2	268721	271011	-	CNAG_05421	hypothetical protein
CP003833.2	275348	276450	TX1.ChIP.rep1_peak_1084	6.1941	54.1731	CP003833.2	274550	275953	-	CNAG_05423	SET domain-containing protein
CP003833.2	280931	282092	TX1.ChIP.rep1_peak_1085	4.1419	24.8044	CP003833.2	282045	282669	-	CNAG_13170	#N/A
CP003833.2	285029	286611	TX1.ChIP.rep1_peak_1086	9.09749	113.282	CP003833.2	284689	285451	-	CNAG_13172	#N/A
CP003833.2	292900	293288	TX1.ChIP.rep1_peak_1087	2.6872	9.50402	CP003833.2	291217	293048	-	CNAG_05429	hypothetical protein
CP003833.2	298258	299167	TX1.ChIP.rep1_peak_1088	5.29256	40.0123	CP003833.2	294894	298289	-	CNAG_05431	pH-response transcription factor pacC/RIM101
CP003833.2	314097	314694	TX1.ChIP.rep1_peak_1089	3.37991	16.5158	CP003833.2	311937	314577	-	CNAG_05439	CAMK/CAMK1/CAMK1-CMK protein kinase
CP003833.2	340131	341602	TX1.ChIP.rep1_peak_1090	11.2892	261.049	CP003833.2	339080	340980	-	CNAG_07876	hypothetical protein
CP003833.2	365341	366929	TX1.ChIP.rep1_peak_1092	5.6873	53.4825	CP003833.2	363578	365509	-	CNAG_05458	endo-1,3(4)-beta-glucanase
CP003833.2	419082	420437	TX1.ChIP.rep1_peak_1093	9.60811	110.986	CP003833.2	417640	419112	+	CNAG_05478	charged multivesicular body protein 2A
CP003833.2	427514	428622	TX1.ChIP.rep1_peak_1094	4.70537	33.3633	CP003833.2	424332	427479	-	CNAG_05480	hexokinase
CP003833.2	458548	463572	TX1.ChIP.rep1_peak_1095	3.12066	19.28	CP003833.2	471749	473335	+	CNAG_08026	hypothetical protein
CP003833.2	495477	496030	TX1.ChIP.rep1_peak_1096	7.12072	67.8802	CP003833.2	493646	495886	-	CNAG_05503	LIM domain-containing protein
CP003833.2	518505	519543	TX1.ChIP.rep1_peak_1097	20.2385	351.523	CP003833.2	517008	518704	+	CNAG_05514	hypothetical protein
CP003833.2	540470	541790	TX1.ChIP.rep1_peak_1098	9.88935	132.487	CP003833.2	537321	540685	-	CNAG_05520	hypothetical protein
CP003833.2	542701	543452	TX1.ChIP.rep1_peak_1099	7.79968	78.924	CP003833.2	541365	543119	-	CNAG_05521	aldose reductase
CP003833.2	544769	545274	TX1.ChIP.rep1_peak_1100	3.09872	13.3049	CP003833.2	543199	545398	+	CNAG_13188	#N/A
CP003833.2	549294	549799	TX1.ChIP.rep1_peak_1101	3.77945	21.0364	CP003833.2	545197	549479	-	CNAG_05523	hypothetical protein
CP003833.2	553234	553910	TX1.ChIP.rep1_peak_1102	3.07224	13.9367	CP003833.2	553910	554801	+	CNAG_05525	small subunit ribosomal protein S26
CP003833.2	571838	572871	TX1.ChIP.rep1_peak_1103	4.63029	33.1489	CP003833.2	570894	575428	+	CNAG_05531	DNA excision repair protein ERCC-4
CP003833.2	617224	618308	TX1.ChIP.rep1_peak_1104	6.70519	63.3415	CP003833.2	613560	617482	+	CNAG_05549	CMGC/CDK protein kinase
CP003833.2	636140	636525	TX1.ChIP.rep1_peak_1105	3.16384	14.513	CP003833.2	633840	636003	+	CNAG_05557	mitochondrial outer membrane protein
CP003833.2	674390	674850	TX1.ChIP.rep1_peak_1106	2.58089	8.91266	CP003833.2	673931	675446	-	CNAG_05572	hypothetical protein, variant
CP003833.2	693708	694298	TX1.ChIP.rep1_peak_1107	2.96803	11.7715	CP003833.2	688305	693995	-	CNAG_05581	chitin synthase
CP003833.2	701526	702958	TX1.ChIP.rep1_peak_1108	13.2934	199.845	CP003833.2	699529	701783	+	CNAG_05585	arf/Sar family protein
CP003833.2	722371	723314	TX1.ChIP.rep1_peak_1109	12.2866	161.953	CP003833.2	716280	722575	-	CNAG_05590	hypothetical protein
CP003833.2	725213	725913	TX1.ChIP.rep1_peak_1110	5.50012	46.8682	CP003833.2	723113	725623	-	CNAG_05591	hypothetical protein
CP003833.2	735252	735792	TX1.ChIP.rep1_peak_1112	3.46492	17.9805	CP003833.2	733679	735596	-	CNAG_05595	hypothetical protein
CP003833.2	738551	738974	TX1.ChIP.rep1_peak_1113	2.61955	9.1288	CP003833.2	737828	740406	-	CNAG_05598	hypothetical protein
CP003833.2	740087	740811	TX1.ChIP.rep1_peak_1114	3.73759	19.7328	CP003833.2	737828	740406	-	CNAG_05598	hypothetical protein
CP003833.2	844021	845579	TX1.ChIP.rep1_peak_1115	5.74406	45.5199	CP003833.2	844266	844782	+	CNAG_13199	#N/A
CP003833.2	854345	855812	TX1.ChIP.rep1_peak_1116	19.81	334.686	CP003833.2	853581	854668	-	CNAG_05641	hypothetical protein, variant
CP003833.2	859894	860334	TX1.ChIP.rep1_peak_1117	2.49961	8.03207	CP003833.2	859978	861511	-	CNAG_05643	DNA polymerase delta subunit 4
CP003833.2	860969	862487	TX1.ChIP.rep1_peak_1118	5.81675	47.2477	CP003833.2	859978	861511	-	CNAG_05643	DNA polymerase delta subunit 4
CP003833.2	887027	887816	TX1.ChIP.rep1_peak_1120	8.56064	92.6684	CP003833.2	887263	888724	+	CNAG_05654	hypothetical protein
CP003833.2	906684	908599	TX1.ChIP.rep1_peak_1123	27.7261	559.609	CP003833.2	908237	910767	+	CNAG_05662	sugar transporter
CP003833.2	915535	916707	TX1.ChIP.rep1_peak_1124	3.7108	19.5641	CP003833.2	911558	916279	-	CNAG_05663	cell wall integrity protein scw1
CP003833.2	927244	928851	TX1.ChIP.rep1_peak_1125	13.4339	207.576	CP003833.2	924987	927894	-	CNAG_05667	MFS transporter, SP family, solute carrier family 2(myo-inositol transporter), member 13
CP003833.2	929795	930263	TX1.ChIP.rep1_peak_1126	2.74333	10.1436	CP003833.2	928442	929870	-	CNAG_13206	#N/A
CP003834.1	143	6118	TX1.ChIP.rep1_peak_1128	2.2867	23.6797	CP003834.1	20	2196	+	CNAG_09000	NADH dehydrogenase subunit 1
CP003834.1	6770	14683	TX1.ChIP.rep1_peak_1129	2.61165	34.3837	CP003834.1	9654	10493	+	CNAG_09004	cytochrome c oxidase subunit III
CP003834.1	15077	16364	TX1.ChIP.rep1_peak_1130	2.0821	17.7715	CP003834.1	15069	15677	+	CNAG_09007	NADH dehydrogenase subunit 6
CP003834.1	16990	19413	TX1.ChIP.rep1_peak_1131	2.21449	21.5169	CP003834.1	18327	19160	+	CNAG_09008	ATP synthase subunit 6
CP003834.1	19766	24879	TX1.ChIP.rep1_peak_1132	2.29874	24.0481	CP003834.1	19670	21256	+	CNAG_09009	cytochrome c oxidase subunit I
