# Supplementary material for: Cryptococcal Hsf3 controls intramitochondrial ROS homeostasis by regulating the respiratory process
Source: Nat Commun. 2022 Sep 15;13:5407. doi: 10.1038/s41467-022-33168-1 (PMC9477856; doi:10.1038/s41467-022-33168-1)
Supplement: Supplementary file 5 — Supplementary Data 3 [file 41467_2022_33168_MOESM5_ESM.xlsx]

## Sheet: GO of Down-regualted genes
Table S3. GO analysis of DEG (differential expressed genes) in C. neoformans knock-outs or wild-type cells treated at 40 °C from Table S2a.
GO Term ID	GO Term Description	GeneRatio	BgRatio	pvalue	p.adjust	qvalue	geneID	Count	GO Category
GO:0006811	ion transport	6/24	54/2254	1.37793e-05	0.00210339	0.00139901	CNAG_05162/CNAG_00270/CNAG_02961/CNAG_00894/CNAG_03298/CNAG_02292	6	Biological Process
GO:0034220	ion transmembrane transport	5/24	35/2254	2.31141e-05	0.00210339	0.00139901	CNAG_05162/CNAG_00270/CNAG_02961/CNAG_00894/CNAG_03298	5
GO:0006812	cation transport	5/24	42/2254	5.76297e-05	0.0034962	0.00232541	CNAG_05162/CNAG_02961/CNAG_00894/CNAG_03298/CNAG_02292	5
GO:1990542	mitochondrial transmembrane transport	3/24	12/2254	0.000219316	0.0058476	0.00388938	CNAG_00270/CNAG_00307/CNAG_01756	3
GO:1902600	proton transmembrane transport	4/24	30/2254	0.000225477	0.0058476	0.00388938	CNAG_05162/CNAG_02961/CNAG_00894/CNAG_03298	4
GO:0015672	monovalent inorganic cation transport	4/24	31/2254	0.000257037	0.0058476	0.00388938	CNAG_05162/CNAG_02961/CNAG_00894/CNAG_03298	4
GO:0098660	inorganic ion transmembrane transport	4/24	31/2254	0.000257037	0.0058476	0.00388938	CNAG_05162/CNAG_02961/CNAG_00894/CNAG_03298	4
GO:0098662	inorganic cation transmembrane transport	4/24	31/2254	0.000257037	0.0058476	0.00388938	CNAG_05162/CNAG_02961/CNAG_00894/CNAG_03298	4
GO:0098655	cation transmembrane transport	4/24	32/2254	0.000291665	0.00589811	0.00392297	CNAG_05162/CNAG_02961/CNAG_00894/CNAG_03298	4
GO:0015985	energy coupled proton transport, down electrochemical gradient	3/24	15/2254	0.000444141	0.00734852	0.00488768	CNAG_02961/CNAG_00894/CNAG_03298	3
GO:0015986	ATP synthesis coupled proton transport	3/24	15/2254	0.000444141	0.00734852	0.00488768	CNAG_02961/CNAG_00894/CNAG_03298	3
GO:0055085	transmembrane transport	8/24	196/2254	0.000615358	0.00933292	0.00620755	CNAG_05162/CNAG_00270/CNAG_00307/CNAG_02961/CNAG_00894/CNAG_03298/CNAG_03474/CNAG_01756	8
GO:0046034	ATP metabolic process	4/24	40/2254	0.000700037	0.00980052	0.00651857	CNAG_05633/CNAG_02961/CNAG_00894/CNAG_03298	4
GO:0009144	purine nucleoside triphosphate metabolic process	4/24	43/2254	0.000925241	0.0112263	0.00746686	CNAG_05633/CNAG_02961/CNAG_00894/CNAG_03298	4
GO:0009205	purine ribonucleoside triphosphate metabolic process	4/24	43/2254	0.000925241	0.0112263	0.00746686	CNAG_05633/CNAG_02961/CNAG_00894/CNAG_03298	4
GO:0009199	ribonucleoside triphosphate metabolic process	4/24	45/2254	0.00110119	0.0125261	0.0083314	CNAG_05633/CNAG_02961/CNAG_00894/CNAG_03298	4
GO:0009141	nucleoside triphosphate metabolic process	4/24	48/2254	0.00140757	0.0144718	0.00962557	CNAG_05633/CNAG_02961/CNAG_00894/CNAG_03298	4
GO:0006839	mitochondrial transport	3/24	22/2254	0.00143128	0.0144718	0.00962557	CNAG_00270/CNAG_00307/CNAG_01756	3
GO:0009126	purine nucleoside monophosphate metabolic process	4/24	51/2254	0.00176937	0.0161012	0.0107093	CNAG_05633/CNAG_02961/CNAG_00894/CNAG_03298	4
GO:0009167	purine ribonucleoside monophosphate metabolic process	4/24	51/2254	0.00176937	0.0161012	0.0107093	CNAG_05633/CNAG_02961/CNAG_00894/CNAG_03298	4
GO:0006754	ATP biosynthetic process	3/24	25/2254	0.00209318	0.0181409	0.012066	CNAG_02961/CNAG_00894/CNAG_03298	3
GO:0009145	purine nucleoside triphosphate biosynthetic process	3/24	27/2254	0.00262497	0.0203177	0.0135138	CNAG_02961/CNAG_00894/CNAG_03298	3
GO:0009206	purine ribonucleoside triphosphate biosynthetic process	3/24	27/2254	0.00262497	0.0203177	0.0135138	CNAG_02961/CNAG_00894/CNAG_03298	3
GO:0009161	ribonucleoside monophosphate metabolic process	4/24	57/2254	0.00267926	0.0203177	0.0135138	CNAG_05633/CNAG_02961/CNAG_00894/CNAG_03298	4
GO:0009123	nucleoside monophosphate metabolic process	4/24	58/2254	0.00285721	0.0208005	0.0138349	CNAG_05633/CNAG_02961/CNAG_00894/CNAG_03298	4
GO:0009142	nucleoside triphosphate biosynthetic process	3/24	29/2254	0.00323361	0.0217969	0.0144977	CNAG_02961/CNAG_00894/CNAG_03298	3
GO:0009201	ribonucleoside triphosphate biosynthetic process	3/24	29/2254	0.00323361	0.0217969	0.0144977	CNAG_02961/CNAG_00894/CNAG_03298	3
GO:0009150	purine ribonucleotide metabolic process	4/24	66/2254	0.00458354	0.0295748	0.0196709	CNAG_05633/CNAG_02961/CNAG_00894/CNAG_03298	4
GO:1901137	carbohydrate derivative biosynthetic process	5/24	108/2254	0.00471247	0.0295748	0.0196709	CNAG_06918/CNAG_04065/CNAG_02961/CNAG_00894/CNAG_03298	5
GO:0006163	purine nucleotide metabolic process	4/24	68/2254	0.00510561	0.0304842	0.0202758	CNAG_05633/CNAG_02961/CNAG_00894/CNAG_03298	4
GO:1901135	carbohydrate derivative metabolic process	6/24	159/2254	0.00519236	0.0304842	0.0202758	CNAG_05633/CNAG_06918/CNAG_04065/CNAG_02961/CNAG_00894/CNAG_03298	6
GO:0009259	ribonucleotide metabolic process	4/24	71/2254	0.00596204	0.0339091	0.0225538	CNAG_05633/CNAG_02961/CNAG_00894/CNAG_03298	4
GO:0009127	purine nucleoside monophosphate biosynthetic process	3/24	37/2254	0.00650192	0.0348044	0.0231493	CNAG_02961/CNAG_00894/CNAG_03298	3
GO:0009168	purine ribonucleoside monophosphate biosynthetic process	3/24	37/2254	0.00650192	0.0348044	0.0231493	CNAG_02961/CNAG_00894/CNAG_03298	3
GO:0044743	protein transmembrane import into intracellular organelle	2/24	12/2254	0.00672131	0.0349508	0.0232466	CNAG_00307/CNAG_01756	2
GO:0072521	purine-containing compound metabolic process	4/24	77/2254	0.00795473	0.0402156	0.0267484	CNAG_05633/CNAG_02961/CNAG_00894/CNAG_03298	4
GO:0019693	ribose phosphate metabolic process	4/24	78/2254	0.0083249	0.0409495	0.0272365	CNAG_05633/CNAG_02961/CNAG_00894/CNAG_03298	4
GO:0009156	ribonucleoside monophosphate biosynthetic process	3/24	43/2254	0.00990303	0.0457327	0.0304179	CNAG_02961/CNAG_00894/CNAG_03298	3
GO:0051179	localization	10/24	440/2254	0.0102563	0.0457327	0.0304179	CNAG_05162/CNAG_00270/CNAG_00186/CNAG_00307/CNAG_02961/CNAG_00894/CNAG_03298/CNAG_03474/CNAG_01756/CNAG_02292	10
GO:0065002	intracellular protein transmembrane transport	2/24	15/2254	0.0104866	0.0457327	0.0304179	CNAG_00307/CNAG_01756	2
GO:0071806	protein transmembrane transport	2/24	15/2254	0.0104866	0.0457327	0.0304179	CNAG_00307/CNAG_01756	2
GO:0009124	nucleoside monophosphate biosynthetic process	3/24	44/2254	0.0105537	0.0457327	0.0304179	CNAG_02961/CNAG_00894/CNAG_03298	3
GO:0017038	protein import	2/24	16/2254	0.0119071	0.0493416	0.0328183	CNAG_00307/CNAG_01756	2
GO:0009152	purine ribonucleotide biosynthetic process	3/24	46/2254	0.0119287	0.0493416	0.0328183	CNAG_02961/CNAG_00894/CNAG_03298	3
GO:0006164	purine nucleotide biosynthetic process	3/24	48/2254	0.0134032	0.0530468	0.0352827	CNAG_02961/CNAG_00894/CNAG_03298	3
GO:0006626	protein targeting to mitochondrion	2/24	17/2254	0.0134074	0.0530468	0.0352827	CNAG_00307/CNAG_01756	2
GO:0070585	protein localization to mitochondrion	2/24	18/2254	0.0149859	0.0553132	0.0367902	CNAG_00307/CNAG_01756	2
GO:0072655	establishment of protein localization to mitochondrion	2/24	18/2254	0.0149859	0.0553132	0.0367902	CNAG_00307/CNAG_01756	2
GO:1901566	organonitrogen compound biosynthetic process	9/24	395/2254	0.0156801	0.0553132	0.0367902	CNAG_06918/CNAG_03793/CNAG_00819/CNAG_04065/CNAG_04830/CNAG_02961/CNAG_00894/CNAG_03298/CNAG_00821	9
GO:0009260	ribonucleotide biosynthetic process	3/24	51/2254	0.0158038	0.0553132	0.0367902	CNAG_02961/CNAG_00894/CNAG_03298	3
GO:0046390	ribose phosphate biosynthetic process	3/24	51/2254	0.0158038	0.0553132	0.0367902	CNAG_02961/CNAG_00894/CNAG_03298	3
GO:0072522	purine-containing compound biosynthetic process	3/24	51/2254	0.0158038	0.0553132	0.0367902	CNAG_02961/CNAG_00894/CNAG_03298	3
GO:0006810	transport	9/24	426/2254	0.0251512	0.0834953	0.0555348	CNAG_05162/CNAG_00270/CNAG_00307/CNAG_02961/CNAG_00894/CNAG_03298/CNAG_03474/CNAG_01756/CNAG_02292	9
GO:0006753	nucleoside phosphate metabolic process	4/24	108/2254	0.0252321	0.0834953	0.0555348	CNAG_05633/CNAG_02961/CNAG_00894/CNAG_03298	4
GO:0009117	nucleotide metabolic process	4/24	108/2254	0.0252321	0.0834953	0.0555348	CNAG_05633/CNAG_02961/CNAG_00894/CNAG_03298	4
GO:0098813	nuclear chromosome segregation	2/24	24/2254	0.0260036	0.083788	0.0557294	CNAG_06408/CNAG_01736	2
GO:0051234	establishment of localization	9/24	430/2254	0.0266296	0.083788	0.0557294	CNAG_05162/CNAG_00270/CNAG_00307/CNAG_02961/CNAG_00894/CNAG_03298/CNAG_03474/CNAG_01756/CNAG_02292	9
GO:0017144	drug metabolic process	4/24	110/2254	0.0267954	0.083788	0.0557294	CNAG_05633/CNAG_02961/CNAG_00894/CNAG_03298	4
GO:0006486	protein glycosylation	2/24	25/2254	0.0280828	0.083788	0.0557294	CNAG_06918/CNAG_04065	2
GO:0009101	glycoprotein biosynthetic process	2/24	25/2254	0.0280828	0.083788	0.0557294	CNAG_06918/CNAG_04065	2
GO:0043413	macromolecule glycosylation	2/24	25/2254	0.0280828	0.083788	0.0557294	CNAG_06918/CNAG_04065	2
GO:0007059	chromosome segregation	2/24	26/2254	0.0302272	0.087323	0.0580807	CNAG_06408/CNAG_01736	2
GO:0009100	glycoprotein metabolic process	2/24	26/2254	0.0302272	0.087323	0.0580807	CNAG_06918/CNAG_04065	2
GO:0070085	glycosylation	2/24	27/2254	0.0324354	0.0922381	0.0613498	CNAG_06918/CNAG_04065	2
GO:0009165	nucleotide biosynthetic process	3/24	72/2254	0.0391068	0.10784	0.071727	CNAG_02961/CNAG_00894/CNAG_03298	3
GO:1901293	nucleoside phosphate biosynthetic process	3/24	72/2254	0.0391068	0.10784	0.071727	CNAG_02961/CNAG_00894/CNAG_03298	3
GO:0055086	nucleobase-containing small molecule metabolic process	4/24	131/2254	0.0467944	0.127113	0.084546	CNAG_05633/CNAG_02961/CNAG_00894/CNAG_03298	4
GO:0015078	proton transmembrane transporter activity	4/29	40/3353	0.000332812	0.0168931	0.0149879	CNAG_05162/CNAG_02961/CNAG_00894/CNAG_03298	4	Molecular Function
GO:0015077	monovalent inorganic cation transmembrane transporter activity	4/29	44/3353	0.000482661	0.0168931	0.0149879	CNAG_05162/CNAG_02961/CNAG_00894/CNAG_03298	4
GO:0022890	inorganic cation transmembrane transporter activity	4/29	68/3353	0.00250811	0.0585227	0.0519224	CNAG_05162/CNAG_02961/CNAG_00894/CNAG_03298	4
GO:0008324	cation transmembrane transporter activity	4/29	78/3353	0.00413799	0.0724148	0.0642477	CNAG_05162/CNAG_02961/CNAG_00894/CNAG_03298	4
GO:0015318	inorganic molecular entity transmembrane transporter activity	4/29	84/3353	0.00540013	0.0756018	0.0670753	CNAG_05162/CNAG_02961/CNAG_00894/CNAG_03298	4
GO:0015075	ion transmembrane transporter activity	4/29	93/3353	0.00774353	0.0903412	0.0801523	CNAG_05162/CNAG_02961/CNAG_00894/CNAG_03298	4
GO:0003735	structural constituent of ribosome	4/29	122/3353	0.019591	0.19591	0.173815	CNAG_03793/CNAG_00819/CNAG_04830/CNAG_00821	4
GO:0003899	DNA-directed 5'-3' RNA polymerase activity	2/29	31/3353	0.028766	0.213648	0.189552	CNAG_03730/CNAG_06734	2
GO:0034062	5'-3' RNA polymerase activity	2/29	32/3353	0.0305211	0.213648	0.189552	CNAG_03730/CNAG_06734	2
GO:0097747	RNA polymerase activity	2/29	32/3353	0.0305211	0.213648	0.189552	CNAG_03730/CNAG_06734	2
GO:0005198	structural molecule activity	4/29	147/3353	0.0358822	0.228341	0.202589	CNAG_03793/CNAG_00819/CNAG_04830/CNAG_00821	4
GO:0098798	mitochondrial protein complex	6/34	39/2693	6.19062e-06	0.00019483	0.000157528	CNAG_05633/CNAG_00307/CNAG_00894/CNAG_03298/CNAG_06437/CNAG_01756	6	Cellular Component
GO:0044455	mitochondrial membrane part	6/34	40/2693	7.21775e-06	0.00019483	0.000157528	CNAG_05633/CNAG_00307/CNAG_00894/CNAG_03298/CNAG_06437/CNAG_01756	6
GO:0098800	inner mitochondrial membrane protein complex	5/34	24/2693	8.47087e-06	0.00019483	0.000157528	CNAG_05633/CNAG_00894/CNAG_03298/CNAG_06437/CNAG_01756	5
GO:0098796	membrane protein complex	8/34	112/2693	5.12142e-05	0.000883444	0.000714303	CNAG_05633/CNAG_05162/CNAG_00307/CNAG_02961/CNAG_00894/CNAG_03298/CNAG_06437/CNAG_01756	8
GO:0031966	mitochondrial membrane	7/34	90/2693	9.4945e-05	0.00131024	0.00105939	CNAG_05633/CNAG_00270/CNAG_00307/CNAG_00894/CNAG_03298/CNAG_06437/CNAG_01756	7
GO:0005740	mitochondrial envelope	7/34	98/2693	0.00016363	0.00185373	0.00149882	CNAG_05633/CNAG_00270/CNAG_00307/CNAG_00894/CNAG_03298/CNAG_06437/CNAG_01756	7
GO:0005743	mitochondrial inner membrane	6/34	70/2693	0.000188059	0.00185373	0.00149882	CNAG_05633/CNAG_00270/CNAG_00894/CNAG_03298/CNAG_06437/CNAG_01756	6
GO:0019866	organelle inner membrane	6/34	72/2693	0.000220076	0.00189816	0.00153474	CNAG_05633/CNAG_00270/CNAG_00894/CNAG_03298/CNAG_06437/CNAG_01756	6
GO:0016469	proton-transporting two-sector ATPase complex	4/34	27/2693	0.000302918	0.00232237	0.00187774	CNAG_05162/CNAG_02961/CNAG_00894/CNAG_03298	4
GO:0031967	organelle envelope	7/34	115/2693	0.000444785	0.00278187	0.00224926	CNAG_05633/CNAG_00270/CNAG_00307/CNAG_00894/CNAG_03298/CNAG_06437/CNAG_01756	7
GO:0031975	envelope	7/34	115/2693	0.000444785	0.00278187	0.00224926	CNAG_05633/CNAG_00270/CNAG_00307/CNAG_00894/CNAG_03298/CNAG_06437/CNAG_01756	7
GO:0031090	organelle membrane	8/34	154/2693	0.000483804	0.00278187	0.00224926	CNAG_05633/CNAG_06918/CNAG_00270/CNAG_00307/CNAG_00894/CNAG_03298/CNAG_06437/CNAG_01756	8
GO:0044429	mitochondrial part	7/34	120/2693	0.000577316	0.00300145	0.0024268	CNAG_05633/CNAG_00270/CNAG_00307/CNAG_00894/CNAG_03298/CNAG_06437/CNAG_01756	7
GO:0045259	proton-transporting ATP synthase complex	3/34	14/2693	0.000608989	0.00300145	0.0024268	CNAG_02961/CNAG_00894/CNAG_03298	3
GO:0033177	proton-transporting two-sector ATPase complex, proton-transporting domain	3/34	15/2693	0.000754679	0.00347152	0.00280687	CNAG_05162/CNAG_02961/CNAG_03298	3
GO:0005739	mitochondrion	7/34	177/2693	0.00555031	0.0239357	0.019353	CNAG_05633/CNAG_00270/CNAG_00307/CNAG_00894/CNAG_03298/CNAG_06437/CNAG_01756	7

## Sheet: GO of Up-regualted genes
Table S3. GO analysis of DEG (differential expressed genes) in C. neoformans knock-outs or wild-type cells treated at 40 °C from Table S2a.
GO Term ID	GO Term Description	GeneRatio	BgRatio	pvalue	p.adjust	qvalue	geneID	Count	GO Category
GO:0006979	response to oxidative stress	2/4	14/2254	0.000213509	0.00640528	0.00471968	CNAG_00575/CNAG_05256	2	Biological Process
GO:0002097	tRNA wobble base modification	1/4	10/2254	0.0176401	0.137318	0.101182	CNAG_03005	1
GO:0032446	protein modification by small protein conjugation	1/4	10/2254	0.0176401	0.137318	0.101182	CNAG_03005	1
GO:0006950	response to stress	2/4	144/2254	0.0223322	0.137318	0.101182	CNAG_00575/CNAG_05256	2
GO:0016051	carbohydrate biosynthetic process	1/4	13/2254	0.0228864	0.137318	0.101182	CNAG_04217	1
GO:0006400	tRNA modification	1/4	17/2254	0.0298486	0.137901	0.101611	CNAG_03005	1
GO:0019318	hexose metabolic process	1/4	19/2254	0.0333158	0.137901	0.101611	CNAG_04217	1
GO:0005996	monosaccharide metabolic process	1/4	21/2254	0.0367736	0.137901	0.101611	CNAG_04217	1
GO:0016999	antibiotic metabolic process	1/4	26/2254	0.0453777	0.138374	0.10196	CNAG_00575	1
GO:0020037	heme binding	3/6	25/3353	7.22046e-06	7.9425e-05	4.56029e-05	CNAG_00575/CNAG_01464/CNAG_05256	3	Molecular Function
GO:0046906	tetrapyrrole binding	3/6	25/3353	7.22046e-06	7.9425e-05	4.56029e-05	CNAG_00575/CNAG_01464/CNAG_05256	3
GO:0016684	oxidoreductase activity, acting on peroxide as acceptor	2/6	10/3353	0.000119352	0.000875247	0.000502534	CNAG_00575/CNAG_05256	2
GO:0048037	cofactor binding	4/6	233/3353	0.000305147	0.00139371	0.000800218	CNAG_00575/CNAG_01464/CNAG_06374/CNAG_05256	4
GO:0016209	antioxidant activity	2/6	16/3353	0.000316753	0.00139371	0.000800218	CNAG_00575/CNAG_05256	2
GO:0016491	oxidoreductase activity	4/6	416/3353	0.00285392	0.0104644	0.00600825	CNAG_00575/CNAG_01464/CNAG_06374/CNAG_05256	4
GO:0000049	tRNA binding	1/6	13/3353	0.0230555	0.07246	0.0416038	CNAG_03005	1
GO:0016831	carboxy-lyase activity	1/6	17/3353	0.0300597	0.0826641	0.0474626	CNAG_04217	1
GO:0051213	dioxygenase activity	1/6	25/3353	0.0439426	0.104252	0.0598577	CNAG_01464	1
GO:0016830	carbon-carbon lyase activity	1/6	27/3353	0.0473873	0.104252	0.0598577	CNAG_04217	1

## Sheet: KEGG of 40°C WT vs  30°C WT
Table S3. KEGG analysis of DEG (differential expressed genes) in C. neoformans knock-outs or wild-type cells treated from Table S2a.
Term	Database	ID	Input number	Background number	P-Value	Corrected P-Value	Input	Hyperlink	Annotation
Ribosome	KEGG PATHWAY	cne03010	37	106	0.000137761	0.0106076	CNAG_01628|CNAG_04799|CNAG_00821|CNAG_00655|CNAG_01224|CNAG_01300|CNAG_01455|CNAG_00034|CNAG_04011|CNAG_03221|CNAG_06633|CNAG_00779|CNAG_02811|CNAG_00771|CNAG_06222|CNAG_03303|CNAG_03260|CNAG_03015|CNAG_00819|CNAG_04883|CNAG_03053|CNAG_03747|CNAG_01332|CNAG_00232|CNAG_00703|CNAG_01812|CNAG_07535|CNAG_01152|CNAG_06231|CNAG_02928|CNAG_03793|CNAG_02359|CNAG_05555|CNAG_03000|CNAG_04830|CNAG_06447|CNA…	http://www.genome.jp/kegg-bin/show_pathway?cne03010/cne:CNB02420%09red/cne:CNC00700%09red/cne:CNJ03110%09red/cne:CNJ02260%09red/cne:CNC03010%09red/cne:CNA06820%09red/cne:CNB04930%09red/cne:CNG03520%09red/cne:CNF03840%09red/cne:CNG02740%09red/cne:CNA06350%09red/cne:CNN01720%09red/cne:CNC00350%09red/cne:CNM02320%09red/cne:CNC05360%09red/cne:CNM02240%09red/cne:CNA07960%09red/cne:CNA07490%09red/cne:C…	Up-regulated
Ribosome biogenesis in eukaryotes	KEGG PATHWAY	cne03008	21	63	0.00564463	0.217318	CNAG_03602|CNAG_07518|CNAG_02720|CNAG_06379|CNAG_07864|CNAG_03435|CNAG_00449|CNAG_01049|CNAG_02672|CNAG_00719|CNAG_03020|CNAG_06472|CNAG_02162|CNAG_06468|CNAG_06919|CNAG_02209|CNAG_02378|CNAG_04370|CNAG_07413|CNAG_06643|CNAG_02982	http://www.genome.jp/kegg-bin/show_pathway?cne03008/cne:CNC00650%09red/cne:CNF03730%09red/cne:CNI01790%09red/cne:CNE03320%09red/cne:CNE01710%09red/cne:CNA06980%09red/cne:CNC03480%09red/cne:CNN01050%09red/cne:CNG01500%09red/cne:CNA04300%09red/cne:CND05640%09red/cne:CNK01600%09red/cne:CNN01920%09red/cne:CNJ00090%09red/cne:CNE03760%09red/cne:CNN01880%09red/cne:CNB01050%09red/cne:CNK00110%09red/cne:C…
Pyrimidine metabolism	KEGG PATHWAY	cne00240	18	64	0.0358234	0.919466	CNAG_01810|CNAG_02285|CNAG_07373|CNAG_07502|CNAG_00976|CNAG_03521|CNAG_02520|CNAG_01179|CNAG_07536|CNAG_03634|CNAG_02337|CNAG_05847|CNAG_06734|CNAG_06112|CNAG_04372|CNAG_00613|CNAG_05936|CNAG_06141	http://www.genome.jp/kegg-bin/show_pathway?cne00240/cne:CNB00680%09red/cne:CNE00450%09red/cne:CNF00390%09red/cne:CND01050%09red/cne:CNE02100%09red/cne:CNA06000%09red/cne:CNM01430%09red/cne:CNI01770%09red/cne:CNM01170%09red/cne:CNF01260%09red/cne:CNB01360%09red/cne:CNK01350%09red/cne:CNA05950%09red/cne:CNC00220%09red/cne:CNE02610%09red/cne:CND03040%09red/cne:CNG00720%09red/cne:CNC02990%09red
RNA polymerase	KEGG PATHWAY	cne03020	9	26	0.0503505	0.969247	CNAG_01810|CNAG_07536|CNAG_02520|CNAG_01179|CNAG_03521|CNAG_03634|CNAG_06734|CNAG_04372|CNAG_05936	http://www.genome.jp/kegg-bin/show_pathway?cne03020/cne:CNE00450%09red/cne:CNF00390%09red/cne:CNB01360%09red/cne:CNI01770%09red/cne:CNK01350%09red/cne:CNC02990%09red/cne:CNB00680%09red/cne:CND03040%09red/cne:CNG00720%09red
Biosynthesis of secondary metabolites	KEGG PATHWAY	cne01110	94	263	3.28266e-09	3.05287e-07	CNAG_03226|CNAG_03808|CNAG_00519|CNAG_00861|CNAG_02407|CNAG_01711|CNAG_00061|CNAG_06168|CNAG_01412|CNAG_05260|CNAG_00117|CNAG_03769|CNAG_06313|CNAG_04688|CNAG_07796|CNAG_07559|CNAG_04676|CNAG_03375|CNAG_05059|CNAG_02487|CNAG_06018|CNAG_05134|CNAG_02918|CNAG_06829|CNAG_00735|CNAG_00040|CNAG_01777|CNAG_02851|CNAG_06026|CNAG_03266|CNAG_07004|CNAG_01984|CNAG_01238|CNAG_07808|CNAG_03916|CNAG_00490|CNA…	http://www.genome.jp/kegg-bin/show_pathway?cne01110/cne:CNC04310%09red/cne:CNA06410%09red/cne:CNM00950%09red/cne:CND05840%09red/cne:CNE00730%09red/cne:CNM00290%09red/cne:CNB00300%09red/cne:CNJ02060%09red/cne:CNB04050%09red/cne:CND02620%09red/cne:CNC02760%09red/cne:CNJ01080%09red/cne:CNN00430%09red/cne:CNA03810%09red/cne:CNH01400%09red/cne:CNC05660%09red/cne:CNL05470%09red/cne:CNA08060%09red/cne:C…	Down-regulated
Biosynthesis of antibiotics	KEGG PATHWAY	cne01130	76	204	2.82566e-08	1.31393e-06	CNAG_06868|CNAG_00827|CNAG_03226|CNAG_00735|CNAG_00519|CNAG_00861|CNAG_06190|CNAG_04688|CNAG_00057|CNAG_02918|CNAG_00575|CNAG_03375|CNAG_04676|CNAG_00637|CNAG_00247|CNAG_01737|CNAG_02830|CNAG_06829|CNAG_02035|CNAG_00490|CNAG_00040|CNAG_06168|CNAG_01984|CNAG_02851|CNAG_07354|CNAG_07356|CNAG_04981|CNAG_02133|CNAG_03245|CNAG_04215|CNAG_03769|CNAG_06026|CNAG_04835|CNAG_03266|CNAG_03225|CNAG_06313|CNA…	http://www.genome.jp/kegg-bin/show_pathway?cne01130/cne:CNA07740%09red/cne:CNA01070%09red/cne:CNC05280%09red/cne:CNE04870%09red/cne:CNJ00950%09red/cne:CNB00990%09red/cne:CNG03490%09red/cne:CNL05470%09red/cne:CNJ00460%09red/cne:CNA06410%09red/cne:CNM00950%09red/cne:CNA06630%09red/cne:CNL05600%09red/cne:CNA02370%09red/cne:CND05840%09red/cne:CNJ02910%09red/cne:CNA04700%09red/cne:CNB03000%09red/cne:C…
Metabolic pathways	KEGG PATHWAY	cne01100	171	629	5.09321e-08	1.57889e-06	CNAG_03226|CNAG_03808|CNAG_00519|CNAG_05292|CNAG_00861|CNAG_04879|CNAG_02407|CNAG_05658|CNAG_04640|CNAG_01711|CNAG_02830|CNAG_01106|CNAG_00061|CNAG_06168|CNAG_05759|CNAG_05260|CNAG_05918|CNAG_02076|CNAG_01823|CNAG_05750|CNAG_03769|CNAG_04378|CNAG_06313|CNAG_01721|CNAG_03765|CNAG_00879|CNAG_04688|CNAG_05115|CNAG_03785|CNAG_02099|CNAG_00424|CNAG_07796|CNAG_07559|CNAG_04676|CNAG_03146|CNAG_04351|CNA…	http://www.genome.jp/kegg-bin/show_pathway?cne01100/cne:CNG04350%09red/cne:CNN01730%09red/cne:CNH02450%09red/cne:CNK00060%09red/cne:CNA06410%09red/cne:CNM00950%09red/cne:CND05840%09red/cne:CNC03110%09red/cne:CNI01690%09red/cne:CNI03560%09red/cne:CNC06260%09red/cne:CNM00290%09red/cne:CNB00300%09red/cne:CNA04100%09red/cne:CNG01890%09red/cne:CNJ00800%09red/cne:CNJ02060%09red/cne:CNE04600%09red/cne:C…
Carbon metabolism	KEGG PATHWAY	cne01200	45	98	2.37094e-07	5.51245e-06	CNAG_00826|CNAG_00827|CNAG_03226|CNAG_00797|CNAG_04688|CNAG_02133|CNAG_02918|CNAG_00575|CNAG_03375|CNAG_01984|CNAG_07561|CNAG_02035|CNAG_00061|CNAG_06770|CNAG_06168|CNAG_03225|CNAG_07356|CNAG_04981|CNAG_06432|CNAG_03245|CNAG_03769|CNAG_06026|CNAG_03266|CNAG_06699|CNAG_07004|CNAG_05480|CNAG_06088|CNAG_04676|CNAG_07808|CNAG_00684|CNAG_03916|CNAG_01137|CNAG_00057|CNAG_03596|CNAG_07363|CNAG_05907|CNA…	http://www.genome.jp/kegg-bin/show_pathway?cne01200/cne:CNA07740%09red/cne:CNC05280%09red/cne:CNA06630%09red/cne:CNB00990%09red/cne:CNG03490%09red/cne:CNM00950%09red/cne:CNI02230%09red/cne:CNL05600%09red/cne:CND05840%09red/cne:CNG03480%09red/cne:CNK03170%09red/cne:CNA03530%09red/cne:CNA00470%09red/cne:CNB00300%09red/cne:CNM01720%09red/cne:CNM00360%09red/cne:CNI00240%09red/cne:CNF00650%09red/cne:C…
Starch and sucrose metabolism	KEGG PATHWAY	cne00500	20	32	2.19283e-05	0.000407866	CNAG_02588|CNAG_06924|CNAG_02748|CNAG_00393|CNAG_05292|CNAG_07707|CNAG_05138|CNAG_04879|CNAG_03916|CNAG_03146|CNAG_07600|CNAG_03769|CNAG_06260|CNAG_04621|CNAG_03785|CNAG_06666|CNAG_06313|CNAG_02225|CNAG_03765|CNAG_05480	http://www.genome.jp/kegg-bin/show_pathway?cne00500/cne:CNN00430%09red/cne:CNH03390%09red/cne:CNJ00590%09red/cne:CNH01400%09red/cne:CNB02610%09red/cne:CNE03150%09red/cne:CNC03700%09red/cne:CNC02510%09red/cne:CNB02660%09red/cne:CNK00060%09red/cne:CNH00370%09red/cne:CNL04840%09red/cne:CNJ03090%09red/cne:CNB04050%09red/cne:CNN00140%09red/cne:CNG04200%09red/cne:CNA03810%09red/cne:CNF03530%09red/cne:C…
Glycolysis / Gluconeogenesis	KEGG PATHWAY	cne00010	21	37	3.99671e-05	0.000619489	CNAG_06868|CNAG_04676|CNAG_02035|CNAG_00735|CNAG_04659|CNAG_06168|CNAG_03769|CNAG_06770|CNAG_00057|CNAG_00797|CNAG_03916|CNAG_05059|CNAG_06313|CNAG_06018|CNAG_03358|CNAG_06699|CNAG_07745|CNAG_02903|CNAG_07004|CNAG_07559|CNAG_05480	http://www.genome.jp/kegg-bin/show_pathway?cne00010/cne:CNA07740%09red/cne:CNN00430%09red/cne:CNJ00950%09red/cne:CNH01400%09red/cne:CNM00290%09red/cne:CNE05250%09red/cne:CNJ01080%09red/cne:CNB00300%09red/cne:CNB02660%09red/cne:CNG00600%09red/cne:CNF03160%09red/cne:CNG02220%09red/cne:CNL05600%09red/cne:CNK01070%09red/cne:CNA00470%09red/cne:CNB04050%09red/cne:CND05840%09red/cne:CNA07130%09red/cne:C…
Fatty acid metabolism	KEGG PATHWAY	cne01212	15	21	7.94528e-05	0.00105559	CNAG_04688|CNAG_00490|CNAG_02100|CNAG_05759|CNAG_00098|CNAG_04485|CNAG_00861|CNAG_02099|CNAG_04687|CNAG_04531|CNAG_02918|CNAG_02487|CNAG_01150|CNAG_07747|CNAG_03019	http://www.genome.jp/kegg-bin/show_pathway?cne01212/cne:CNE00730%09red/cne:CND02750%09red/cne:CNC00660%09red/cne:CNC05280%09red/cne:CNI00710%09red/cne:CNH00460%09red/cne:CNA00890%09red/cne:CNF02180%09red/cne:CNI00240%09red/cne:CNJ01180%09red/cne:CNG00320%09red/cne:CNA04700%09red/cne:CNJ01190%09red/cne:CNE04370%09red/cne:CNE04360%09red
Citrate cycle (TCA cycle)	KEGG PATHWAY	cne00020	15	24	0.00023256	0.00270351	CNAG_03596|CNAG_03226|CNAG_00061|CNAG_05907|CNAG_03225|CNAG_07356|CNAG_03375|CNAG_05059|CNAG_07363|CNAG_04640|CNAG_03266|CNAG_01137|CNAG_04189|CNAG_07004|CNAG_07851	http://www.genome.jp/kegg-bin/show_pathway?cne00020/cne:CNI03270%09red/cne:CNA04610%09red/cne:CNF00650%09red/cne:CNA03530%09red/cne:CNB00990%09red/cne:CNG03490%09red/cne:CNJ00800%09red/cne:CNG03100%09red/cne:CNJ02060%09red/cne:CNL05600%09red/cne:CND05840%09red/cne:CND02620%09red/cne:CNA00510%09red/cne:CNG02080%09red/cne:CNG03480%09red
Fructose and mannose metabolism	KEGG PATHWAY	cne00051	14	23	0.000455948	0.00471146	CNAG_00826|CNAG_00827|CNAG_02035|CNAG_04744|CNAG_06770|CNAG_07372|CNAG_04676|CNAG_04221|CNAG_00115|CNAG_03769|CNAG_05658|CNAG_00057|CNAG_06977|CNAG_05480	http://www.genome.jp/kegg-bin/show_pathway?cne00051/cne:CNA05980%09red/cne:CNE05000%09red/cne:CNH01400%09red/cne:CNI03630%09red/cne:CNA08050%09red/cne:CNB00300%09red/cne:CNB02660%09red/cne:CNJ01080%09red/cne:CNA08060%09red/cne:CNG00100%09red/cne:CNJ01750%09red/cne:CNA00470%09red/cne:CNH02960%09red/cne:CNA01050%09red
Steroid biosynthesis	KEGG PATHWAY	cne00100	10	13	0.000841156	0.00752422	CNAG_00040|CNAG_00519|CNAG_03819|CNAG_00117|CNAG_06644|CNAG_06829|CNAG_04605|CNAG_01737|CNAG_07510|CNAG_02830	http://www.genome.jp/kegg-bin/show_pathway?cne00100/cne:CNA01070%09red/cne:CNA00300%09red/cne:CNJ00460%09red/cne:CND06110%09red/cne:CNC02410%09red/cne:CNC05660%09red/cne:CNB03100%09red/cne:CNC04470%09red/cne:CNF03720%09red/cne:CNA05010%09red
Pentose phosphate pathway	KEGG PATHWAY	cne00030	13	22	0.000889962	0.00752422	CNAG_00827|CNAG_01984|CNAG_06770|CNAG_04676|CNAG_00684|CNAG_02133|CNAG_03245|CNAG_03916|CNAG_06313|CNAG_02230|CNAG_06923|CNAG_00057|CNAG_07561	http://www.genome.jp/kegg-bin/show_pathway?cne00030/cne:CNK03170%09red/cne:CNN00430%09red/cne:CNA06630%09red/cne:CNE04030%09red/cne:CNK00070%09red/cne:CNB00300%09red/cne:CNA08060%09red/cne:CNG03280%09red/cne:CNB04050%09red/cne:CNA00470%09red/cne:CNK01050%09red/cne:CNE03100%09red/cne:CNJ01080%09red
Pyruvate metabolism	KEGG PATHWAY	cne00620	16	34	0.00153762	0.0119166	CNAG_02918|CNAG_00735|CNAG_05907|CNAG_05759|CNAG_00797|CNAG_03225|CNAG_06432|CNAG_01777|CNAG_01128|CNAG_05059|CNAG_04326|CNAG_01485|CNAG_03266|CNAG_06018|CNAG_04219|CNAG_07004	http://www.genome.jp/kegg-bin/show_pathway?cne00620/cne:CNA07740%09red/cne:CND02510%09red/cne:CNI02230%09red/cne:CNF00650%09red/cne:CNI03610%09red/cne:CNM00290%09red/cne:CNC05280%09red/cne:CNG03490%09red/cne:CNF02180%09red/cne:CNG03100%09red/cne:CNN01560%09red/cne:CNL05600%09red/cne:CND05840%09red/cne:CNC06950%09red/cne:CNC02760%09red/cne:CNA07130%09red
Fatty acid degradation	KEGG PATHWAY	cne00071	12	22	0.0023188	0.0165884	CNAG_04688|CNAG_00490|CNAG_06168|CNAG_04485|CNAG_00861|CNAG_04531|CNAG_02918|CNAG_00735|CNAG_06018|CNAG_03019|CNAG_07747|CNAG_07745	http://www.genome.jp/kegg-bin/show_pathway?cne00071/cne:CNM00290%09red/cne:CNC00660%09red/cne:CNC05280%09red/cne:CNI00710%09red/cne:CNH00460%09red/cne:CNG00600%09red/cne:CNI00240%09red/cne:CNG00320%09red/cne:CNA04700%09red/cne:CNJ01190%09red/cne:CNM01690%09red/cne:CNA07130%09red
Pentose and glucuronate interconversions	KEGG PATHWAY	cne00040	10	18	0.00480735	0.0319345	CNAG_02748|CNAG_00684|CNAG_03983|CNAG_06977|CNAG_05658|CNAG_01558|CNAG_06018|CNAG_00115|CNAG_02903|CNAG_01540	http://www.genome.jp/kegg-bin/show_pathway?cne00040/cne:CNG00100%09red/cne:CNA06630%09red/cne:CNC06260%09red/cne:CNB04710%09red/cne:CNC03700%09red/cne:CNM00290%09red/cne:CNC06430%09red/cne:CNA01050%09red/cne:CNH02960%09red/cne:CNC05140%09red
Propanoate metabolism	KEGG PATHWAY	cne00640	10	20	0.0083445	0.0517359	CNAG_04688|CNAG_05759|CNAG_00797|CNAG_00484|CNAG_06432|CNAG_03375|CNAG_04351|CNAG_02918|CNAG_04531|CNAG_07004	http://www.genome.jp/kegg-bin/show_pathway?cne00640/cne:CNA07740%09red/cne:CNC05280%09red/cne:CNA04660%09red/cne:CNF02180%09red/cne:CNN01560%09red/cne:CNI00240%09red/cne:CND05840%09red/cne:CNI01990%09red/cne:CNJ01190%09red/cne:CNG02080%09red
Fatty acid biosynthesis	KEGG PATHWAY	cne00061	5	5	0.00906	0.0526612	CNAG_03019|CNAG_02099|CNAG_04485|CNAG_05759|CNAG_02100	http://www.genome.jp/kegg-bin/show_pathway?cne00061/cne:CNF02180%09red/cne:CNC00660%09red/cne:CNI00710%09red/cne:CNE04370%09red/cne:CNE04360%09red
Glyoxylate and dicarboxylate metabolism	KEGG PATHWAY	cne00630	11	25	0.0117831	0.0644603	CNAG_00061|CNAG_01777|CNAG_03225|CNAG_07808|CNAG_04981|CNAG_02918|CNAG_00575|CNAG_03266|CNAG_01137|CNAG_07004|CNAG_00710	http://www.genome.jp/kegg-bin/show_pathway?cne00630/cne:CNA06870%09red/cne:CNL06340%09red/cne:CNC05280%09red/cne:CNG03490%09red/cne:CNL05470%09red/cne:CNA05600%09red/cne:CNG03100%09red/cne:CND05840%09red/cne:CND02620%09red/cne:CNC02760%09red/cne:CNA00510%09red
Methane metabolism	KEGG PATHWAY	cne00680	10	23	0.0170059	0.086645	CNAG_00826|CNAG_06868|CNAG_06770|CNAG_06168|CNAG_00797|CNAG_07808|CNAG_06432|CNAG_06170|CNAG_04676|CNAG_00057	http://www.genome.jp/kegg-bin/show_pathway?cne00680/cne:CNA07740%09red/cne:CNE05250%09red/cne:CNA08050%09red/cne:CNA00470%09red/cne:CNB00300%09red/cne:CNJ01080%09red/cne:CNM01720%09red/cne:CNN01560%09red/cne:CNL05470%09red/cne:CNM01690%09red
Galactose metabolism	KEGG PATHWAY	cne00052	8	16	0.0177017	0.086645	CNAG_04676|CNAG_02748|CNAG_03946|CNAG_03769|CNAG_06260|CNAG_06313|CNAG_06924|CNAG_05480	http://www.genome.jp/kegg-bin/show_pathway?cne00052/cne:CNN00430%09red/cne:CNH01400%09red/cne:CNC03700%09red/cne:CNB02660%09red/cne:CNK00060%09red/cne:CNB04330%09red/cne:CNJ01080%09red/cne:CNN00140%09red
Taurine and hypotaurine metabolism	KEGG PATHWAY	cne00430	5	7	0.0220789	0.0933333	CNAG_00879|CNAG_03128|CNAG_01026|CNAG_06432|CNAG_05260	http://www.genome.jp/kegg-bin/show_pathway?cne00430/cne:CNG04350%09red/cne:CND00180%09red/cne:CNN01560%09red/cne:CND01560%09red/cne:CNL03700%09red
Cyanoamino acid metabolism	KEGG PATHWAY	cne00460	5	7	0.0220789	0.0933333	CNAG_01026|CNAG_03128|CNAG_02588|CNAG_07707|CNAG_07600	http://www.genome.jp/kegg-bin/show_pathway?cne00460/cne:CNG04350%09red/cne:CNC02510%09red/cne:CND01560%09red/cne:CNH00370%09red
Biosynthesis of unsaturated fatty acids	KEGG PATHWAY	cne01040	5	7	0.0220789	0.0933333	CNAG_01150|CNAG_02487|CNAG_00490|CNAG_04687|CNAG_07747	http://www.genome.jp/kegg-bin/show_pathway?cne01040/cne:CNE00730%09red/cne:CNA04700%09red/cne:CND02750%09red/cne:CNJ01180%09red/cne:CNG00320%09red
Valine, leucine and isoleucine degradation	KEGG PATHWAY	cne00280	12	34	0.0307091	0.118998	CNAG_04688|CNAG_00490|CNAG_00484|CNAG_00861|CNAG_07004|CNAG_02918|CNAG_00735|CNAG_05031|CNAG_04531|CNAG_06018|CNAG_02896|CNAG_04351	http://www.genome.jp/kegg-bin/show_pathway?cne00280/cne:CNL05860%09red/cne:CNC05080%09red/cne:CNM00290%09red/cne:CNC05280%09red/cne:CNA04660%09red/cne:CNH00460%09red/cne:CNI00240%09red/cne:CND05840%09red/cne:CNI01990%09red/cne:CNA04700%09red/cne:CNJ01190%09red/cne:CNA07130%09red
Proteasome	KEGG PATHWAY	cne03050	12	34	0.0307091	0.118998	CNAG_03904|CNAG_00046|CNAG_04906|CNAG_01083|CNAG_04666|CNAG_06175|CNAG_02725|CNAG_05977|CNAG_01035|CNAG_00482|CNAG_01957|CNAG_07719	http://www.genome.jp/kegg-bin/show_pathway?cne03050/cne:CNG03550%09red/cne:CNK02950%09red/cne:CNB03930%09red/cne:CNJ03290%09red/cne:CNA04640%09red/cne:CNC03530%09red/cne:CND01660%09red/cne:CNF00080%09red/cne:CNJ01000%09red/cne:CNA00350%09red/cne:CNM01760%09red/cne:CND02110%09red
Peroxisome	KEGG PATHWAY	cne04146	13	40	0.0402304	0.149657	CNAG_00490|CNAG_00537|CNAG_07808|CNAG_04981|CNAG_05115|CNAG_04485|CNAG_00575|CNAG_03396|CNAG_03242|CNAG_03019|CNAG_07747|CNAG_07032|CNAG_04388	http://www.genome.jp/kegg-bin/show_pathway?cne04146/cne:CNA05200%09red/cne:CNL06340%09red/cne:CNC00660%09red/cne:CNH00120%09red/cne:CNI01590%09red/cne:CNI00710%09red/cne:CNA05600%09red/cne:CNG01890%09red/cne:CNL05050%09red/cne:CNL05470%09red/cne:CNA04700%09red/cne:CNG00320%09red/cne:CNG03310%09red

## Sheet: KEGG of 40°Chsf3Δ vs 30°Chsf3Δ
Table S3. KEGG analysis of DEG (differential expressed genes) in C. neoformans knock-outs or wild-type cells treated from Table S2a.
Term	Database	ID	Input number	Background number	P-Value	Corrected P-Value	Input	Hyperlink	Annotation
Ribosome biogenesis in eukaryotes	KEGG PATHWAY	cne03008	26	63	0.000175368	0.013328	CNAG_02162|CNAG_03390|CNAG_00719|CNAG_00775|CNAG_06379|CNAG_01146|CNAG_03246|CNAG_07413|CNAG_06472|CNAG_07864|CNAG_02209|CNAG_06005|CNAG_02378|CNAG_04370|CNAG_03602|CNAG_02982|CNAG_00449|CNAG_02672|CNAG_06643|CNAG_06919|CNAG_03645|CNAG_04451|CNAG_02720|CNAG_03020|CNAG_07518|CNAG_06468	http://www.genome.jp/kegg-bin/show_pathway?cne03008/cne:CNA06980%09red/cne:CNN01050%09red/cne:CNE01710%09red/cne:CNB01450%09red/cne:CNN01880%09red/cne:CNI01060%09red/cne:CNC04520%09red/cne:CNC00650%09red/cne:CNG03270%09red/cne:CNB01050%09red/cne:CNI01790%09red/cne:CNE03320%09red/cne:CNC05910%09red/cne:CNK01600%09red/cne:CNN01920%09red/cne:CNF03730%09red/cne:CNE03760%09red/cne:CNA07530%09red/cne:C…	Up-regulated
2-Oxocarboxylic acid metabolism	KEGG PATHWAY	cne01210	10	30	0.0487013	1	CNAG_07908|CNAG_02565|CNAG_00992|CNAG_04347|CNAG_00268|CNAG_05676|CNAG_00256|CNAG_00237|CNAG_02826|CNAG_05725	http://www.genome.jp/kegg-bin/show_pathway?cne01210/cne:CNK00580%09red/cne:CNI02030%09red/cne:CNA02570%09red/cne:CND01200%09red/cne:CNC04430%09red/cne:CNA02270%09red/cne:CNA02450%09red/cne:CNG01490%09red/cne:CNF02480%09red/cne:CNM01770%09red
Metabolic pathways	KEGG PATHWAY	cne01100	159	629	1.8451e-06	0.000171594	CNAG_05633|CNAG_00452|CNAG_00519|CNAG_05292|CNAG_00861|CNAG_04879|CNAG_02407|CNAG_01558|CNAG_01667|CNAG_03808|CNAG_01106|CNAG_00894|CNAG_06168|CNAG_05759|CNAG_05260|CNAG_02076|CNAG_01823|CNAG_00115|CNAG_03769|CNAG_06313|CNAG_03765|CNAG_00879|CNAG_04688|CNAG_05115|CNAG_03785|CNAG_02099|CNAG_00424|CNAG_07414|CNAG_07559|CNAG_04676|CNAG_03146|CNAG_02344|CNAG_05059|CNAG_07710|CNAG_05602|CNAG_03128|CNA…	http://www.genome.jp/kegg-bin/show_pathway?cne01100/cne:CNG04350%09red/cne:CNN01730%09red/cne:CNC03600%09red/cne:CNH02450%09red/cne:CNK00060%09red/cne:CNA06410%09red/cne:CNM00950%09red/cne:CNC03110%09red/cne:CNC06260%09red/cne:CNB00300%09red/cne:CNA04100%09red/cne:CNG01890%09red/cne:CNE04600%09red/cne:CNA00470%09red/cne:CND03690%09red/cne:CND01570%09red/cne:CNC02760%09red/cne:CNJ01080%09red/cne:C…	Down-regulated
Biosynthesis of secondary metabolites	KEGG PATHWAY	cne01110	80	263	4.38734e-06	0.000204011	CNAG_06868|CNAG_00827|CNAG_03226|CNAG_00735|CNAG_00519|CNAG_01380|CNAG_04688|CNAG_00861|CNAG_04835|CNAG_02407|CNAG_02918|CNAG_00575|CNAG_06829|CNAG_04676|CNAG_01667|CNAG_00247|CNAG_07561|CNAG_02815|CNAG_02814|CNAG_02035|CNAG_04744|CNAG_00040|CNAG_06168|CNAG_01412|CNAG_05260|CNAG_02851|CNAG_00057|CNAG_07356|CNAG_04981|CNAG_02133|CNAG_03245|CNAG_07600|CNAG_02734|CNAG_03769|CNAG_06026|CNAG_03266|CNA…	http://www.genome.jp/kegg-bin/show_pathway?cne01110/cne:CNC04310%09red/cne:CNE04870%09red/cne:CNJ00950%09red/cne:CNA08120%09red/cne:CNL05470%09red/cne:CNL03700%09red/cne:CNA01100%09red/cne:CNA06410%09red/cne:CNM00950%09red/cne:CNA06630%09red/cne:CNL05600%09red/cne:CNF03530%09red/cne:CNJ02910%09red/cne:CNA04700%09red/cne:CNB03000%09red/cne:CNK00940%09red/cne:CNA05010%09red/cne:CNE05000%09red/cne:C…
Biosynthesis of antibiotics	KEGG PATHWAY	cne01130	62	204	5.42768e-05	0.00143884	CNAG_06868|CNAG_00827|CNAG_03226|CNAG_00735|CNAG_00519|CNAG_00861|CNAG_06190|CNAG_04688|CNAG_02918|CNAG_00575|CNAG_06829|CNAG_00637|CNAG_00247|CNAG_01737|CNAG_07561|CNAG_02035|CNAG_00490|CNAG_00040|CNAG_06168|CNAG_02851|CNAG_00057|CNAG_07356|CNAG_04981|CNAG_02133|CNAG_03245|CNAG_02734|CNAG_03769|CNAG_06026|CNAG_04835|CNAG_03266|CNAG_06313|CNAG_06699|CNAG_03225|CNAG_05134|CNAG_04531|CNAG_05480|CNA…	http://www.genome.jp/kegg-bin/show_pathway?cne01130/cne:CNN01730%09red/cne:CNE04870%09red/cne:CNJ00950%09red/cne:CNG03490%09red/cne:CNL05470%09red/cne:CNJ00460%09red/cne:CNA06410%09red/cne:CNM00950%09red/cne:CNA06630%09red/cne:CNL05600%09red/cne:CNA02370%09red/cne:CNJ02910%09red/cne:CNA04700%09red/cne:CNB03000%09red/cne:CNA05010%09red/cne:CNE05000%09red/cne:CNK03170%09red/cne:CNA03530%09red/cne:C…
Fatty acid metabolism	KEGG PATHWAY	cne01212	15	21	6.18858e-05	0.00143884	CNAG_02734|CNAG_04688|CNAG_00490|CNAG_05759|CNAG_00098|CNAG_04485|CNAG_00861|CNAG_02099|CNAG_04687|CNAG_04531|CNAG_02918|CNAG_02487|CNAG_01150|CNAG_07747|CNAG_03019	http://www.genome.jp/kegg-bin/show_pathway?cne01212/cne:CNE00730%09red/cne:CND02750%09red/cne:CNC00660%09red/cne:CNC05280%09red/cne:CNI00710%09red/cne:CNH00460%09red/cne:CNA00890%09red/cne:CNF02180%09red/cne:CNC03600%09red/cne:CNI00240%09red/cne:CNJ01180%09red/cne:CNA04700%09red/cne:CNG00320%09red/cne:CNJ01190%09red/cne:CNE04370%09red
Starch and sucrose metabolism	KEGG PATHWAY	cne00500	18	32	0.000116174	0.00216084	CNAG_02283|CNAG_06924|CNAG_02748|CNAG_00393|CNAG_05292|CNAG_07707|CNAG_05138|CNAG_04879|CNAG_03146|CNAG_07600|CNAG_03769|CNAG_04621|CNAG_03785|CNAG_06666|CNAG_06313|CNAG_05480|CNAG_03765|CNAG_02225	http://www.genome.jp/kegg-bin/show_pathway?cne00500/cne:CNN00430%09red/cne:CNE02630%09red/cne:CNH03390%09red/cne:CNJ00590%09red/cne:CNH01400%09red/cne:CNB02610%09red/cne:CNE03150%09red/cne:CNC03700%09red/cne:CNC02510%09red/cne:CNB02660%09red/cne:CNK00060%09red/cne:CNH00370%09red/cne:CNL04840%09red/cne:CNJ03090%09red/cne:CNG04200%09red/cne:CNA03810%09red/cne:CNF03530%09red/cne:CNB02790%09red
Carbon metabolism	KEGG PATHWAY	cne01200	35	98	0.000205667	0.00318784	CNAG_00826|CNAG_00827|CNAG_03226|CNAG_04688|CNAG_02133|CNAG_02918|CNAG_00575|CNAG_01984|CNAG_07561|CNAG_02035|CNAG_06770|CNAG_06168|CNAG_03225|CNAG_07356|CNAG_04981|CNAG_06432|CNAG_03245|CNAG_03769|CNAG_06026|CNAG_03266|CNAG_06699|CNAG_04531|CNAG_05480|CNAG_06088|CNAG_07808|CNAG_00684|CNAG_06868|CNAG_00057|CNAG_04676|CNAG_07363|CNAG_04351|CNAG_05059|CNAG_04326|CNAG_03358|CNAG_04189	http://www.genome.jp/kegg-bin/show_pathway?cne01200/cne:CNC05280%09red/cne:CNA06630%09red/cne:CNG03490%09red/cne:CNM00950%09red/cne:CNI02230%09red/cne:CNL05600%09red/cne:CNG03480%09red/cne:CNK03170%09red/cne:CNA03530%09red/cne:CNB00300%09red/cne:CNM00360%09red/cne:CNI00240%09red/cne:CNI01990%09red/cne:CNJ01080%09red/cne:CNI03270%09red/cne:CNE05000%09red/cne:CNH01400%09red/cne:CNL06340%09red/cne:C…
Fructose and mannose metabolism	KEGG PATHWAY	cne00051	14	23	0.000364957	0.00479399	CNAG_00826|CNAG_00827|CNAG_02035|CNAG_04744|CNAG_06770|CNAG_07372|CNAG_04676|CNAG_04221|CNAG_00115|CNAG_03769|CNAG_05658|CNAG_00057|CNAG_06977|CNAG_05480	http://www.genome.jp/kegg-bin/show_pathway?cne00051/cne:CNA05980%09red/cne:CNE05000%09red/cne:CNH01400%09red/cne:CNI03630%09red/cne:CNA08050%09red/cne:CNB00300%09red/cne:CNB02660%09red/cne:CNJ01080%09red/cne:CNA08060%09red/cne:CNG00100%09red/cne:CNJ01750%09red/cne:CNA00470%09red/cne:CNH02960%09red/cne:CNA01050%09red
Oxidative phosphorylation	KEGG PATHWAY	cne00190	28	74	0.000412386	0.00479399	CNAG_05132|CNAG_07356|CNAG_01991|CNAG_01204|CNAG_03861|CNAG_01321|CNAG_05839|CNAG_01106|CNAG_00894|CNAG_06226|CNAG_02326|CNAG_05633|CNAG_02938|CNAG_05267|CNAG_08012|CNAG_03565|CNAG_06063|CNAG_00254|CNAG_06767|CNAG_04439|CNAG_03025|CNAG_03298|CNAG_07590|CNAG_05179|CNAG_03517|CNAG_06138|CNAG_04189|CNAG_03226	http://www.genome.jp/kegg-bin/show_pathway?cne00190/cne:CNM02270%09red/cne:CND00340%09red/cne:CNL04890%09red/cne:CNC00590%09red/cne:CNA03530%09red/cne:CND04410%09red/cne:CNK03240%09red/cne:CNM01400%09red/cne:CND03280%09red/cne:CNI01180%09red/cne:CNI03270%09red/cne:CNG03480%09red/cne:CNH03630%09red/cne:CNL04470%09red/cne:CNG02790%09red/cne:CNB03500%09red/cne:CNM00720%09red/cne:CNH02740%09red/cne:C…
Glycolysis / Gluconeogenesis	KEGG PATHWAY	cne00010	17	37	0.00106845	0.0110406	CNAG_06868|CNAG_04676|CNAG_02035|CNAG_00735|CNAG_04659|CNAG_06168|CNAG_03769|CNAG_00057|CNAG_06770|CNAG_05059|CNAG_06313|CNAG_03358|CNAG_06699|CNAG_07745|CNAG_02903|CNAG_07559|CNAG_05480	http://www.genome.jp/kegg-bin/show_pathway?cne00010/cne:CNN00430%09red/cne:CNJ00950%09red/cne:CNH01400%09red/cne:CNE05250%09red/cne:CNJ01080%09red/cne:CNB00300%09red/cne:CNB02660%09red/cne:CNG00600%09red/cne:CNF03160%09red/cne:CNG02220%09red/cne:CNL05600%09red/cne:CNK01070%09red/cne:CNA00470%09red/cne:CNA07130%09red/cne:CNM01690%09red/cne:CNC05140%09red/cne:CNE05000%09red
Fatty acid degradation	KEGG PATHWAY	cne00071	12	22	0.00192829	0.0163028	CNAG_02734|CNAG_04688|CNAG_00490|CNAG_06168|CNAG_04485|CNAG_00861|CNAG_07747|CNAG_02918|CNAG_00735|CNAG_03019|CNAG_04531|CNAG_07745	http://www.genome.jp/kegg-bin/show_pathway?cne00071/cne:CNC03600%09red/cne:CNC00660%09red/cne:CNC05280%09red/cne:CNI00710%09red/cne:CNH00460%09red/cne:CNG00600%09red/cne:CNI00240%09red/cne:CNA04700%09red/cne:CNG00320%09red/cne:CNJ01190%09red/cne:CNM01690%09red/cne:CNA07130%09red
Pentose phosphate pathway	KEGG PATHWAY	cne00030	12	22	0.00192829	0.0163028	CNAG_00827|CNAG_01984|CNAG_06770|CNAG_04676|CNAG_00684|CNAG_02133|CNAG_03245|CNAG_06313|CNAG_02230|CNAG_06923|CNAG_00057|CNAG_07561	http://www.genome.jp/kegg-bin/show_pathway?cne00030/cne:CNK03170%09red/cne:CNN00430%09red/cne:CNA06630%09red/cne:CNE04030%09red/cne:CNK00070%09red/cne:CNB00300%09red/cne:CNA08060%09red/cne:CNG03280%09red/cne:CNA00470%09red/cne:CNK01050%09red/cne:CNE03100%09red/cne:CNJ01080%09red
Steroid biosynthesis	KEGG PATHWAY	cne00100	8	13	0.00644887	0.0499787	CNAG_00040|CNAG_00519|CNAG_03819|CNAG_06644|CNAG_06829|CNAG_04605|CNAG_01737|CNAG_05860	http://www.genome.jp/kegg-bin/show_pathway?cne00100/cne:CNF01130%09red/cne:CND06110%09red/cne:CNJ00460%09red/cne:CNC02410%09red/cne:CNB03100%09red/cne:CNA00300%09red/cne:CNF03720%09red/cne:CNA05010%09red
Pentose and glucuronate interconversions	KEGG PATHWAY	cne00040	9	18	0.0105908	0.0757646	CNAG_02748|CNAG_00684|CNAG_03983|CNAG_06977|CNAG_05658|CNAG_07710|CNAG_00115|CNAG_02903|CNAG_01558	http://www.genome.jp/kegg-bin/show_pathway?cne00040/cne:CNA06630%09red/cne:CNC06260%09red/cne:CNB04710%09red/cne:CNC03700%09red/cne:CNG00100%09red/cne:CNA01050%09red/cne:CNH02960%09red/cne:CNC05140%09red
Biosynthesis of unsaturated fatty acids	KEGG PATHWAY	cne01040	5	7	0.0202607	0.125616	CNAG_01150|CNAG_02487|CNAG_00490|CNAG_07747|CNAG_04687	http://www.genome.jp/kegg-bin/show_pathway?cne01040/cne:CNE00730%09red/cne:CNG00320%09red/cne:CND02750%09red/cne:CNJ01180%09red/cne:CNA04700%09red
Taurine and hypotaurine metabolism	KEGG PATHWAY	cne00430	5	7	0.0202607	0.125616	CNAG_00879|CNAG_03128|CNAG_01026|CNAG_06432|CNAG_05260	http://www.genome.jp/kegg-bin/show_pathway?cne00430/cne:CND00180%09red/cne:CNG04350%09red/cne:CNN01560%09red/cne:CND01560%09red/cne:CNL03700%09red
Pyruvate metabolism	KEGG PATHWAY	cne00620	12	34	0.026477	0.144844	CNAG_02918|CNAG_00735|CNAG_01777|CNAG_05759|CNAG_03225|CNAG_06432|CNAG_01128|CNAG_05059|CNAG_04326|CNAG_01485|CNAG_03266|CNAG_04219	http://www.genome.jp/kegg-bin/show_pathway?cne00620/cne:CND02510%09red/cne:CNI02230%09red/cne:CNI03610%09red/cne:CNC05280%09red/cne:CNG03490%09red/cne:CNF02180%09red/cne:CNG03100%09red/cne:CNN01560%09red/cne:CNL05600%09red/cne:CNC06950%09red/cne:CNC02760%09red/cne:CNA07130%09red
Valine, leucine and isoleucine degradation	KEGG PATHWAY	cne00280	12	34	0.026477	0.144844	CNAG_02734|CNAG_04688|CNAG_00490|CNAG_00452|CNAG_00484|CNAG_00861|CNAG_04531|CNAG_02918|CNAG_00735|CNAG_05031|CNAG_02896|CNAG_04351	http://www.genome.jp/kegg-bin/show_pathway?cne00280/cne:CNL05860%09red/cne:CNC03600%09red/cne:CNA04330%09red/cne:CNC05280%09red/cne:CNA04660%09red/cne:CNC05080%09red/cne:CNI00240%09red/cne:CNI01990%09red/cne:CNA04700%09red/cne:CNJ01190%09red/cne:CNH00460%09red/cne:CNA07130%09red
Fatty acid biosynthesis	KEGG PATHWAY	cne00061	4	5	0.0296016	0.152942	CNAG_02099|CNAG_04485|CNAG_05759|CNAG_03019	http://www.genome.jp/kegg-bin/show_pathway?cne00061/cne:CNF02180%09red/cne:CNC00660%09red/cne:CNI00710%09red/cne:CNE04370%09red
Peroxisome	KEGG PATHWAY	cne04146	13	40	0.0346122	0.169417	CNAG_03396|CNAG_00537|CNAG_07808|CNAG_04981|CNAG_05115|CNAG_04485|CNAG_00575|CNAG_00490|CNAG_03242|CNAG_03019|CNAG_07747|CNAG_07032|CNAG_04388	http://www.genome.jp/kegg-bin/show_pathway?cne04146/cne:CNA05200%09red/cne:CNI01590%09red/cne:CNL06340%09red/cne:CNC00660%09red/cne:CNH00120%09red/cne:CNL05470%09red/cne:CNI00710%09red/cne:CNA05600%09red/cne:CNG01890%09red/cne:CNL05050%09red/cne:CNA04700%09red/cne:CNG00320%09red/cne:CNG03310%09red
Galactose metabolism	KEGG PATHWAY	cne00052	7	16	0.0380736	0.177042	CNAG_04676|CNAG_02748|CNAG_03946|CNAG_03769|CNAG_06313|CNAG_06924|CNAG_05480	http://www.genome.jp/kegg-bin/show_pathway?cne00052/cne:CNN00430%09red/cne:CNH01400%09red/cne:CNC03700%09red/cne:CNB02660%09red/cne:CNK00060%09red/cne:CNB04330%09red/cne:CNJ01080%09red
Fatty acid elongation	KEGG PATHWAY	cne00062	5	9	0.0400276	0.177265	CNAG_04531|CNAG_02734|CNAG_00861|CNAG_02487|CNAG_00098	http://www.genome.jp/kegg-bin/show_pathway?cne00062/cne:CNE00730%09red/cne:CNC03600%09red/cne:CNI00240%09red/cne:CNA00890%09red/cne:CNH00460%09red
Butanoate metabolism	KEGG PATHWAY	cne00650	8	21	0.0476335	0.20136	CNAG_02734|CNAG_01027|CNAG_05031|CNAG_05260|CNAG_00861|CNAG_02918|CNAG_02896|CNAG_04531	http://www.genome.jp/kegg-bin/show_pathway?cne00650/cne:CNL05860%09red/cne:CNC03600%09red/cne:CNC05280%09red/cne:CNC05080%09red/cne:CNI00240%09red/cne:CNL03700%09red/cne:CND01570%09red/cne:CNH00460%09red

## Sheet: KEGG of 40°C hsf3Δ vs  40°C WT
Table S3. KEGG analysis of DEG (differential expressed genes) in C. neoformans knock-outs or wild-type cells treated from Table S2a.
Term	Database	ID	Input number	Background number	P-Value	Corrected P-Value	Input	Hyperlink	Annotation
Carbon metabolism	KEGG PATHWAY	cne01200	4	99	2.26744e-05	0.000272092	CNAG_05256|CNAG_00575|CNAG_04217|CNAG_06374	http://www.genome.jp/kegg-bin/show_pathway?cne01200/cne:CNN01010%09red/cne:CNI03590%09red/cne:CNL03740%09red/cne:CNA05600%09red	Up-regulated
Tryptophan metabolism	KEGG PATHWAY	cne00380	2	31	0.0014717	0.00584959	CNAG_05256|CNAG_00575	http://www.genome.jp/kegg-bin/show_pathway?cne00380/cne:CNL03740%09red/cne:CNA05600%09red
Glyoxylate and dicarboxylate metabolism	KEGG PATHWAY	cne00630	2	31	0.0014717	0.00584959	CNAG_05256|CNAG_00575	http://www.genome.jp/kegg-bin/show_pathway?cne00630/cne:CNL03740%09red/cne:CNA05600%09red
Pyruvate metabolism	KEGG PATHWAY	cne00620	2	36	0.00194986	0.00584959	CNAG_04217|CNAG_06374	http://www.genome.jp/kegg-bin/show_pathway?cne00620/cne:CNN01010%09red/cne:CNI03590%09red
Peroxisome	KEGG PATHWAY	cne04146	2	42	0.00260841	0.00626019	CNAG_05256|CNAG_00575	http://www.genome.jp/kegg-bin/show_pathway?cne04146/cne:CNL03740%09red/cne:CNA05600%09red
MAPK signaling pathway - yeast	KEGG PATHWAY	cne04011	2	55	0.00434474	0.00868949	CNAG_05256|CNAG_00575	http://www.genome.jp/kegg-bin/show_pathway?cne04011/cne:CNL03740%09red/cne:CNA05600%09red
Biosynthesis of antibiotics	KEGG PATHWAY	cne01130	3	208	0.00531434	0.0091103	CNAG_05256|CNAG_00575|CNAG_04217	http://www.genome.jp/kegg-bin/show_pathway?cne01130/cne:CNL03740%09red/cne:CNI03590%09red/cne:CNA05600%09red
Biosynthesis of secondary metabolites	KEGG PATHWAY	cne01110	3	274	0.0112881	0.0164438	CNAG_05256|CNAG_00575|CNAG_04217	http://www.genome.jp/kegg-bin/show_pathway?cne01110/cne:CNL03740%09red/cne:CNI03590%09red/cne:CNA05600%09red
Sulfur relay system	KEGG PATHWAY	cne04122	1	6	0.0123328	0.0164438	NCS2	http://www.genome.jp/kegg-bin/show_pathway?cne04122/cne:CNC06160%09red
Metabolic pathways	KEGG PATHWAY	cne01100	4	705	0.0296255	0.0355506	CNAG_05256|CNAG_00575|CNAG_04217|CNAG_06374	http://www.genome.jp/kegg-bin/show_pathway?cne01100/cne:CNN01010%09red/cne:CNI03590%09red/cne:CNL03740%09red/cne:CNA05600%09red
Citrate cycle (TCA cycle)	KEGG PATHWAY	cne00020	1	24	0.0434084	0.0473547	CNAG_04217	http://www.genome.jp/kegg-bin/show_pathway?cne00020/cne:CNI03590%09red
Oxidative phosphorylation	KEGG PATHWAY	cne00190	4	76	0.00979055	0.127277	CNAG_02961|CNAG_03298|CNAG_05633|CNAG_00894	http://www.genome.jp/kegg-bin/show_pathway?cne00190/cne:CNC05720%09red/cne:CNH02740%09red/cne:CND00340%09red/cne:CNG02790%09red	Down-regulated
Ribosome	KEGG PATHWAY	cne03010	4	106	0.0282719	0.160185	CNAG_04830|CNAG_03793|CNAG_00819|CNAG_00821	http://www.genome.jp/kegg-bin/show_pathway?cne03010/cne:CNB02870%09red/cne:CNA07960%09red/cne:CNA07980%09red/cne:CNJ02550%09red
RNA polymerase	KEGG PATHWAY	cne03020	2	27	0.0369657	0.160185	CNAG_03730|CNAG_06734	http://www.genome.jp/kegg-bin/show_pathway?cne03020/cne:CNB00680%09red/cne:CNB02280%09red

## Sheet: KEGG of 30°C hsf3Δ vs  30°C WT
Table S3. KEGG analysis of DEG (differential expressed genes) in C. neoformans knock-outs or wild-type cells treated from Table S2a.
Term	Database	ID	Input number	Background number	P-Value	Corrected P-Value	Input	Hyperlink	Annotation
Thiamine metabolism	KEGG PATHWAY	cne00730	1	6	0.0443795	0.375425	CNAG_04440	http://www.genome.jp/kegg-bin/show_pathway?cne00730/cne:CNI01170%09red	Up-regulated

## Sheet: GO of CnHsf1-Flag chip-seq
Table S3. GO analysis of genes of Hsf1-Flag ChIP-seq in C. neoformans at 40 °C from Table S1.
GO Term ID	GO Term Description	GeneRatio	BgRatio	pvalue	p.adjust	qvalue	geneID	Count	GO Category
GO:0055085	transmembrane transport	71/674	166/2246	0.000196442	0.0992033	0.0992033	CNAG_00025/CNAG_00028/CNAG_00092/CNAG_00303/CNAG_00307/CNAG_00433/CNAG_00443/CNAG_00529/CNAG_00539/CNAG_00540/CNAG_00598/CNAG_00728/CNAG_00844/CNAG_06761/CNAG_03713/CNAG_03061/CNAG_02940/CNAG_02762/CNAG_07538/CNAG_05130/CNAG_05254/CNAG_07402/CNAG_01422/CNAG_01384/CNAG_01354/CNAG_01253/CNAG_01002/CNAG_00904/CNAG_02540/CNAG_02527/CNAG_02361/CNAG_02050/CNAG_06536/CNAG_06538/CNAG_06561/CNAG_05718/CNA…	71	Biological Process
GO:0006338	chromatin remodeling	9/674	13/2246	0.00394111	0.995129	0.995129	CNAG_00740/CNAG_03723/CNAG_06826/CNAG_06819/CNAG_03550/CNAG_04650/CNAG_06068/CNAG_05526/CNAG_05552	9
GO:0005975	carbohydrate metabolic process	52/674	134/2246	0.0154742	0.999465	0.999465	CNAG_00057/CNAG_00122/CNAG_00181/CNAG_00393/CNAG_07372/CNAG_00697/CNAG_00799/CNAG_03769/CNAG_03916/CNAG_03946/CNAG_04033/CNAG_03072/CNAG_07561/CNAG_02598/CNAG_06923/CNAG_06924/CNAG_05138/CNAG_05243/CNAG_07976/CNAG_05292/CNAG_05316/CNAG_01239/CNAG_01230/CNAG_01155/CNAG_00897/CNAG_02551/CNAG_02351/CNAG_02189/CNAG_02079/CNAG_06593/CNAG_06623/CNAG_06659/CNAG_05799/CNAG_05907/CNAG_05913/CNAG_03120/CNA…	52
GO:1901606	alpha-amino acid catabolic process	8/674	13/2246	0.0179702	0.999465	0.999465	CNAG_00311/CNAG_04080/CNAG_02868/CNAG_02818/CNAG_02793/CNAG_02780/CNAG_02048/CNAG_01594	8
GO:0065007	biological regulation	107/674	304/2246	0.0208437	0.999465	0.999465	CNAG_00035/CNAG_00083/CNAG_07309/CNAG_00125/CNAG_00181/CNAG_00286/CNAG_00335/CNAG_00369/CNAG_00514/CNAG_07959/CNAG_06772/CNAG_06762/CNAG_06754/CNAG_07470/CNAG_03637/CNAG_03655/CNAG_03763/CNAG_03769/CNAG_03821/CNAG_03826/CNAG_03876/CNAG_03907/CNAG_03958/CNAG_03998/CNAG_04055/CNAG_07491/CNAG_03017/CNAG_02950/CNAG_02927/CNAG_02901/CNAG_07514/CNAG_02883/CNAG_02867/CNAG_02856/CNAG_02849/CNAG_02818/CNA…	107
GO:0006457	protein folding	18/674	39/2246	0.0232871	0.999465	0.999465	CNAG_00058/CNAG_00060/CNAG_07346/CNAG_00447/CNAG_03621/CNAG_03891/CNAG_03944/CNAG_02736/CNAG_02710/CNAG_04986/CNAG_05107/CNAG_05252/CNAG_01343/CNAG_03486/CNAG_04304/CNAG_01568/CNAG_01899/CNAG_06150	18
GO:0050789	regulation of biological process	95/674	268/2246	0.0238529	0.999465	0.999465	CNAG_00035/CNAG_00083/CNAG_07309/CNAG_00125/CNAG_00181/CNAG_00286/CNAG_00335/CNAG_00369/CNAG_00514/CNAG_07959/CNAG_06772/CNAG_06762/CNAG_06754/CNAG_07470/CNAG_03763/CNAG_03821/CNAG_03826/CNAG_03876/CNAG_03907/CNAG_03958/CNAG_03998/CNAG_04055/CNAG_07491/CNAG_03017/CNAG_02950/CNAG_02927/CNAG_02901/CNAG_07514/CNAG_02883/CNAG_02867/CNAG_02849/CNAG_02801/CNAG_02674/CNAG_02658/CNAG_06929/CNAG_05063/CNA…	95
GO:0050794	regulation of cellular process	87/674	244/2246	0.0258871	0.999465	0.999465	CNAG_00035/CNAG_00083/CNAG_00125/CNAG_00181/CNAG_00286/CNAG_00335/CNAG_00369/CNAG_00514/CNAG_07959/CNAG_06772/CNAG_06762/CNAG_06754/CNAG_07470/CNAG_03763/CNAG_03821/CNAG_03826/CNAG_03876/CNAG_03907/CNAG_03958/CNAG_03998/CNAG_04055/CNAG_07491/CNAG_03017/CNAG_02950/CNAG_02927/CNAG_07514/CNAG_02883/CNAG_02867/CNAG_02849/CNAG_02801/CNAG_02674/CNAG_02658/CNAG_06929/CNAG_05063/CNAG_05153/CNAG_05242/CNA…	87
GO:0007154	cell communication	36/674	91/2246	0.0299484	0.999465	0.999465	CNAG_00125/CNAG_00335/CNAG_07959/CNAG_06772/CNAG_07470/CNAG_03763/CNAG_03821/CNAG_03876/CNAG_03907/CNAG_07514/CNAG_02883/CNAG_02867/CNAG_06929/CNAG_05063/CNAG_06812/CNAG_01126/CNAG_01063/CNAG_02501/CNAG_02407/CNAG_02289/CNAG_05695/CNAG_05890/CNAG_03202/CNAG_07718/CNAG_03248/CNAG_03438/CNAG_07744/CNAG_03583/CNAG_04213/CNAG_04505/CNAG_04832/CNAG_01523/CNAG_01557/CNAG_01646/CNAG_01982/CNAG_07942	36
GO:0007165	signal transduction	36/674	91/2246	0.0299484	0.999465	0.999465	CNAG_00125/CNAG_00335/CNAG_07959/CNAG_06772/CNAG_07470/CNAG_03763/CNAG_03821/CNAG_03876/CNAG_03907/CNAG_07514/CNAG_02883/CNAG_02867/CNAG_06929/CNAG_05063/CNAG_06812/CNAG_01126/CNAG_01063/CNAG_02501/CNAG_02407/CNAG_02289/CNAG_05695/CNAG_05890/CNAG_03202/CNAG_07718/CNAG_03248/CNAG_03438/CNAG_07744/CNAG_03583/CNAG_04213/CNAG_04505/CNAG_04832/CNAG_01523/CNAG_01557/CNAG_01646/CNAG_01982/CNAG_07942	36
GO:0023052	signaling	36/674	91/2246	0.0299484	0.999465	0.999465	CNAG_00125/CNAG_00335/CNAG_07959/CNAG_06772/CNAG_07470/CNAG_03763/CNAG_03821/CNAG_03876/CNAG_03907/CNAG_07514/CNAG_02883/CNAG_02867/CNAG_06929/CNAG_05063/CNAG_06812/CNAG_01126/CNAG_01063/CNAG_02501/CNAG_02407/CNAG_02289/CNAG_05695/CNAG_05890/CNAG_03202/CNAG_07718/CNAG_03248/CNAG_03438/CNAG_07744/CNAG_03583/CNAG_04213/CNAG_04505/CNAG_04832/CNAG_01523/CNAG_01557/CNAG_01646/CNAG_01982/CNAG_07942	36
GO:0032543	mitochondrial translation	7/674	12/2246	0.0382526	0.999465	0.999465	CNAG_00512/CNAG_00538/CNAG_01382/CNAG_02316/CNAG_03540/CNAG_04332/CNAG_01789	7
GO:0140053	mitochondrial gene expression	7/674	12/2246	0.0382526	0.999465	0.999465	CNAG_00512/CNAG_00538/CNAG_01382/CNAG_02316/CNAG_03540/CNAG_04332/CNAG_01789	7
GO:0000785	chromatin	13/787	20/2614	0.00127283	0.162922	0.158099	CNAG_00063/CNAG_00108/CNAG_00705/CNAG_06747/CNAG_06746/CNAG_03723/CNAG_02924/CNAG_07807/CNAG_05221/CNAG_06819/CNAG_01648/CNAG_06068/CNAG_05526	13	Cellular Component
GO:0000786	nucleosome	7/787	10/2614	0.0106848	0.612032	0.593913	CNAG_00063/CNAG_06747/CNAG_06746/CNAG_02924/CNAG_07807/CNAG_05221/CNAG_01648	7
GO:0032993	protein-DNA complex	8/787	13/2614	0.0183826	0.612032	0.593913	CNAG_00063/CNAG_06747/CNAG_06746/CNAG_03075/CNAG_02924/CNAG_07807/CNAG_05221/CNAG_01648	8
GO:0071944	cell periphery	21/787	48/2614	0.0301184	0.612032	0.593913	CNAG_00150/CNAG_06738/CNAG_03605/CNAG_03655/CNAG_02959/CNAG_02856/CNAG_04953/CNAG_00884/CNAG_02217/CNAG_02114/CNAG_03326/CNAG_03565/CNAG_04339/CNAG_04499/CNAG_04505/CNAG_01678/CNAG_01911/CNAG_06400/CNAG_06501/CNAG_06508/CNAG_05581	21
GO:0000228	nuclear chromosome	15/787	32/2614	0.0328843	0.612032	0.593913	CNAG_00108/CNAG_00327/CNAG_00362/CNAG_00395/CNAG_00705/CNAG_00740/CNAG_03723/CNAG_03075/CNAG_02654/CNAG_06819/CNAG_01430/CNAG_01325/CNAG_01736/CNAG_06068/CNAG_05526	15
GO:0044815	DNA packaging complex	7/787	12/2614	0.0389792	0.612032	0.593913	CNAG_00063/CNAG_06747/CNAG_06746/CNAG_02924/CNAG_07807/CNAG_05221/CNAG_01648	7
GO:0005886	plasma membrane	15/787	33/2614	0.0440158	0.612032	0.593913	CNAG_03605/CNAG_02959/CNAG_02856/CNAG_04953/CNAG_02217/CNAG_02114/CNAG_03326/CNAG_03565/CNAG_04499/CNAG_04505/CNAG_01678/CNAG_06400/CNAG_06501/CNAG_06508/CNAG_05581	15
GO:0000790	nuclear chromatin	6/787	10/2614	0.047815	0.612032	0.593913	CNAG_00108/CNAG_00705/CNAG_03723/CNAG_06819/CNAG_06068/CNAG_05526	6
GO:0070603	SWI/SNF superfamily-type complex	6/787	10/2614	0.047815	0.612032	0.593913	CNAG_00108/CNAG_00705/CNAG_03723/CNAG_06819/CNAG_06068/CNAG_05526	6
GO:1904949	ATPase complex	6/787	10/2614	0.047815	0.612032	0.593913	CNAG_00108/CNAG_00705/CNAG_03723/CNAG_06819/CNAG_06068/CNAG_05526	6
GO:0051082	unfolded protein binding	15/1037	23/3402	0.000591389	0.131288	0.128238	CNAG_00058/CNAG_00060/CNAG_07346/CNAG_00447/CNAG_03944/CNAG_02736/CNAG_02710/CNAG_04986/CNAG_05107/CNAG_05252/CNAG_01343/CNAG_04304/CNAG_01568/CNAG_01899/CNAG_06150	15	Molecular Function
GO:0005524	ATP binding	166/1037	463/3402	0.00440618	0.232302	0.226905	CNAG_00058/CNAG_00060/CNAG_00099/CNAG_00108/CNAG_00130/CNAG_00257/CNAG_07346/CNAG_07347/CNAG_00299/CNAG_00347/CNAG_00377/CNAG_00415/CNAG_00418/CNAG_00447/CNAG_00531/CNAG_07372/CNAG_00636/CNAG_00654/CNAG_00683/CNAG_00705/CNAG_00730/CNAG_00769/CNAG_00792/CNAG_00796/CNAG_00824/CNAG_06763/CNAG_06755/CNAG_06730/CNAG_07964/CNAG_03684/CNAG_07473/CNAG_03701/CNAG_03723/CNAG_03767/CNAG_03769/CNAG_03821/CNA…	166
GO:0032559	adenyl ribonucleotide binding	166/1037	467/3402	0.00654894	0.232302	0.226905	CNAG_00058/CNAG_00060/CNAG_00099/CNAG_00108/CNAG_00130/CNAG_00257/CNAG_07346/CNAG_07347/CNAG_00299/CNAG_00347/CNAG_00377/CNAG_00415/CNAG_00418/CNAG_00447/CNAG_00531/CNAG_07372/CNAG_00636/CNAG_00654/CNAG_00683/CNAG_00705/CNAG_00730/CNAG_00769/CNAG_00792/CNAG_00796/CNAG_00824/CNAG_06763/CNAG_06755/CNAG_06730/CNAG_07964/CNAG_03684/CNAG_07473/CNAG_03701/CNAG_03723/CNAG_03767/CNAG_03769/CNAG_03821/CNA…	166
GO:0020037	heme binding	14/1037	25/3402	0.00682133	0.232302	0.226905	CNAG_00575/CNAG_00716/CNAG_03663/CNAG_02868/CNAG_02577/CNAG_05015/CNAG_05070/CNAG_05169/CNAG_05256/CNAG_06644/CNAG_05842/CNAG_05909/CNAG_07862/CNAG_09009	14
GO:0046906	tetrapyrrole binding	14/1037	25/3402	0.00682133	0.232302	0.226905	CNAG_00575/CNAG_00716/CNAG_03663/CNAG_02868/CNAG_02577/CNAG_05015/CNAG_05070/CNAG_05169/CNAG_05256/CNAG_06644/CNAG_05842/CNAG_05909/CNAG_07862/CNAG_09009	14
GO:0030554	adenyl nucleotide binding	166/1037	468/3402	0.00720864	0.232302	0.226905	CNAG_00058/CNAG_00060/CNAG_00099/CNAG_00108/CNAG_00130/CNAG_00257/CNAG_07346/CNAG_07347/CNAG_00299/CNAG_00347/CNAG_00377/CNAG_00415/CNAG_00418/CNAG_00447/CNAG_00531/CNAG_07372/CNAG_00636/CNAG_00654/CNAG_00683/CNAG_00705/CNAG_00730/CNAG_00769/CNAG_00792/CNAG_00796/CNAG_00824/CNAG_06763/CNAG_06755/CNAG_06730/CNAG_07964/CNAG_03684/CNAG_07473/CNAG_03701/CNAG_03723/CNAG_03767/CNAG_03769/CNAG_03821/CNA…	166
GO:0004672	protein kinase activity	46/1037	111/3402	0.0083274	0.232302	0.226905	CNAG_00106/CNAG_00130/CNAG_00363/CNAG_00415/CNAG_00636/CNAG_00683/CNAG_00769/CNAG_06730/CNAG_03843/CNAG_02712/CNAG_02675/CNAG_05005/CNAG_05063/CNAG_05104/CNAG_05220/CNAG_01285/CNAG_02389/CNAG_02357/CNAG_02028/CNAG_06552/CNAG_06632/CNAG_05694/CNAG_05970/CNAG_03216/CNAG_03258/CNAG_03290/CNAG_03355/CNAG_03567/CNAG_04162/CNAG_04282/CNAG_04678/CNAG_01523/CNAG_01664/CNAG_01704/CNAG_01905/CNAG_01907/CNA…	46
GO:0016773	phosphotransferase activity, alcohol group as acceptor	60/1037	151/3402	0.00837125	0.232302	0.226905	CNAG_00106/CNAG_00130/CNAG_00363/CNAG_00415/CNAG_07372/CNAG_00636/CNAG_00683/CNAG_00769/CNAG_00852/CNAG_06730/CNAG_03701/CNAG_03769/CNAG_03821/CNAG_03843/CNAG_03946/CNAG_02976/CNAG_02859/CNAG_02712/CNAG_02675/CNAG_05005/CNAG_05063/CNAG_05104/CNAG_05220/CNAG_05243/CNAG_01285/CNAG_01155/CNAG_02551/CNAG_02389/CNAG_02357/CNAG_02028/CNAG_06552/CNAG_06632/CNAG_05694/CNAG_05965/CNAG_05970/CNAG_03216/CNA…	60
GO:0046914	transition metal ion binding	113/1037	311/3402	0.0118571	0.292476	0.28568	CNAG_00035/CNAG_00115/CNAG_00192/CNAG_00193/CNAG_07332/CNAG_00241/CNAG_00269/CNAG_00299/CNAG_00404/CNAG_00413/CNAG_00514/CNAG_00515/CNAG_00519/CNAG_00841/CNAG_06762/CNAG_06719/CNAG_03604/CNAG_03669/CNAG_03710/CNAG_03745/CNAG_03834/CNAG_03849/CNAG_03913/CNAG_03914/CNAG_04023/CNAG_04032/CNAG_04041/CNAG_04080/CNAG_04093/CNAG_03059/CNAG_03055/CNAG_03018/CNAG_02958/CNAG_02881/CNAG_02877/CNAG_02805/CNA…	113
GO:0003700	DNA-binding transcription factor activity	62/1037	160/3402	0.0137597	0.305465	0.298368	CNAG_00017/CNAG_00132/CNAG_00192/CNAG_00193/CNAG_07332/CNAG_00239/CNAG_07370/CNAG_00732/CNAG_00841/CNAG_03669/CNAG_03710/CNAG_03745/CNAG_03849/CNAG_03914/CNAG_04023/CNAG_04041/CNAG_04093/CNAG_03059/CNAG_03018/CNAG_02877/CNAG_02774/CNAG_02723/CNAG_02566/CNAG_05049/CNAG_05112/CNAG_07830/CNAG_01173/CNAG_00896/CNAG_02557/CNAG_02428/CNAG_02066/CNAG_06531/CNAG_05785/CNAG_05861/CNAG_03177/CNAG_03346/CNA…	62
GO:0004674	protein serine/threonine kinase activity	22/1037	48/3402	0.017261	0.348358	0.340265	CNAG_06730/CNAG_02712/CNAG_05005/CNAG_05063/CNAG_05220/CNAG_01285/CNAG_06552/CNAG_05694/CNAG_05970/CNAG_03567/CNAG_04162/CNAG_04282/CNAG_04678/CNAG_01523/CNAG_01664/CNAG_01704/CNAG_01905/CNAG_01907/CNAG_01938/CNAG_06454/CNAG_05439/CNAG_05558	22
GO:0140110	transcription regulator activity	68/1037	181/3402	0.0217384	0.40216	0.392816	CNAG_00017/CNAG_00132/CNAG_00192/CNAG_00193/CNAG_07332/CNAG_00239/CNAG_00369/CNAG_07370/CNAG_00732/CNAG_00841/CNAG_03669/CNAG_03710/CNAG_03745/CNAG_03849/CNAG_03914/CNAG_04023/CNAG_04041/CNAG_04093/CNAG_03059/CNAG_03018/CNAG_02877/CNAG_02774/CNAG_02723/CNAG_02566/CNAG_05049/CNAG_05112/CNAG_05242/CNAG_07830/CNAG_01173/CNAG_00896/CNAG_02557/CNAG_02428/CNAG_02066/CNAG_06531/CNAG_05785/CNAG_05861/CNA…	68
GO:0008270	zinc ion binding	96/1037	268/3402	0.0293038	0.500419	0.488792	CNAG_00035/CNAG_00115/CNAG_00192/CNAG_00193/CNAG_07332/CNAG_00241/CNAG_00269/CNAG_00299/CNAG_00404/CNAG_00514/CNAG_00515/CNAG_00841/CNAG_06762/CNAG_06719/CNAG_03604/CNAG_03669/CNAG_03710/CNAG_03745/CNAG_03849/CNAG_03913/CNAG_03914/CNAG_04023/CNAG_04032/CNAG_04041/CNAG_04093/CNAG_03059/CNAG_03055/CNAG_03018/CNAG_02881/CNAG_02877/CNAG_02805/CNAG_02774/CNAG_02723/CNAG_02654/CNAG_04983/CNAG_05030/CNA…	96
GO:0005506	iron ion binding	12/1037	24/3402	0.0349016	0.553439	0.540581	CNAG_00413/CNAG_00519/CNAG_03834/CNAG_04080/CNAG_02577/CNAG_05011/CNAG_05316/CNAG_06623/CNAG_06644/CNAG_05842/CNAG_04325/CNAG_04862	12
GO:0009055	electron transfer activity	16/1037	35/3402	0.0404857	0.571253	0.557981	CNAG_00462/CNAG_00716/CNAG_03958/CNAG_07491/CNAG_02950/CNAG_02849/CNAG_06806/CNAG_07004/CNAG_01443/CNAG_05909/CNAG_03359/CNAG_03364/CNAG_01802/CNAG_09002/CNAG_09004/CNAG_09009	16
GO:0016491	oxidoreductase activity	143/1037	417/3402	0.0411714	0.571253	0.557981	CNAG_00038/CNAG_00115/CNAG_00161/CNAG_07316/CNAG_07327/CNAG_07334/CNAG_00269/CNAG_00275/CNAG_00403/CNAG_00413/CNAG_00441/CNAG_00462/CNAG_00515/CNAG_00519/CNAG_00575/CNAG_00654/CNAG_00716/CNAG_00774/CNAG_00832/CNAG_06777/CNAG_06759/CNAG_03663/CNAG_03674/CNAG_03701/CNAG_07965/CNAG_03834/CNAG_03874/CNAG_03898/CNAG_03920/CNAG_03958/CNAG_07491/CNAG_04080/CNAG_04085/CNAG_02984/CNAG_02958/CNAG_02950/CNA…	143

## Sheet: GO of CnHsf3-Flag chip-seq
Table S3. GO analysis of genes of CnHsf3-Flag ChIP-seq in C. neoformans at 40 °C from Table S1.
GO Term ID	GO Term Description	GeneRatio	BgRatio	pvalue	p.adjust	qvalue	geneID	Count	GO Category
GO:0055085	transmembrane transport	51/239	166/2246	8.53314e-14	3.49005e-11	3.49005e-11	CNAG_00028/CNAG_00443/CNAG_00598/CNAG_00726/CNAG_00815/CNAG_00844/CNAG_07387/CNAG_06776/CNAG_06761/CNAG_03713/CNAG_03061/CNAG_03060/CNAG_07538/CNAG_02561/CNAG_06926/CNAG_05130/CNAG_01354/CNAG_00905/CNAG_00904/CNAG_02540/CNAG_02527/CNAG_02361/CNAG_02050/CNAG_06538/CNAG_06561/CNAG_06610/CNAG_05817/CNAG_05833/CNAG_05867/CNAG_03426/CNAG_03474/CNAG_03485/CNAG_03565/CNAG_07751/CNAG_04103/CNAG_04142/CNA…	51	Biological Process
GO:0005975	carbohydrate metabolic process	39/239	134/2246	7.24215e-10	1.48102e-07	1.48102e-07	CNAG_00057/CNAG_00122/CNAG_00393/CNAG_00697/CNAG_00826/CNAG_03946/CNAG_04025/CNAG_02860/CNAG_02588/CNAG_06924/CNAG_05138/CNAG_05292/CNAG_05316/CNAG_01239/CNAG_00897/CNAG_02551/CNAG_02351/CNAG_02189/CNAG_02079/CNAG_06666/CNAG_06699/CNAG_05799/CNAG_05907/CNAG_05913/CNAG_03120/CNAG_03266/CNAG_03412/CNAG_03525/CNAG_04876/CNAG_04874/CNAG_04631/CNAG_04621/CNAG_01984/CNAG_06052/CNAG_06291/CNAG_06336/CNA…	39
GO:0006810	transport	73/239	421/2246	2.04158e-06	0.000278335	0.000278335	CNAG_00028/CNAG_00443/CNAG_00598/CNAG_00726/CNAG_00815/CNAG_00844/CNAG_07387/CNAG_06776/CNAG_06772/CNAG_06761/CNAG_03672/CNAG_03713/CNAG_03772/CNAG_04092/CNAG_06963/CNAG_03061/CNAG_03060/CNAG_07538/CNAG_02561/CNAG_06926/CNAG_05130/CNAG_05139/CNAG_05277/CNAG_01354/CNAG_01118/CNAG_00905/CNAG_00904/CNAG_02554/CNAG_02540/CNAG_02527/CNAG_02361/CNAG_02050/CNAG_06538/CNAG_06561/CNAG_06610/CNAG_05817/CNA…	73
GO:0051234	establishment of localization	73/239	427/2246	3.63456e-06	0.000371634	0.000371634	CNAG_00028/CNAG_00443/CNAG_00598/CNAG_00726/CNAG_00815/CNAG_00844/CNAG_07387/CNAG_06776/CNAG_06772/CNAG_06761/CNAG_03672/CNAG_03713/CNAG_03772/CNAG_04092/CNAG_06963/CNAG_03061/CNAG_03060/CNAG_07538/CNAG_02561/CNAG_06926/CNAG_05130/CNAG_05139/CNAG_05277/CNAG_01354/CNAG_01118/CNAG_00905/CNAG_00904/CNAG_02554/CNAG_02540/CNAG_02527/CNAG_02361/CNAG_02050/CNAG_06538/CNAG_06561/CNAG_06610/CNAG_05817/CNA…	73
GO:0051179	localization	73/239	437/2246	9.1154e-06	0.00074564	0.00074564	CNAG_00028/CNAG_00443/CNAG_00598/CNAG_00726/CNAG_00815/CNAG_00844/CNAG_07387/CNAG_06776/CNAG_06772/CNAG_06761/CNAG_03672/CNAG_03713/CNAG_03772/CNAG_04092/CNAG_06963/CNAG_03061/CNAG_03060/CNAG_07538/CNAG_02561/CNAG_06926/CNAG_05130/CNAG_05139/CNAG_05277/CNAG_01354/CNAG_01118/CNAG_00905/CNAG_00904/CNAG_02554/CNAG_02540/CNAG_02527/CNAG_02361/CNAG_02050/CNAG_06538/CNAG_06561/CNAG_06610/CNAG_05817/CNA…	73
GO:0008643	carbohydrate transport	9/239	19/2246	5.3564e-05	0.00365128	0.00365128	CNAG_03772/CNAG_04092/CNAG_06963/CNAG_05139/CNAG_02554/CNAG_03140/CNAG_01936/CNAG_05336/CNAG_05662	9
GO:0044262	cellular carbohydrate metabolic process	9/239	31/2246	0.00369944	0.216153	0.216153	CNAG_00393/CNAG_00826/CNAG_05292/CNAG_05316/CNAG_00897/CNAG_02551/CNAG_03525/CNAG_04621/CNAG_05411	9
GO:0015849	organic acid transport	4/239	10/2246	0.0156417	0.71083	0.71083	CNAG_01118/CNAG_07685/CNAG_04324/CNAG_07902	4
GO:0046942	carboxylic acid transport	4/239	10/2246	0.0156417	0.71083	0.71083	CNAG_01118/CNAG_07685/CNAG_04324/CNAG_07902	4
GO:0050896	response to stimulus	33/239	220/2246	0.0214982	0.879278	0.879278	CNAG_00178/CNAG_00179/CNAG_00575/CNAG_00709/CNAG_06772/CNAG_07470/CNAG_03876/CNAG_03907/CNAG_02692/CNAG_05256/CNAG_06819/CNAG_01138/CNAG_01063/CNAG_02490/CNAG_02480/CNAG_02323/CNAG_02105/CNAG_02090/CNAG_02073/CNAG_03438/CNAG_07744/CNAG_07766/CNAG_04505/CNAG_04859/CNAG_01464/CNAG_01523/CNAG_01557/CNAG_01792/CNAG_01982/CNAG_01988/CNAG_06346/CNAG_05348/CNAG_05429	33
GO:0016052	carbohydrate catabolic process	7/239	30/2246	0.0338374	1	1	CNAG_00122/CNAG_05316/CNAG_02189/CNAG_06699/CNAG_06052/CNAG_05411/CNAG_05480	7
GO:0016051	carbohydrate biosynthetic process	5/239	19/2246	0.0436817	1	1	CNAG_00393/CNAG_05292/CNAG_00897/CNAG_05907/CNAG_04621	5
GO:0019318	hexose metabolic process	5/239	19/2246	0.0436817	1	1	CNAG_00697/CNAG_03946/CNAG_06699/CNAG_05907/CNAG_06052	5
GO:0005886	plasma membrane	15/332	33/2614	3.19003e-06	0.000312623	0.000312623	CNAG_00179/CNAG_03605/CNAG_03664/CNAG_02959/CNAG_02856/CNAG_05259/CNAG_02217/CNAG_03565/CNAG_04505/CNAG_04904/CNAG_06242/CNAG_06400/CNAG_06501/CNAG_05581/CNAG_05654	15	Cellular Component
GO:0071944	cell periphery	15/332	48/2614	0.000550861	0.0269922	0.0269922	CNAG_00179/CNAG_03605/CNAG_03664/CNAG_02959/CNAG_02856/CNAG_05259/CNAG_02217/CNAG_03565/CNAG_04505/CNAG_04904/CNAG_06242/CNAG_06400/CNAG_06501/CNAG_05581/CNAG_05654	15
GO:0098797	plasma membrane protein complex	6/332	11/2614	0.0010604	0.0346399	0.0346399	CNAG_00179/CNAG_03605/CNAG_02959/CNAG_04505/CNAG_04904/CNAG_06242	6
GO:0005773	vacuole	5/332	16/2614	0.0426632	0.999998	0.999998	CNAG_00581/CNAG_03805/CNAG_01106/CNAG_07685/CNAG_04324	5
GO:0022857	transmembrane transporter activity	63/420	238/3402	5.41e-10	1.04e-07	9.74e-08	CNAG_00010/CNAG_00235/CNAG_00796/CNAG_06752/CNAG_03605/CNAG_03664/CNAG_03772/CNAG_03805/CNAG_03910/CNAG_04038/CNAG_04092/CNAG_06963/CNAG_03051/CNAG_02959/CNAG_02856/CNAG_06889/CNAG_04982/CNAG_05139/CNAG_01119/CNAG_01118/CNAG_01106/CNAG_00979/CNAG_00869/CNAG_00864/CNAG_02554/CNAG_02455/CNAG_07641/CNAG_06527/CNAG_05929/CNAG_07695/CNAG_05982/CNAG_03135/CNAG_03140/CNAG_03438/CNAG_03503/CNAG_03565/CNA…	63	Molecular Function
GO:0005215	transporter activity	63/420	244/3402	1.65e-09	1.58e-07	1.48e-07	CNAG_00010/CNAG_00235/CNAG_00796/CNAG_06752/CNAG_03605/CNAG_03664/CNAG_03772/CNAG_03805/CNAG_03910/CNAG_04038/CNAG_04092/CNAG_06963/CNAG_03051/CNAG_02959/CNAG_02856/CNAG_06889/CNAG_04982/CNAG_05139/CNAG_01119/CNAG_01118/CNAG_01106/CNAG_00979/CNAG_00869/CNAG_00864/CNAG_02554/CNAG_02455/CNAG_07641/CNAG_06527/CNAG_05929/CNAG_07695/CNAG_05982/CNAG_03135/CNAG_03140/CNAG_03438/CNAG_03503/CNAG_03565/CNA…	63
GO:0004553	hydrolase activity, hydrolyzing O-glycosyl compounds	17/420	58/3402	0.000408469	0.026142	0.0245081	CNAG_00122/CNAG_00393/CNAG_02860/CNAG_02588/CNAG_06924/CNAG_05138/CNAG_00897/CNAG_02351/CNAG_02189/CNAG_02079/CNAG_03412/CNAG_03525/CNAG_04876/CNAG_04874/CNAG_06336/CNAG_05411/CNAG_05458	17
GO:0016798	hydrolase activity, acting on glycosyl bonds	18/420	65/3402	0.000596824	0.0286476	0.0268571	CNAG_00122/CNAG_00393/CNAG_00709/CNAG_02860/CNAG_02588/CNAG_06924/CNAG_05138/CNAG_00897/CNAG_02351/CNAG_02189/CNAG_02079/CNAG_03412/CNAG_03525/CNAG_04876/CNAG_04874/CNAG_06336/CNAG_05411/CNAG_05458	18
GO:0020037	heme binding	9/420	25/3402	0.00202241	0.064717	0.0606722	CNAG_00575/CNAG_00716/CNAG_05169/CNAG_05256/CNAG_01138/CNAG_06644/CNAG_05842/CNAG_01464/CNAG_09009	9
GO:0046906	tetrapyrrole binding	9/420	25/3402	0.00202241	0.064717	0.0606722	CNAG_00575/CNAG_00716/CNAG_05169/CNAG_05256/CNAG_01138/CNAG_06644/CNAG_05842/CNAG_01464/CNAG_09009	9
GO:0046873	metal ion transmembrane transporter activity	10/420	31/3402	0.00294681	0.07207	0.0675656	CNAG_00010/CNAG_03605/CNAG_03664/CNAG_03805/CNAG_02959/CNAG_02856/CNAG_00979/CNAG_03135/CNAG_06242/CNAG_06326	10
GO:0003700	DNA-binding transcription factor activity	32/420	160/3402	0.00317005	0.07207	0.0675656	CNAG_00332/CNAG_00732/CNAG_00828/CNAG_03710/CNAG_03914/CNAG_04090/CNAG_04093/CNAG_03059/CNAG_03018/CNAG_02877/CNAG_07830/CNAG_00896/CNAG_05785/CNAG_05861/CNAG_03177/CNAG_03212/CNAG_03346/CNAG_04176/CNAG_04271/CNAG_04908/CNAG_04864/CNAG_04807/CNAG_04798/CNAG_04774/CNAG_04630/CNAG_04618/CNAG_04594/CNAG_01965/CNAG_06134/CNAG_06136/CNAG_06188/CNAG_07921	32
GO:0022890	inorganic cation transmembrane transporter activity	17/420	69/3402	0.00337828	0.07207	0.0675656	CNAG_00010/CNAG_03605/CNAG_03664/CNAG_03805/CNAG_02959/CNAG_02856/CNAG_06889/CNAG_01106/CNAG_00979/CNAG_03135/CNAG_03565/CNAG_06242/CNAG_06326/CNAG_06400/CNAG_09004/CNAG_09008/CNAG_09009	17
GO:0046915	transition metal ion transmembrane transporter activity	5/420	10/3402	0.0041518	0.0797146	0.0747324	CNAG_03664/CNAG_02959/CNAG_00979/CNAG_06242/CNAG_06326	5
GO:0008324	cation transmembrane transporter activity	18/420	79/3402	0.0063394	0.106876	0.100197	CNAG_00010/CNAG_00235/CNAG_03605/CNAG_03664/CNAG_03805/CNAG_02959/CNAG_02856/CNAG_06889/CNAG_01106/CNAG_00979/CNAG_03135/CNAG_03565/CNAG_06242/CNAG_06326/CNAG_06400/CNAG_09004/CNAG_09008/CNAG_09009	18
GO:0016491	oxidoreductase activity	68/420	417/3402	0.00667977	0.106876	0.100197	CNAG_00038/CNAG_00115/CNAG_00162/CNAG_07327/CNAG_00275/CNAG_00441/CNAG_00519/CNAG_00575/CNAG_00716/CNAG_06759/CNAG_07965/CNAG_03936/CNAG_07491/CNAG_04085/CNAG_02815/CNAG_02692/CNAG_02664/CNAG_02663/CNAG_02562/CNAG_04969/CNAG_05090/CNAG_05169/CNAG_05256/CNAG_05299/CNAG_05316/CNAG_05329/CNAG_06876/CNAG_06836/CNAG_01257/CNAG_01138/CNAG_01019/CNAG_02553/CNAG_02475/CNAG_02048/CNAG_06628/CNAG_06638/CNA…	68
GO:0004672	protein kinase activity	23/420	111/3402	0.00754311	0.111406	0.104443	CNAG_00106/CNAG_00363/CNAG_06730/CNAG_02962/CNAG_02712/CNAG_02675/CNAG_05216/CNAG_01062/CNAG_02028/CNAG_06568/CNAG_05694/CNAG_03258/CNAG_04162/CNAG_01523/CNAG_01704/CNAG_01905/CNAG_01938/CNAG_01988/CNAG_06193/CNAG_06301/CNAG_05439/CNAG_05549/CNAG_05590	23
GO:0016773	phosphotransferase activity, alcohol group as acceptor	29/420	151/3402	0.00880817	0.120798	0.113248	CNAG_00106/CNAG_00363/CNAG_00826/CNAG_06730/CNAG_03946/CNAG_02962/CNAG_02712/CNAG_02675/CNAG_05216/CNAG_01062/CNAG_02551/CNAG_02028/CNAG_06568/CNAG_05694/CNAG_05965/CNAG_03258/CNAG_04162/CNAG_04631/CNAG_01523/CNAG_01704/CNAG_01905/CNAG_01938/CNAG_01988/CNAG_06193/CNAG_06301/CNAG_05439/CNAG_05480/CNAG_05549/CNAG_05590	29
GO:0140110	transcription regulator activity	33/420	181/3402	0.011897	0.14625	0.137109	CNAG_00332/CNAG_00732/CNAG_00828/CNAG_03710/CNAG_03914/CNAG_04090/CNAG_04093/CNAG_03059/CNAG_03018/CNAG_02877/CNAG_05242/CNAG_07830/CNAG_00896/CNAG_05785/CNAG_05861/CNAG_03177/CNAG_03212/CNAG_03346/CNAG_04176/CNAG_04271/CNAG_04908/CNAG_04864/CNAG_04807/CNAG_04798/CNAG_04774/CNAG_04630/CNAG_04618/CNAG_04594/CNAG_01965/CNAG_06134/CNAG_06136/CNAG_06188/CNAG_07921	33
GO:0015318	inorganic molecular entity transmembrane transporter activity	18/420	84/3402	0.0121875	0.14625	0.137109	CNAG_00010/CNAG_06752/CNAG_03605/CNAG_03664/CNAG_03805/CNAG_02959/CNAG_02856/CNAG_06889/CNAG_01106/CNAG_00979/CNAG_03135/CNAG_03565/CNAG_06242/CNAG_06326/CNAG_06400/CNAG_09004/CNAG_09008/CNAG_09009	18
GO:0015075	ion transmembrane transporter activity	19/420	93/3402	0.016788	0.189606	0.177755	CNAG_00010/CNAG_00235/CNAG_06752/CNAG_03605/CNAG_03664/CNAG_03805/CNAG_02959/CNAG_02856/CNAG_06889/CNAG_01106/CNAG_00979/CNAG_03135/CNAG_03565/CNAG_06242/CNAG_06326/CNAG_06400/CNAG_09004/CNAG_09008/CNAG_09009	19
GO:0004674	protein serine/threonine kinase activity	11/420	48/3402	0.0286263	0.305348	0.286263	CNAG_06730/CNAG_02712/CNAG_06568/CNAG_05694/CNAG_04162/CNAG_01523/CNAG_01704/CNAG_01905/CNAG_01938/CNAG_06301/CNAG_05439	11
GO:0048037	cofactor binding	38/420	232/3402	0.0370404	0.347501	0.325782	CNAG_00268/CNAG_00275/CNAG_00575/CNAG_00716/CNAG_03936/CNAG_04085/CNAG_02664/CNAG_02562/CNAG_07797/CNAG_04969/CNAG_07802/CNAG_05169/CNAG_05256/CNAG_01442/CNAG_01138/CNAG_02475/CNAG_06638/CNAG_06644/CNAG_06666/CNAG_06699/CNAG_05842/CNAG_05907/CNAG_07712/CNAG_03395/CNAG_04189/CNAG_04242/CNAG_04313/CNAG_04535/CNAG_04688/CNAG_04659/CNAG_04601/CNAG_04561/CNAG_01464/CNAG_01777/CNAG_01802/CNAG_01846/CNA…	38
GO:0015077	monovalent inorganic cation transmembrane transporter activity	10/420	44/3402	0.0380079	0.347501	0.325782	CNAG_03605/CNAG_03805/CNAG_02856/CNAG_06889/CNAG_01106/CNAG_03565/CNAG_06400/CNAG_09004/CNAG_09008/CNAG_09009	10
GO:0050660	flavin adenine dinucleotide binding	10/420	44/3402	0.0380079	0.347501	0.325782	CNAG_00268/CNAG_02664/CNAG_02562/CNAG_02475/CNAG_04189/CNAG_04688/CNAG_04561/CNAG_01464/CNAG_01846/CNAG_06081	10
