# Supplementary material for: Cryptococcal Hsf3 controls intramitochondrial ROS homeostasis by regulating the respiratory process
Source: Nat Commun. 2022 Sep 15;13:5407. doi: 10.1038/s41467-022-33168-1 (PMC9477856; doi:10.1038/s41467-022-33168-1)
Supplement: Supplementary file 6 — Supplementary Data 2 [file 41467_2022_33168_MOESM6_ESM.xlsx]

## Sheet: 30°C Cnhsf3Δ vs  30°C WT
Table S2. Transcriptome analysis in C. neoformans knock-outs or wild-type cells at indicated temperaturea.
Gene ID	Cnhsf3Δ	H99	Fold change (Cnhsf3Δ/H99)	Regulation	log2(fold change)	p-value	padj	Description	aC. neoformans H99 and Cnhsf3Δ cells were grown in YPD medium at 30°C. RNA samples were isolated and subjected to transcriptome analysis. Genes with differential expressions greater than 1.5 or less than 0.667, and p<0.05 were considered to have significantly changed.
CNAG_00559	375.333	4096.33	0.102976	Down	-3.27962	0	0	hypothetical protein
CNAG_04036	44	166	0.296878	Down	-1.75206	5.52756e-17	2.29532e-14	hypothetical protein
CNAG_09010	4.66667	16.3333	0.321788	Down	-1.63582	0.017242	0.130484	NADH dehydrogenase subunit 2
CNAG_05032	270.333	903	0.336681	Down	-1.57054	1.57865e-68	3.49619e-65	hypothetical protein
CNAG_06802	3.66667	11.6667	0.354036	Down	-1.49803	0.0430856	0.222425	hypothetical protein
CNAG_02321	9	21.3333	0.479544	Down	-1.06027	0.037865	0.208603	hypothetical protein
CNAG_02347	276	634.667	0.487664	Down	-1.03604	4.33763e-24	3.6024e-21	hypothetical protein
CNAG_04992	805.333	1825	0.495941	Down	-1.01176	7.06047e-57	1.17274e-53	hypothetical protein
CNAG_09006	21.6667	49	0.497137	Down	-1.00828	0.00290778	0.0409307	NADH:ubiquinone oxidoreductase subunit 5
CNAG_03238	132.667	287	0.517246	Down	-0.951076	8.79915e-11	1.4755e-08	dioxygenase subfamily protein
CNAG_09012	15	31.6667	0.530053	Down	-0.915792	0.0348776	0.200629	cytochrome c oxidase subunit II
CNAG_04457	39	79.6667	0.548065	Down	-0.867582	0.000686478	0.014253	hypothetical protein
CNAG_02102	91	180.667	0.564399	Down	-0.825213	1.89611e-06	0.000108601	hypothetical protein
CNAG_04591	18	35.3333	0.571901	Down	-0.806163	0.0495116	0.240874	hypothetical protein
CNAG_04506	19	37.3333	0.581276	Down	-0.782704	0.0486	0.239361	hypothetical protein
CNAG_00588	2031	3784	0.605188	Down	-0.724545	8.78695e-40	1.16761e-36	hypothetical protein
CNAG_03455	174	316.667	0.617846	Down	-0.69468	7.49864e-08	6.08791e-06	hypothetical protein, variant
CNAG_06873	129.667	232	0.627629	Down	-0.672016	5.15701e-06	0.000255695	5-oxoprolinase
CNAG_00814	43.6667	75.6667	0.645388	Down	-0.63176	0.0150548	0.120077	hypothetical protein
CNAG_09009	45.6667	79.3333	0.647674	Down	-0.626661	0.0328603	0.192017	cytochrome c oxidase subunit I
CNAG_04606	395	672.667	0.659035	Down	-0.601574	3.25514e-11	6.00755e-09	hypothetical protein
CNAG_00819	1823.33	1381.67	1.50127	Up	0.586185	0.0309414	0.185203	small subunit ribosomal protein S30
CNAG_02443	1223	925	1.50231	Up	0.587178	0.0130166	0.109749	NADH dehydrogenase
CNAG_04440	134	100.333	1.50855	Up	0.593161	0.00165566	0.0277769	thiamine pyrophosphokinase
CNAG_05641	85.6667	64	1.50884	Up	0.593444	0.00832488	0.0829243	hypothetical protein, variant
CNAG_03221	3057.67	2283	1.52259	Up	0.606524	0.00381386	0.0491072	large subunit ribosomal protein L29
CNAG_07950	130.667	97.3333	1.52361	Up	0.607493	0.00392482	0.0500509	hypothetical protein
CNAG_00715	457.667	340.333	1.53126	Up	0.614719	0.0241401	0.159748	hypothetical protein
CNAG_06274	10858	8064	1.5333	Up	0.616639	0.0168267	0.129544	hypothetical protein
CNAG_00391	140.333	103.333	1.53797	Up	0.621028	0.00265408	0.0385016	hypothetical protein
CNAG_05971	81.6667	60	1.53823	Up	0.621271	0.0136298	0.112914	hypothetical protein
CNAG_06391	405	293	1.55161	Up	0.633765	1.36499e-08	1.43952e-06	hypothetical protein
CNAG_01198	1681.33	1227	1.55766	Up	0.639384	0.00702507	0.0740699	small nuclear ribonucleoprotein F
CNAG_08004	97.3333	71.3333	1.5579	Up	0.639602	0.0103849	0.0958296	hypothetical protein
CNAG_04160	63.6667	45.3333	1.57901	Up	0.659018	0.0122686	0.105723	hypothetical protein, variant
CNAG_00307	820.333	591	1.58113	Up	0.66096	0.0415933	0.219671	hypothetical protein
CNAG_00894	3373.67	2423	1.58468	Up	0.664188	0.00625006	0.0685465	hypothetical protein
CNAG_04665	184.667	132.333	1.58714	Up	0.666433	0.00103417	0.0195755	hypothetical protein
CNAG_00752	117.667	84	1.58831	Up	0.667494	0.00257029	0.0374916	transducin family protein
CNAG_02722	64.6667	46.3333	1.58971	Up	0.668763	0.0230723	0.155154	aldose reductase
CNAG_06904	65.3333	46.6667	1.59108	Up	0.670008	0.0150201	0.119944	hypothetical protein
CNAG_07844	95.3333	67	1.60377	Up	0.681471	0.00110006	0.0204225	hypothetical protein
CNAG_07927	716.333	502.667	1.61355	Up	0.690237	3.90148e-09	4.62883e-07	hypothetical protein, variant
CNAG_07999	43.6667	30.6667	1.61492	Up	0.691466	0.0322757	0.190444	hypothetical protein
CNAG_06271	66.6667	46.3333	1.61865	Up	0.69479	0.00505112	0.059928	hypothetical protein
CNAG_01370	134.333	93.3333	1.62071	Up	0.696625	0.000121035	0.00349634	hypothetical protein
CNAG_07955	555	384.333	1.62115	Up	0.697019	6.7726e-14	1.9564e-11	hypothetical protein
CNAG_01451	77	53.6667	1.6344	Up	0.708763	0.0178459	0.133372	hypothetical protein
CNAG_04240	184	124.667	1.66907	Up	0.739041	2.13144e-05	0.000845444	hypothetical protein
CNAG_06784	49	32.6667	1.67658	Up	0.745523	0.0157424	0.124072	hypothetical protein
CNAG_05532	87.6667	58.6667	1.69363	Up	0.760121	0.0015258	0.0259983	arylformamidase
CNAG_05911	48.3333	31.6667	1.73359	Up	0.793762	0.0132813	0.111262	hypothetical protein
CNAG_00997	78	51.3333	1.73478	Up	0.794752	0.00343088	0.0454986	hypothetical protein
CNAG_06734	32	20.6667	1.75718	Up	0.813265	0.0353009	0.201428	DNA-directed RNA polymerase I, II, and III subunitrpabc5
CNAG_03037	29.6667	19	1.76689	Up	0.821213	0.0371156	0.206274	hypothetical protein, variant
CNAG_01756	181	115	1.78775	Up	0.838143	3.44332e-05	0.00130728	mitochondrial import inner membrane translocasesubunit TIM22
CNAG_05162	424.333	263.333	1.83324	Up	0.874396	0.00551497	0.0629578	V-type proton ATPase subunit E
CNAG_04065	27.3333	16.6667	1.85626	Up	0.8924	0.0249143	0.162932	UDP-N-acetylglucosamine transferase subunit ALG13
CNAG_07952	46.3333	27.3333	1.91335	Up	0.936101	0.0028467	0.0404999	hypothetical protein
CNAG_04386	474	282	1.91824	Up	0.939786	0.00424146	0.052772	hypothetical protein
CNAG_06823	35.3333	19.6667	2.01228	Up	1.00883	0.00578241	0.0648959	hypothetical protein
CNAG_05921	196.333	106.667	2.08369	Up	1.05914	1.04085e-09	1.32988e-07	2-acylglycerol O-acyltransferase 2
CNAG_03169	17	9	2.12154	Up	1.08511	0.0426185	0.221563	hypothetical protein
CNAG_02591	610	326.333	2.12639	Up	1.08841	0.000174088	0.00477952	hypothetical protein
CNAG_00549	227	117.667	2.16705	Up	1.11573	1.28217e-13	3.54946e-11	hypothetical protein
CNAG_07370	21.6667	11	2.23711	Up	1.16164	0.0139737	0.114902	hypothetical protein
CNAG_03971	20.6667	10	2.32141	Up	1.215	0.0161096	0.125625	hypothetical protein
CNAG_04015	16.3333	7.66667	2.4131	Up	1.27089	0.0228937	0.154153	amino acid transporter
CNAG_07406	180	82.6667	2.47514	Up	1.30751	2.92683e-10	4.22736e-08	pheromone alpha
CNAG_02972	9.33333	3.66667	2.88287	Up	1.52751	0.0456211	0.229938	hypothetical protein
CNAG_04793	20	7	3.25638	Up	1.70327	0.00310731	0.0427479	hypothetical protein
CNAG_05256	8794	2651.67	3.72562	Up	1.89748	0	0	catalase
CNAG_07829	7.66667	2	4.2954	Up	2.10279	0.0249156	0.162932	hypothetical protein
CNAG_03369	4.66667	0.333333	14.896	Up	3.89685	0.0119714	0.104107	Wee protein kinase

## Sheet: 40°C Cnhsf3Δ vs  40°C WT
Table S2. Transcriptome analysis in C. neoformans knock-outs or wild-type cells at indicated temperatureb.
Gene ID	Cnhsf3Δ	H99	Fold change (Cnhsf3Δ/H99)	Regulation	log2(fold change)	p-value	padj	Description	bC. neoformans H99 and Cnhsf3Δ cells were grown in YPD medium at 40°C. RNA samples were isolated and subjected to transcriptome analysis. Genes with differential expressions greater than 1.5 or less than 0.667, and p<0.05 were considered to have significantly changed.
CNAG_00559	681.333	3213.67	0.208386	Down	-2.26267	4.11628e-289	1.37422e-285	hypothetical protein
CNAG_00049	3	10.3333	0.284183	Down	-1.81511	0.0259853	0.167798	hypothetical protein
CNAG_07652	5.33333	17	0.306245	Down	-1.70724	0.00780927	0.0773628	hypothetical protein
CNAG_05633	7.66667	23.3333	0.317169	Down	-1.65667	0.00346295	0.0449847	ubiquinol-cytochrome c reductase subunit 9
CNAG_07736	5	14	0.348402	Down	-1.52118	0.0255426	0.166662	glucan endo-1,3-alpha-glucosidase agn1
CNAG_01451	51.3333	137	0.359635	Down	-1.47539	0.0259599	0.167797	hypothetical protein
CNAG_07658	10.6667	28	0.371037	Down	-1.43036	0.00546349	0.0625725	hypothetical protein
CNAG_04036	178.667	470.667	0.372518	Down	-1.42462	3.17318e-32	1.62979e-29	hypothetical protein
CNAG_05089	14.3333	35	0.400774	Down	-1.31914	0.00124144	0.0211998	hypothetical protein
CNAG_06918	17.6667	41.3333	0.419779	Down	-1.2523	0.00121987	0.0208963	hypothetical protein
CNAG_06408	15.6667	36	0.421203	Down	-1.24741	0.00763754	0.0766071	sister chromatid cohesion protein DCC1
CNAG_05188	11.3333	25.6667	0.42968	Down	-1.21867	0.0163593	0.125293	hypothetical protein, variant
CNAG_05565	24	53.3333	0.437828	Down	-1.19157	0.000590459	0.0118039	hypothetical protein
CNAG_05162	202.667	443	0.440384	Down	-1.18316	0.0345354	0.197689	V-type proton ATPase subunit E
CNAG_02917	9.66667	21	0.446046	Down	-1.16474	0.0433526	0.222153	hypothetical protein
CNAG_03793	125	269.667	0.448378	Down	-1.15721	0.00505957	0.0588631	hypothetical protein
CNAG_01921	19	40	0.456157	Down	-1.1324	0.0131839	0.108234	hypothetical protein
CNAG_00819	2064.67	4286.33	0.463487	Down	-1.1094	0.0329382	0.191909	small subunit ribosomal protein S30
CNAG_07336	20.6667	43.3333	0.463974	Down	-1.10788	0.00323443	0.042935	hypothetical protein
CNAG_04065	30.6667	63.3333	0.470086	Down	-1.089	0.00184099	0.0288112	UDP-N-acetylglucosamine transferase subunit ALG13
CNAG_00270	173	345.667	0.481962	Down	-1.05301	0.0421486	0.219881	mitochondrial protein
CNAG_07357	11.6667	23.3333	0.490882	Down	-1.02655	0.0307133	0.184917	hypothetical protein
CNAG_04830	20.3333	39.6667	0.494397	Down	-1.01626	0.0271877	0.172559	large subunit ribosomal protein L33
CNAG_05305	27.3333	53.3333	0.502701	Down	-0.992226	0.00217523	0.0326382	hypothetical protein
CNAG_07875	642	1218.67	0.509454	Down	-0.972975	0.024801	0.164119	hypothetical protein
CNAG_00186	35.6667	67.3333	0.51436	Down	-0.95915	0.00669747	0.0704237	mitotic spindle organizing protein 1
CNAG_00307	633.667	1186	0.516243	Down	-0.953879	0.0250534	0.165242	hypothetical protein
CNAG_02186	21.6667	40	0.523413	Down	-0.933978	0.0203502	0.144705	myosin regulatory light chain
CNAG_01939	19	35.3333	0.528057	Down	-0.921234	0.0212009	0.148343	hypothetical protein
CNAG_05420	24.3333	44	0.540452	Down	-0.887761	0.0104619	0.0932629	RNA polymerase II transcription factor
CNAG_04457	51.3333	93.3333	0.540888	Down	-0.886597	0.000240478	0.00610521	hypothetical protein
CNAG_06873	154	279.667	0.544152	Down	-0.877917	4.4537e-08	2.83213e-06	5-oxoprolinase
CNAG_04793	23.3333	41.3333	0.544579	Down	-0.876788	0.0343722	0.196999	hypothetical protein
CNAG_06375	151	271	0.545729	Down	-0.873743	3.10654e-08	2.03356e-06	hypothetical protein
CNAG_05916	21	37.3333	0.550317	Down	-0.861666	0.0287138	0.176976	hypothetical protein
CNAG_06328	138.333	242.333	0.554147	Down	-0.85166	4.20605e-05	0.00138344	hypothetical protein
CNAG_06598	18.6667	33	0.55729	Down	-0.843499	0.0455699	0.228115	hypothetical protein, variant
CNAG_07497	20.3333	35.3333	0.56075	Down	-0.83457	0.0345652	0.197689	hypothetical protein
CNAG_04085	26.3333	46	0.561745	Down	-0.832012	0.0138117	0.111596	oxidoreductase
CNAG_00968	65.3333	112	0.563632	Down	-0.827175	0.00642819	0.069116	hypothetical protein
CNAG_05971	69.6667	118.667	0.568827	Down	-0.813937	0.0020367	0.030907	hypothetical protein
CNAG_00715	370.667	626.667	0.571681	Down	-0.806717	0.0453996	0.227748	hypothetical protein
CNAG_03730	93	158.333	0.572093	Down	-0.805679	0.00022092	0.00571739	DNA-directed RNA polymerase II subunit RPB11
CNAG_03037	52.6667	89.3333	0.573824	Down	-0.801319	0.00370379	0.0471051	hypothetical protein, variant
CNAG_02961	905.333	1519.67	0.575973	Down	-0.795928	0.0309774	0.185488	F-type H-transporting ATPase subunit J
CNAG_06436	24.6667	41.3333	0.578332	Down	-0.79003	0.0463679	0.230356	hypothetical protein
CNAG_02441	26	44	0.579786	Down	-0.786409	0.0260687	0.167897	hypothetical protein
CNAG_02056	24	39.6667	0.586249	Down	-0.770415	0.0487781	0.236351	hypothetical protein
CNAG_05263	26	43	0.588878	Down	-0.763958	0.0360415	0.202563	hypothetical protein
CNAG_07691	20.3333	33.6667	0.58944	Down	-0.762583	0.047168	0.232257	hypothetical protein
CNAG_06734	38.6667	63.6667	0.590014	Down	-0.761179	0.0138725	0.111596	DNA-directed RNA polymerase I, II, and III subunitrpabc5
CNAG_00894	2781	4561	0.590085	Down	-0.761005	0.0384404	0.208743	hypothetical protein
CNAG_03298	1693.33	2767	0.592069	Down	-0.756162	0.0342714	0.196966	hypothetical protein
CNAG_08004	57.6667	95	0.592148	Down	-0.755971	0.0038829	0.0485517	hypothetical protein
CNAG_04810	33.6667	55	0.59628	Down	-0.745938	0.029295	0.179595	hypothetical protein
CNAG_05009	47	76	0.597302	Down	-0.743466	0.020644	0.145914	integral membrane protein
CNAG_06274	6384	10356	0.59804	Down	-0.741685	0.0136411	0.11067	hypothetical protein
CNAG_03520	29.6667	48	0.598324	Down	-0.741001	0.0449766	0.227163	hypothetical protein
CNAG_04066	81.6667	131.667	0.600469	Down	-0.735839	0.00608055	0.0664868	endoribonuclease L-PSP
CNAG_06437	167.667	269.667	0.60297	Down	-0.729843	0.0467531	0.231327	hypothetical protein
CNAG_03474	50	79.6667	0.610292	Down	-0.712429	0.0125164	0.105233	efflux protein EncT
CNAG_07737	34.3333	55	0.613313	Down	-0.705305	0.0178225	0.132178	hypothetical protein
CNAG_01244	63	100.333	0.617446	Down	-0.695615	0.00300314	0.0408391	hypothetical protein
CNAG_01756	238	373.667	0.617463	Down	-0.695575	0.0391654	0.210442	mitochondrial import inner membrane translocasesubunit TIM22
CNAG_05890	31	49.3333	0.618631	Down	-0.69285	0.0293184	0.179595	guanine nucleotide-binding protein subunit gamma
CNAG_07928	39.6667	62.3333	0.61998	Down	-0.689706	0.0257539	0.166951	hypothetical protein
CNAG_02694	58	91.6667	0.621513	Down	-0.686143	0.00402117	0.0496221	hypothetical protein
CNAG_00821	6485.33	10099.7	0.622565	Down	-0.683705	0.0256672	0.166712	large subunit ribosomal protein L34e
CNAG_05921	165.667	259.333	0.623349	Down	-0.681888	6.45762e-05	0.00201484	2-acylglycerol O-acyltransferase 2
CNAG_02292	116.667	182.333	0.623831	Down	-0.680774	0.00115148	0.0201179	copper chaperone
CNAG_03169	35	54.6667	0.624914	Down	-0.67827	0.0328767	0.191719	hypothetical protein
CNAG_07993	50.3333	78.6667	0.626712	Down	-0.674126	0.0066057	0.0700099	hypothetical protein
CNAG_07407	194.333	300.333	0.630129	Down	-0.666282	0.000307343	0.00715369	fungal mating-type pheromone
CNAG_05178	44.6667	69	0.630907	Down	-0.6645	0.0286886	0.176976	hypothetical protein
CNAG_03784	52.3333	81.6667	0.631027	Down	-0.664226	0.00691348	0.0717905	hypothetical protein
CNAG_01736	181	276.333	0.636497	Down	-0.651775	0.00058738	0.0117776	DASH complex subunit DAD4
CNAG_07952	74	113	0.63733	Down	-0.649888	0.00557794	0.0636647	hypothetical protein
CNAG_02827	1012.33	1523.67	0.645162	Down	-0.632267	0.0412443	0.217345	ubiquitin-like protein Nedd8
CNAG_01198	1633.67	2455.33	0.64679	Down	-0.628631	0.0450356	0.227288	small nuclear ribonucleoprotein F
CNAG_01993	242.667	366	0.649529	Down	-0.622534	3.59374e-07	1.95597e-05	hypothetical protein
CNAG_03012	39315.7	58602.7	0.651188	Down	-0.618854	0.023332	0.15784	hypothetical protein
CNAG_01456	64	95.6667	0.653664	Down	-0.613379	0.00754481	0.076326	hypothetical protein, variant
CNAG_06872	97	145	0.654448	Down	-0.611649	0.00154927	0.0253541	5-oxoprolinase
CNAG_02253	44.6667	66.6667	0.657366	Down	-0.605232	0.0360712	0.202563	hypothetical protein, variant 1
CNAG_07618	61.3333	90.6667	0.659982	Down	-0.599501	0.0209906	0.147376	hypothetical protein
CNAG_07992	93.6667	138.667	0.660688	Down	-0.597959	0.00438672	0.0527464	hypothetical protein
CNAG_04667	133.333	196	0.660956	Down	-0.597373	0.00832485	0.081052	hypothetical protein
CNAG_04781	51	75.3333	0.662227	Down	-0.594603	0.0284312	0.176465	hypothetical protein, variant 1
CNAG_04160	118.667	77.3333	1.50118	Up	0.586101	0.00519435	0.0601086	hypothetical protein, variant
CNAG_00091	38452.7	24987	1.51349	Up	0.597877	5.87144e-53	7.84073e-50	hypothetical protein
CNAG_00575	12037.7	7670.33	1.53983	Up	0.622774	2.25759e-35	1.5074e-32	catalase
CNAG_01464	53125	33406.3	1.56363	Up	0.6449	5.73194e-70	1.27574e-66	nitric oxide dioxygenase
CNAG_06374	3406.33	2119.33	1.57817	Up	0.658254	2.83842e-36	2.1058e-33	malate dehydrogenase (oxaloacetate-decarboxylating)(NADP )
CNAG_03873	9095.67	5636.67	1.58936	Up	0.668447	1.02133e-39	9.74198e-37	hypothetical protein
CNAG_02041	5088.67	3134.33	1.59507	Up	0.673622	2.99715e-45	3.33533e-42	hypothetical protein
CNAG_04217	14952.7	9154.67	1.6065	Up	0.683924	1.8725e-57	3.12567e-54	phosphoenolpyruvate carboxykinase (ATP)
CNAG_07845	853	501.333	1.67001	Up	0.739856	3.21399e-17	7.39994e-15	hypothetical protein
CNAG_07955	1085.33	609.667	1.75352	Up	0.810252	2.57886e-21	7.48654e-19	hypothetical protein
CNAG_00549	375	208.333	1.77794	Up	0.830206	2.78386e-09	2.16137e-07	hypothetical protein
CNAG_03005	21.6667	7	3.05883	Up	1.61298	0.00417304	0.0505688	cytoplasmic tRNA 2-thiolation protein 2
CNAG_05256	15242	3925.67	3.82244	Up	1.93449	0	0	catalase

## Sheet: 40°C WT vs  30°C WT
Table S4. Transcriptome analysis in C. neoformans knock-outs or wild-type cells at indicated temperatureC.
Gene ID	H99(40 °C)	H99(30 °C)	Fold change (H99(40 °C)/H99(30 °C))	Regulation	log2(fold change)	p-value	padj	Description	cC. neoformans H99 cells were grown in YPD medium at 30°C and 40°C, respectively. RNA samples were isolated and subjected to transcriptome analysis. Genes with differential expressions greater than 1.5 or less than 0.667, and p<0.05 were considered to have significantly changed.
CNAG_00735	121	1648	0.0552305	Down	-4.17839	0	0	aldehyde dehydrogenase family 7 member A1
CNAG_06294	313.333	3864.33	0.060889	Down	-4.03767	0	0	hypothetical protein
CNAG_00827	38.3333	384	0.0749483	Down	-3.73796	1.81708e-98	2.95564e-97	ribose 5-phosphate isomerase
CNAG_00984	6225.33	51614.3	0.0908943	Down	-3.45967	0	0	glucose and ribitol dehydrogenase
CNAG_00247	195	1541.33	0.0950107	Down	-3.39577	2.84253e-297	1.59301e-295	alpha-aminoadipic semialdehyde synthase
CNAG_07745	25209.7	193041	0.0980956	Down	-3.34967	0	0	alcohol dehydrogenase, propanol-preferring
CNAG_00393	1450.67	10829.7	0.100569	Down	-3.31375	0	0	1,4-alpha-glucan-branching enzyme
CNAG_00848	28578	211167	0.101588	Down	-3.29919	0	0	hypothetical protein, variant 1
CNAG_00866	3145.33	23204	0.10178	Down	-3.29647	0	0	transketolase, variant
CNAG_00269	12.6667	91.6667	0.105472	Down	-3.24507	9.07643e-06	1.66202e-05	sorbitol dehydrogenase
CNAG_04879	2191.33	15381	0.107	Down	-3.22431	0	0	glycogen debranching enzyme
CNAG_05939	2529.67	17320	0.109654	Down	-3.18897	0	0	hypothetical protein, variant
CNAG_00091	24987	168735	0.111148	Down	-3.16945	0	0	hypothetical protein
CNAG_01052	9306	60981.3	0.114735	Down	-3.12362	0	0	hypothetical protein
CNAG_01952	235.333	1471.67	0.120147	Down	-3.05713	1.11335e-258	5.22882e-257	aryl-alcohol dehydrogenase, variant
CNAG_04105	6417	40335.7	0.120169	Down	-3.05686	1.82331e-93	2.80823e-92	hypothetical protein
CNAG_06169	4218.33	25515.3	0.124278	Down	-3.00835	0	0	hypothetical protein
CNAG_06923	31702	187373	0.126957	Down	-2.97758	0	0	phosphoketolase
CNAG_01464	33406.3	195798	0.128037	Down	-2.96537	0	0	nitric oxide dioxygenase
CNAG_06802	2	11.6667	0.128363	Down	-2.9617	0.000731822	0.00114512	hypothetical protein
CNAG_01031	8892.67	51063.3	0.130668	Down	-2.93603	0	0	hypothetical protein
CNAG_06493	499.667	2879.33	0.130734	Down	-2.93529	4.69274e-265	2.2515e-263	hypothetical protein
CNAG_00057	6074	34162.7	0.133606	Down	-2.90394	0	0	fructose-1,6-bisphosphatase I
CNAG_06290	4805	26131	0.138007	Down	-2.85719	0	0	high-affinity glucose transporter SNF3, variant
CNAG_05449	2384.33	12836.7	0.139436	Down	-2.84232	0	0	hypothetical protein
CNAG_06432	6327.33	33829	0.140582	Down	-2.83051	0	0	acetate kinase
CNAG_04326	2650	14121.7	0.1412	Down	-2.82419	0	0	malate dehydrogenase (oxaloacetate-decarboxylating)
CNAG_03143	19924	102889	0.146404	Down	-2.77198	2.3888e-39	1.60271e-38	hypothetical protein
CNAG_04621	2119.33	10858.3	0.146579	Down	-2.77025	0	0	glycogen(starch) synthase
CNAG_00575	7670.33	38829.7	0.148501	Down	-2.75146	0	0	catalase
CNAG_00522	3350.33	16736.7	0.150302	Down	-2.73406	0	0	C2 domain-containing protein
CNAG_03040	5926	29533	0.150628	Down	-2.73094	0	0	transketolase
CNAG_04744	5408	26909.7	0.151422	Down	-2.72335	0	0	mannose-6-phosphate isomerase, class I
CNAG_05387	2981.67	14710	0.15232	Down	-2.71482	0	0	galactose transporter
CNAG_05251	2871.67	14145.3	0.152552	Down	-2.71262	0	0	hypothetical protein
CNAG_03873	5636.67	27552.7	0.153352	Down	-2.70508	0	0	hypothetical protein
CNAG_01558	29354	143008	0.153995	Down	-2.69905	0	0	chlorophyll synthesis pathway protein BchC
CNAG_02751	13568	66044.7	0.154392	Down	-2.69533	0	0	short-chain dehydrogenase
CNAG_01954	385	1866	0.155012	Down	-2.68955	1.81191e-278	9.44035e-277	aldo-keto reductase
CNAG_03572	6448.67	31120.7	0.155677	Down	-2.68338	0	0	opsin 1
CNAG_06109	15943.3	76919	0.155767	Down	-2.68253	0	0	hypothetical protein
CNAG_04098	1514	7235.67	0.157116	Down	-2.67009	0	0	ATP-binding cassette, subfamily G (WHITE), member2, PDR
CNAG_02526	179	846	0.159636	Down	-2.64714	7.41776e-95	1.15582e-93	hypothetical protein
CNAG_03759	1764.33	8283	0.16025	Down	-2.6416	0	0	conidiation-specific protein 6
CNAG_05167	5503.67	25418.7	0.163144	Down	-2.61578	0	0	hypothetical protein
CNAG_05662	275.333	1259.33	0.163929	Down	-2.60885	3.1473e-16	1.04269e-15	sugar transporter
CNAG_00139	8844.67	40350	0.164702	Down	-2.60207	0	0	hypothetical protein
CNAG_00834	3443.67	15477.7	0.167218	Down	-2.5802	0	0	phosphatidylserine decarboxylase, variant
CNAG_02335	13471.7	60232.3	0.168273	Down	-2.57113	0	0	hypothetical protein
CNAG_04163	4559.33	20188	0.16953	Down	-2.56039	0	0	hypothetical protein
CNAG_01102	12931.7	57161.7	0.170059	Down	-2.5559	0	0	oxidoreductase
CNAG_03771	18585.7	80795.7	0.172704	Down	-2.53363	0	0	DNA binding protein Ncp1, variant
CNAG_00876	1040.67	4482	0.174322	Down	-2.52017	0	0	ferric-chelate reductase
CNAG_04656	985.333	4228	0.174994	Down	-2.51463	0	0	arginine-tRNA-protein transferase, variant
CNAG_06238	2392	10270.7	0.175111	Down	-2.51366	0	0	glutathione S-transferase
CNAG_06207	21346.3	91288.7	0.17593	Down	-2.50693	0	0	hypothetical protein
CNAG_01750	3602.33	15320.3	0.176403	Down	-2.50305	0	0	hsp72-like protein
CNAG_04891	399.333	1678.67	0.178833	Down	-2.48331	1.49294e-227	5.56223e-226	hypothetical protein
CNAG_06453	12536.7	52540.3	0.179343	Down	-2.47921	0	0	benzodiazapine receptor
CNAG_04587	10481.3	43844.7	0.179437	Down	-2.47845	0	0	hypothetical protein, variant
CNAG_03408	9587	40076.3	0.179887	Down	-2.47484	0	0	hypothetical protein
CNAG_02673	9601.33	39927.7	0.180603	Down	-2.46911	0	0	NAD dependent epimerase/dehydratase
CNAG_04659	22481.3	92368.7	0.182871	Down	-2.4511	0	0	pyruvate decarboxylase
CNAG_04206	1349.67	5461	0.185864	Down	-2.42768	1.52184e-290	8.25136e-289	hypothetical protein
CNAG_00995	17058	68620	0.186452	Down	-2.42312	0	0	hypothetical protein
CNAG_00732	2697.67	10812	0.187276	Down	-2.41676	0	0	hypothetical protein, variant 1
CNAG_04106	4686.33	18607	0.189164	Down	-2.40229	0	0	hypothetical protein
CNAG_05607	2531.67	9936.67	0.191076	Down	-2.38778	0	0	cytoplasmic protein
CNAG_03492	35227.3	138116	0.19156	Down	-2.38413	0	0	hypothetical protein
CNAG_03084	739	2856	0.194795	Down	-2.35997	5.99361e-234	2.36517e-232	endoribonuclease L-PSP
CNAG_00686	11166.3	42952.7	0.195587	Down	-2.35412	0	0	hypothetical protein
CNAG_03824	6473.33	24780.7	0.196137	Down	-2.35007	0	0	solute carrier family 25 (mitochondrial phosphatetransporter), member 3
CNAG_06759	2183	8281.33	0.198094	Down	-2.33574	0	0	dehydrogenase
CNAG_01341	2719.67	10297.7	0.198929	Down	-2.32968	5.90328e-296	3.28075e-294	mannose-6-phosphate isomerase
CNAG_03058	13340.3	50706.3	0.199339	Down	-2.3267	7.54679e-22	3.10102e-21	hypothetical protein
CNAG_02129	38048.7	142982	0.199741	Down	-2.3238	0	0	hypothetical protein
CNAG_03566	17129.7	64125	0.200875	Down	-2.31563	0	0	hypothetical protein
CNAG_00588	1018.67	3784	0.202605	Down	-2.30326	1.58624e-256	7.39763e-255	hypothetical protein
CNAG_06576	40289.3	148265	0.204065	Down	-2.2929	0	0	allergen
CNAG_01753	4249.33	15529	0.205517	Down	-2.28267	0	0	hypothetical protein, variant
CNAG_06298	21029.3	76730.7	0.206797	Down	-2.27371	3.2344e-241	1.32333e-239	hypothetical protein
CNAG_05383	1739.67	6263.67	0.208865	Down	-2.25935	4.47964e-275	2.29805e-273	hypothetical protein, variant 1
CNAG_06422	2409.33	8602.33	0.20996	Down	-2.25182	3.63331e-237	1.46852e-235	hypothetical protein
CNAG_04253	655	2310.33	0.212809	Down	-2.23237	1.53542e-253	6.91874e-252	transmembrane protein
CNAG_06220	19482.7	68906	0.212819	Down	-2.2323	0	0	allergen
CNAG_02070	23114	81152.7	0.214726	Down	-2.21943	6.65829e-256	3.06236e-254	hypothetical protein
CNAG_02843	8913	31171.3	0.214855	Down	-2.21857	0	0	hypothetical protein
CNAG_02041	3134.33	10912	0.2158	Down	-2.21223	0	0	hypothetical protein
CNAG_05994	3426.67	11898.7	0.216343	Down	-2.20861	0	0	multidrug transporter
CNAG_03782	301.333	1034.33	0.219063	Down	-2.19058	2.90102e-120	5.82738e-119	hypothetical protein
CNAG_02986	12740	43706.7	0.219079	Down	-2.19047	0	0	ADP-ribose pyrophosphatase
CNAG_02188	589	2001	0.221014	Down	-2.17779	5.86504e-228	2.19741e-226	hypothetical protein
CNAG_07347	9358	31760.3	0.22111	Down	-2.17717	0	0	heat shock protein
CNAG_04807	813.333	2766	0.221148	Down	-2.17692	3.61517e-233	1.40172e-231	hypothetical protein
CNAG_07775	553.667	1870.33	0.222521	Down	-2.16799	3.76148e-172	1.04088e-170	hypothetical protein
CNAG_03113	6661.67	22385.7	0.223539	Down	-2.1614	0	0	trehalose synthase
CNAG_04409	557.333	1858.33	0.225479	Down	-2.14893	3.28179e-193	9.88002e-192	hypothetical protein
CNAG_02815	12564.3	41693.7	0.226686	Down	-2.14123	0	0	glycerol-3-phosphate dehydrogenase
CNAG_05685	761.667	2514.33	0.227347	Down	-2.13703	6.42385e-250	2.80004e-248	neutral amino acid transporter
CNAG_02230	19044.7	62187.3	0.230015	Down	-2.1202	0	0	phosphoketolase
CNAG_02226	2338	7542.67	0.232644	Down	-2.10381	0	0	hypothetical protein
CNAG_03983	8362.33	26793.3	0.234423	Down	-2.09281	0	0	oxidoreductase
CNAG_02225	574.333	1828.33	0.235557	Down	-2.08585	3.79982e-182	1.0876e-180	glucan 1,3-beta-glucosidase
CNAG_01615	1166.67	3714.33	0.235977	Down	-2.08328	1.23246e-224	4.46701e-223	aldo-keto reductase
CNAG_03565	5177.33	16457.7	0.23629	Down	-2.08137	0	0	plasma-membrane proton-efflux P-type ATPase
CNAG_02690	741.333	2363.33	0.236432	Down	-2.0805	6.98834e-95	1.09146e-93	pirin
CNAG_01262	456.667	1449.33	0.236658	Down	-2.07913	3.2821e-169	8.86167e-168	guanine nucleotide-binding protein subunit beta
CNAG_07902	2275.33	7191	0.237611	Down	-2.07333	0	0	AAT family amino acid transporter
CNAG_04757	4108.33	12963.7	0.237869	Down	-2.07176	0	0	mitochondrial protein
CNAG_01446	15856.3	50466.7	0.238031	Down	-2.07078	2.13479e-13	6.20614e-13	hypothetical protein
CNAG_06770	41100	125854	0.245188	Down	-2.02804	0	0	fructose-bisphosphate aldolase 1
CNAG_00626	10097.7	30707	0.246357	Down	-2.02117	1.46639e-218	5.1201e-217	hypothetical protein
CNAG_03199	68.3333	208.333	0.24658	Down	-2.01987	7.36314e-29	3.78311e-28	FAD dependent oxidoreductase
CNAG_02079	7170.67	21637.7	0.248775	Down	-2.00709	0	0	cytoplasmic protein
CNAG_06388	19193.3	58294	0.249113	Down	-2.00513	1.69069e-27	8.32121e-27	hypothetical protein
CNAG_02182	22567.7	68023.7	0.249178	Down	-2.00475	0	0	D-lactaldehyde dehydrogenase
CNAG_02877	5195.67	15594.7	0.250136	Down	-1.99922	2.92777e-274	1.47919e-272	hypothetical protein
CNAG_06666	9170	27452.3	0.250599	Down	-1.99655	0	0	starch phosphorylase
CNAG_02788	425.333	1273.67	0.250605	Down	-1.99651	2.31339e-134	5.00908e-133	hypothetical protein
CNAG_02655	2724	8154.33	0.250864	Down	-1.99502	0	0	hypothetical protein
CNAG_05229	945	2805	0.253295	Down	-1.98111	6.07012e-211	2.03425e-209	stomatin family protein
CNAG_02943	26196	77568	0.253462	Down	-1.98016	0	0	cytoplasmic protein
CNAG_06602	3803.33	11232	0.254793	Down	-1.9726	3.8324e-295	2.11226e-293	cysteine-type peptidase
CNAG_04737	17884.3	52669.3	0.255027	Down	-1.97128	0	0	hypothetical protein
CNAG_02685	6694.33	19675.3	0.255536	Down	-1.9684	0	0	hypothetical protein
CNAG_06541	14114	41412	0.256119	Down	-1.96511	0	0	hypothetical protein
CNAG_02733	134.667	394	0.256826	Down	-1.96114	3.37835e-52	2.9645e-51	monosaccharide transporter
CNAG_05682	9855.33	28824.3	0.257325	Down	-1.95833	7.62025e-244	3.15649e-242	hypothetical protein
CNAG_04322	10967.7	31974	0.258711	Down	-1.95058	2.60126e-156	6.49731e-155	hypothetical protein
CNAG_03705	5265	15204	0.26064	Down	-1.93987	2.16883e-246	9.15439e-245	hypothetical protein
CNAG_03667	5586.33	16134.7	0.260768	Down	-1.93916	9.34893e-184	2.72262e-182	hypothetical protein
CNAG_03333	9773.33	28055.3	0.261303	Down	-1.9362	0	0	cytoplasmic protein
CNAG_04443	3381	9708.33	0.261615	Down	-1.93448	0	0	hypothetical protein
CNAG_01743	1296	3723.67	0.263284	Down	-1.92531	1.0261e-12	2.87644e-12	hypothetical protein
CNAG_06404	9796.33	27848	0.264278	Down	-1.91987	6.66573e-253	2.96358e-251	hypothetical protein
CNAG_01846	9453	26803.7	0.264865	Down	-1.91667	0	0	flavoprotein
CNAG_00519	4152	11752.3	0.265024	Down	-1.91581	0	0	lathosterol oxidase
CNAG_00961	5105.67	14425	0.266138	Down	-1.90976	0	0	hypothetical protein
CNAG_06313	12018.3	33805.7	0.266482	Down	-1.90789	0	0	phosphoglucomutase
CNAG_05077	2640.33	7437.67	0.266622	Down	-1.90713	0	0	glycosyl hydrolase
CNAG_01892	2082.33	5848	0.267117	Down	-1.90446	1.152e-211	3.89985e-210	hypothetical protein
CNAG_02000	1488.67	4164.67	0.268498	Down	-1.89701	3.237e-233	1.26243e-231	short-chain dehydrogenase
CNAG_00453	11496.3	32124.3	0.269201	Down	-1.89324	4.36207e-289	2.34602e-287	mitochondrial protein
CNAG_00130	16261	45143.7	0.270338	Down	-1.88716	0	0	CAMK/CAMK1/CAMK1-RCK protein kinase
CNAG_06267	3599	9999.33	0.271083	Down	-1.8832	1.56405e-183	4.51542e-182	hypothetical protein
CNAG_00093	7170	19832.7	0.27174	Down	-1.8797	0	0	hypothetical protein
CNAG_02967	1904.67	5234	0.273301	Down	-1.87144	1.11793e-266	5.48198e-265	hypothetical protein
CNAG_04625	5467	14980.3	0.273572	Down	-1.87001	8.66315e-288	4.62196e-286	cerevisin
CNAG_01745	12251	33565.3	0.274279	Down	-1.86628	0	0	glycerol-3-phosphate dehydrogenase (NAD( ))
CNAG_06511	1541	4183.67	0.276197	Down	-1.85623	2.08457e-198	6.52677e-197	hypothetical protein
CNAG_06286	316.333	857.667	0.276819	Down	-1.85299	5.24789e-89	7.76013e-88	hypothetical protein
CNAG_05097	1683.33	4568.33	0.276887	Down	-1.85263	1.0226e-253	4.63925e-252	YjeF family protein
CNAG_03765	13461.7	36245.3	0.278494	Down	-1.84428	0	0	trehalose-phosphatase
CNAG_01737	10569.7	28288.7	0.280457	Down	-1.83415	0	0	methylsterol monooxygenase
CNAG_02684	9639	25745.3	0.28101	Down	-1.83131	0	0	hypothetical protein
CNAG_06880	849	2268	0.281344	Down	-1.82959	4.21431e-171	1.16137e-169	mitochondrial protein
CNAG_04903	8330.33	22214.3	0.282178	Down	-1.82532	0	0	hypothetical protein
CNAG_00115	5544.67	14727.3	0.2826	Down	-1.82316	0	0	chlorophyll synthesis pathway protein BchC
CNAG_04687	36136.3	95743	0.283326	Down	-1.81947	0	0	stearoyl-CoA desaturase (delta-9 desaturase)
CNAG_06868	3430.33	9090	0.283381	Down	-1.81918	0	0	phosphopyruvate hydratase
CNAG_03881	2324.33	6123.67	0.285433	Down	-1.80877	3.66716e-197	1.13224e-195	hypothetical protein
CNAG_06668	5363	14144.3	0.285644	Down	-1.80771	1.72927e-194	5.29015e-193	mitochondrial protein
CNAG_00766	982.667	2573.67	0.286747	Down	-1.80215	2.73378e-198	8.51943e-197	hypothetical protein
CNAG_07939	6490.33	17037.7	0.287212	Down	-1.79981	6.76492e-137	1.48405e-135	hypothetical protein
CNAG_06800	8437.33	22143.7	0.287403	Down	-1.79885	3.11517e-152	7.60993e-151	hypothetical protein
CNAG_04027	26443.7	69012.3	0.287615	Down	-1.79779	0	0	hypothetical protein
CNAG_01893	2337	6089	0.28786	Down	-1.79656	6.02329e-199	1.89478e-197	glutathione S-transferase Gst3
CNAG_04361	7709.67	20042	0.288815	Down	-1.79178	0	0	hypothetical protein
CNAG_06075	29950.3	78046.7	0.289034	Down	-1.79069	7.03408e-208	2.28831e-206	hypothetical protein
CNAG_04314	4578	11887.3	0.289462	Down	-1.78855	0	0	NAD kinase, variant
CNAG_02768	582.667	1508.67	0.290756	Down	-1.78212	1.59865e-106	2.85828e-105	hypothetical protein
CNAG_07559	4336.67	11210.3	0.290787	Down	-1.78197	0	0	glucose-6-phosphate 1-epimerase
CNAG_03991	1620.67	4171	0.291725	Down	-1.77732	1.72081e-234	6.831e-233	integral membrane protein
CNAG_01492	7156	18323.3	0.292684	Down	-1.77258	2.27935e-246	9.56037e-245	hypothetical protein
CNAG_03517	6491.33	16594.3	0.293435	Down	-1.76889	0	0	NADH dehydrogenase
CNAG_06301	5220	13312.3	0.294271	Down	-1.76478	0	0	AGC/Akt protein kinase
CNAG_06448	308	783.667	0.294835	Down	-1.76202	3.94941e-76	5.0554e-75	cystathionine gamma-lyase
CNAG_02989	1996.67	5038.33	0.297412	Down	-1.74946	2.2351e-228	8.46925e-227	PX domain-containing protein
CNAG_06074	1407.33	3503	0.30241	Down	-1.72542	1.74864e-137	3.84873e-136	cytoplasmic protein, variant
CNAG_02407	2322	5758.33	0.302876	Down	-1.7232	8.99305e-275	4.57822e-273	phospholipase D
CNAG_01348	2990	7434	0.303169	Down	-1.7218	1.31937e-116	2.55039e-115	cyanate hydratase, variant
CNAG_07540	326.333	806.667	0.303515	Down	-1.72016	1.33537e-61	1.3722e-60	hypothetical protein
CNAG_02701	653.667	1614.67	0.303863	Down	-1.71851	1.65038e-123	3.37619e-122	hypothetical protein
CNAG_05602	2724	6721.33	0.303953	Down	-1.71808	5.05996e-252	2.23476e-250	1-pyrroline-5-carboxylate dehydrogenase
CNAG_07521	265.667	656	0.304221	Down	-1.71681	7.23888e-65	7.88825e-64	hypothetical protein
CNAG_02362	1634.67	4035.67	0.304477	Down	-1.7156	4.5188e-202	1.44191e-200	hypothetical protein
CNAG_01691	2796.67	6882.33	0.305447	Down	-1.71101	2.77376e-266	1.35023e-264	hypothetical protein, variant
CNAG_06905	2868.67	7050.67	0.305501	Down	-1.71075	2.42934e-287	1.28582e-285	cytoplasmic protein
CNAG_03563	3781.67	9280	0.305808	Down	-1.7093	1.57704e-248	6.69891e-247	aspartate-tRNA(Asn) ligase
CNAG_02896	3265.67	8010	0.30593	Down	-1.70873	2.35739e-254	1.07681e-252	hydroxymethylglutaryl-CoA synthase
CNAG_01155	7416.33	18101.3	0.307325	Down	-1.70216	1.69828e-253	7.60122e-252	glycerol kinase
CNAG_01384	524.667	1275	0.309032	Down	-1.69417	5.46809e-108	9.82929e-107	hypothetical protein
CNAG_04804	2666.67	6455.67	0.310161	Down	-1.68891	1.30107e-268	6.4273e-267	hypothetical protein
CNAG_01924	1796.33	4342	0.310743	Down	-1.6862	5.81723e-226	2.11995e-224	hypothetical protein
CNAG_00727	3020.33	7275.33	0.311573	Down	-1.68236	1.6312e-259	7.71522e-258	mitochondrial protein with role in ironaccumulation
CNAG_01897	3990	9584.33	0.31212	Down	-1.67983	1.26566e-220	4.51374e-219	bromodomain-containing factor 1
CNAG_01896	26504.3	63377.3	0.313316	Down	-1.67431	1.77684e-219	6.26971e-218	alcohol dehydrogenase (NADP )
CNAG_00445	1926.33	4607.33	0.313504	Down	-1.67345	4.76015e-185	1.39234e-183	hypothetical protein
CNAG_03638	1936	4602	0.315207	Down	-1.66563	6.87119e-147	1.61922e-145	heterokaryon incompatibility protein HET-C
CNAG_02542	16717.3	39873.3	0.315211	Down	-1.66561	0	0	fructosamine kinase
CNAG_00036	1132.33	2691.67	0.315812	Down	-1.66286	3.10896e-177	8.74837e-176	Sec14 cytosolic factor
CNAG_01417	373	890.333	0.316067	Down	-1.6617	6.62021e-47	5.18804e-46	hypothetical protein
CNAG_06088	6474.67	15330.3	0.316586	Down	-1.65933	1.1995e-226	4.41958e-225	aspartate aminotransferase, mitochondrial, variant
CNAG_00637	1051.67	2489.67	0.317206	Down	-1.65651	2.40627e-160	6.21992e-159	cystathionine beta-synthase
CNAG_06291	735.333	1739.33	0.318095	Down	-1.65247	3.12158e-109	5.65701e-108	deacetylase
CNAG_01984	35563.3	83786	0.318374	Down	-1.65121	1.00388e-278	5.27157e-277	transaldolase
CNAG_04388	10320.7	24380.3	0.318535	Down	-1.65048	1.39685e-248	5.97151e-247	Fe-Mn family superoxide dismutase
CNAG_05292	7678.33	18023.3	0.319932	Down	-1.64416	0	0	alpha,alpha-trehalose-phosphate synthase (UDP-forming)
CNAG_03397	3564.67	8328	0.320542	Down	-1.64142	1.02974e-153	2.56243e-152	hypothetical protein
CNAG_07512	892.667	2093	0.320604	Down	-1.64114	1.73584e-103	2.98359e-102	hypothetical protein
CNAG_03874	2499.67	5849.33	0.320849	Down	-1.64003	4.35002e-228	1.639e-226	oxidoreductase
CNAG_04353	1233	2881.33	0.321158	Down	-1.63864	2.97752e-169	8.10492e-168	hypothetical protein, variant
CNAG_06026	2183.67	5107	0.321241	Down	-1.63827	5.018e-236	2.01597e-234	aspartate aminotransferase
CNAG_01043	11492	26917	0.321595	Down	-1.63669	1.48234e-151	3.59481e-150	hypothetical protein
CNAG_01777	2663	6210	0.321845	Down	-1.63556	7.87259e-250	3.40924e-248	glyoxylate reductase
CNAG_05768	2590.67	6011.33	0.323275	Down	-1.62917	1.83789e-182	5.28314e-181	hypothetical protein
CNAG_01097	1737	4032.67	0.323485	Down	-1.62823	3.8318e-182	1.09206e-180	short-chain dehydrogenase/reductase SDR
CNAG_02577	7317.67	16915	0.324787	Down	-1.62243	0	0	oxidoreductase
CNAG_05260	7148	16431.3	0.326802	Down	-1.61351	0	0	glutamate decarboxylase
CNAG_05929	126	288.333	0.328092	Down	-1.60783	5.75982e-27	2.77545e-26	MFS transporter, SP family, general alphaglucoside:H symporter
CNAG_05665	2589.67	5925	0.328391	Down	-1.60651	1.32966e-213	4.54745e-212	hypothetical protein
CNAG_06577	3574.67	8165.33	0.328884	Down	-1.60435	7.32401e-233	2.80712e-231	hypothetical protein
CNAG_02435	2134	4875.67	0.328909	Down	-1.60424	6.12474e-210	2.03213e-208	white collar 2 protein
CNAG_00121	5728.67	13074.7	0.32937	Down	-1.60222	4.17205e-266	2.01619e-264	glycerol-3-phosphate dehydrogenase (NAD( ))
CNAG_03225	13868	31429.7	0.330055	Down	-1.59922	3.15019e-106	5.61728e-105	malate dehydrogenase, NAD-dependent
CNAG_05300	1079.67	2439.67	0.332571	Down	-1.58827	2.79155e-139	6.24725e-138	mitochondrial carrier protein
CNAG_03142	29474.3	66702.7	0.333471	Down	-1.58437	1.7132e-32	9.76525e-32	hypothetical protein
CNAG_02470	640	1445.67	0.33385	Down	-1.58273	5.23616e-70	6.1263e-69	phosphoric monoester hydrolase
CNAG_02585	4232	9471	0.335438	Down	-1.57588	2.45918e-277	1.27134e-275	hypothetical protein
CNAG_00407	33996.7	75851	0.336284	Down	-1.57225	0	0	glyoxal oxidase
CNAG_07551	2273.67	5064.33	0.336836	Down	-1.56988	2.97243e-197	9.22006e-196	hypothetical protein, variant
CNAG_05982	236.667	526.667	0.337476	Down	-1.56714	7.97466e-48	6.33886e-47	MFS transporter, SP family, general alphaglucoside:H symporter
CNAG_06494	2916.67	6481.33	0.337969	Down	-1.56504	3.41687e-256	1.58244e-254	cold-induced thioredoxin domain-containing protein
CNAG_02994	10546.7	23360.3	0.337996	Down	-1.56492	5.43778e-153	1.34313e-151	hypothetical protein
CNAG_03935	3777	8348	0.33933	Down	-1.55924	2.25531e-172	6.26694e-171	endothelin-converting enzyme
CNAG_02527	7003	15477.3	0.339992	Down	-1.55643	1.0333e-303	5.83991e-302	multidrug transporter
CNAG_02722	20.6667	46.3333	0.340021	Down	-1.5563	0.000126939	0.000211798	aldose reductase
CNAG_06640	5125.67	11265	0.341472	Down	-1.55016	2.07538e-233	8.1416e-232	cathepsin A (carboxypeptidase C)
CNAG_05299	814.667	1791	0.341819	Down	-1.5487	4.29296e-122	8.64947e-121	oxidoreductase
CNAG_03783	258.667	568.333	0.342086	Down	-1.54757	1.87134e-50	1.57774e-49	hypothetical protein
CNAG_06963	1578.33	3455	0.342905	Down	-1.54412	2.36994e-143	5.43133e-142	sugar transporter
CNAG_05809	3148	6876.67	0.343562	Down	-1.54136	5.00943e-224	1.80583e-222	ferrochelatase
CNAG_05914	481.333	1050.67	0.34423	Down	-1.53855	2.7715e-72	3.36669e-71	MFS transporter, SP family, general alphaglucoside:H symporter
CNAG_00075	1844.67	4014	0.344653	Down	-1.53678	4.15804e-118	8.20413e-117	hypothetical protein
CNAG_03865	3297.67	7157.67	0.345742	Down	-1.53223	8.61294e-206	2.76152e-204	cytoplasmic protein
CNAG_03872	984.333	2134	0.345886	Down	-1.53163	5.12417e-113	9.51897e-112	hypothetical protein
CNAG_02775	28218	61159.3	0.346312	Down	-1.52985	0	0	hypothetical protein
CNAG_05891	717.667	1558	0.34658	Down	-1.52874	1.04862e-80	1.40709e-79	TDG/mug DNA glycosylase
CNAG_04548	20.6667	45	0.3466	Down	-1.52866	2.02551e-05	3.59737e-05	hypothetical protein
CNAG_00301	6567.67	14232.3	0.346603	Down	-1.52865	3.99159e-233	1.53872e-231	hypothetical protein
CNAG_01112	3060	6629.33	0.346628	Down	-1.52854	5.78825e-207	1.87388e-205	xenobiotic reductase
CNAG_06829	2923.67	6295.33	0.348554	Down	-1.52055	6.22487e-186	1.8288e-184	squalene monooxygenase
CNAG_00485	6926.67	14931.7	0.348614	Down	-1.5203	1.29147e-229	4.92161e-228	hypothetical protein
CNAG_03266	5007	10730	0.349602	Down	-1.51621	4.64703e-130	9.8073e-129	malate dehydrogenase, NAD-dependent
CNAG_03946	820.667	1760	0.35004	Down	-1.51441	1.62818e-105	2.85745e-104	galactokinase, variant
CNAG_01119	4860	10405.3	0.350223	Down	-1.51366	1.63603e-211	5.51045e-210	POT family proton-dependent oligopeptidetransporter
CNAG_02444	1172.67	2514.67	0.350487	Down	-1.51257	3.44573e-130	7.2951e-129	hypothetical protein
CNAG_03679	795.667	1712.67	0.350518	Down	-1.51244	9.03203e-50	7.47328e-49	hypothetical protein, variant
CNAG_01610	551	1180	0.350663	Down	-1.51184	6.58216e-90	9.77649e-89	hypothetical protein
CNAG_03245	11559	24715.7	0.350805	Down	-1.51126	1.51202e-272	7.58172e-271	glucose-6-phosphate dehydrogenase
CNAG_03213	3986.33	8532.67	0.351087	Down	-1.5101	8.15236e-211	2.7184e-209	UV damage endonuclease UvdE, variant
CNAG_06835	2474.67	5294	0.351089	Down	-1.51009	2.88643e-193	8.74982e-192	glucosidase
CNAG_05309	3307.33	7055.67	0.351637	Down	-1.50784	9.21298e-165	2.41895e-163	hypothetical protein
CNAG_05940	6859.33	14638.3	0.351767	Down	-1.50731	2.80675e-219	9.85169e-218	hypothetical protein
CNAG_03808	2009	4276.33	0.352804	Down	-1.50306	1.32116e-194	4.06028e-193	aromatic amino acid aminotransferase I
CNAG_07747	928.667	1975	0.35332	Down	-1.50095	1.47518e-118	2.92796e-117	acyl-CoA oxidase
CNAG_07319	3753.67	7968.67	0.353935	Down	-1.49844	6.19917e-193	1.85391e-191	hypothetical protein
CNAG_04200	1124	2384.67	0.354027	Down	-1.49807	5.17937e-141	1.16693e-139	C2 domain-containing protein
CNAG_02035	10787.3	22866.3	0.354408	Down	-1.49652	2.01155e-291	1.09959e-289	triose-phosphate isomerase
CNAG_04747	613.333	1295.33	0.355497	Down	-1.49209	8.42257e-91	1.25942e-89	hypothetical protein
CNAG_05915	2566	5422	0.355505	Down	-1.49206	9.94889e-191	2.94885e-189	hypothetical protein
CNAG_03502	3238.67	6807.67	0.357367	Down	-1.48452	6.82596e-236	2.72589e-234	magnesium transporter
CNAG_01912	6976.33	14646.3	0.357565	Down	-1.48372	2.77249e-262	1.3207e-260	NAD synthetase
CNAG_04112	1548.33	3247.33	0.358537	Down	-1.47981	4.43526e-117	8.67413e-116	oxidoreductase
CNAG_07940	352.333	735.333	0.359367	Down	-1.47647	1.51032e-53	1.36112e-52	hypothetical protein, variant
CNAG_03859	1517	3160	0.36029	Down	-1.47277	8.22436e-137	1.7983e-135	transcriptional regulator Medusa
CNAG_00581	6956	14482.7	0.361049	Down	-1.46973	3.00576e-208	9.8746e-207	saccharopepsin
CNAG_02748	18268.3	37939.7	0.361154	Down	-1.46931	9.85179e-220	3.49476e-218	UTP-glucose-1-phosphate uridylyltransferase
CNAG_04630	3524.67	7324.67	0.361414	Down	-1.46827	1.18036e-220	4.23215e-219	hypothetical protein
CNAG_03995	1080.33	2240	0.362353	Down	-1.46453	4.30703e-128	9.03257e-127	hypothetical protein
CNAG_02313	513.667	1063.33	0.362968	Down	-1.46208	6.69765e-72	8.04804e-71	hypothetical protein
CNAG_04657	2815.33	5833.33	0.363096	Down	-1.46158	8.10872e-169	2.18053e-167	short-chain dehydrogenase
CNAG_04265	2465.67	5085.67	0.363872	Down	-1.4585	3.69176e-134	7.96774e-133	hypothetical protein
CNAG_01252	453.333	936.333	0.364196	Down	-1.45721	8.15498e-66	9.03415e-65	thiosulfate/3-mercaptopyruvate sulfurtransferase
CNAG_05872	5727.67	11770	0.3654	Down	-1.45245	9.9734e-215	3.42848e-213	endopeptidase
CNAG_01044	3382	6924	0.366731	Down	-1.44721	1.13515e-193	3.45675e-192	dihydroceramidase
CNAG_04076	512.333	1050.33	0.367129	Down	-1.44564	5.75799e-54	5.25308e-53	hypothetical protein
CNAG_01751	3414.33	7010	0.368091	Down	-1.44186	5.67132e-14	1.6915e-13	hypothetical protein, variant
CNAG_01585	1507.67	3062.33	0.369491	Down	-1.43639	4.94257e-147	1.17302e-145	hypothetical protein
CNAG_02076	1860.33	3773.67	0.369806	Down	-1.43516	2.37256e-156	5.94834e-155	leukotriene A-4 hydrolase/aminopeptidase
CNAG_02298	2186	4433	0.370458	Down	-1.43262	4.89983e-174	1.36724e-172	niemann-Pick C1 protein
CNAG_06853	1471	2989.33	0.370803	Down	-1.43128	2.52313e-72	3.07619e-71	hypothetical protein, variant 1
CNAG_00531	5506	11141	0.371202	Down	-1.42972	1.22531e-191	3.64803e-190	potassium/sodium efflux P-type ATPase, fungal-type
CNAG_02834	841.667	1703	0.371263	Down	-1.42949	2.88733e-73	3.5527e-72	sterol 3-beta-glucosyltransferase
CNAG_03769	11312.7	22877.7	0.371607	Down	-1.42815	1.11556e-248	4.7998e-247	hexokinase
CNAG_01988	1970.33	3984.33	0.371621	Down	-1.42809	3.10066e-146	7.28108e-145	bacteriophytochrome histidine kinase, variant
CNAG_07522	2594	5243.33	0.371794	Down	-1.42742	9.73684e-184	2.82326e-182	hypothetical protein
CNAG_06396	1891	3837.67	0.372128	Down	-1.42613	1.07615e-21	4.39486e-21	hypothetical protein
CNAG_05155	5153	10367.7	0.373123	Down	-1.42228	5.05949e-199	1.59913e-197	protein-tyrosine-phosphatase
CNAG_03005	7	14	0.373182	Down	-1.42205	0.0208596	0.0283153	cytoplasmic tRNA 2-thiolation protein 2
CNAG_04938	2549.67	5109	0.374581	Down	-1.41665	1.33543e-174	3.74202e-173	hypothetical protein
CNAG_06297	7487.33	15163.3	0.374693	Down	-1.41622	1.48045e-07	3.10377e-07	hypothetical protein
CNAG_03688	3394.33	6803	0.375597	Down	-1.41274	3.21656e-97	5.20661e-96	hypothetical protein
CNAG_04552	33	65.6667	0.375664	Down	-1.41249	8.84125e-07	1.74962e-06	hypothetical protein, variant
CNAG_06791	2192	4371.67	0.376509	Down	-1.40924	3.69963e-160	9.5262e-159	hypothetical protein
CNAG_01261	5291	10538.7	0.376533	Down	-1.40915	2.49003e-144	5.76597e-143	myosin I binding protein
CNAG_03847	2393	4765	0.377249	Down	-1.40641	1.45769e-164	3.81229e-163	hypothetical protein
CNAG_01307	3803.67	7551	0.377524	Down	-1.40536	1.27223e-116	2.46643e-115	endoplasmic reticulum protein
CNAG_03785	5553.67	11005.3	0.378348	Down	-1.40222	2.61195e-152	6.40409e-151	alpha,alpha-trehalase
CNAG_05050	1808	3582.33	0.378809	Down	-1.40046	9.73579e-146	2.2623e-144	ADP-ribosylation factor GTPase-activating protein1
CNAG_09002	15.3333	30.6667	0.378929	Down	-1.4	0.00202015	0.00305634	apocytochrome b
CNAG_01683	12447.3	24636	0.379356	Down	-1.39837	3.23008e-251	1.4172e-249	monosaccharide transporter
CNAG_00826	36.6667	73	0.379495	Down	-1.39785	4.61322e-07	9.32007e-07	dihydroxyacetone kinase
CNAG_02047	1002	1981.33	0.379915	Down	-1.39625	2.46101e-105	4.30774e-104	hypothetical protein
CNAG_03746	147.667	291	0.380155	Down	-1.39534	7.70789e-23	3.2825e-22	hypothetical protein
CNAG_03689	2349.67	4634.67	0.380235	Down	-1.39504	4.48073e-132	9.60837e-131	zf-C3HC4 type zinc finger protein
CNAG_05115	1343	2644.67	0.381113	Down	-1.39171	3.39586e-118	6.72018e-117	sarcosine oxidase
CNAG_07561	44431.3	87231.7	0.38161	Down	-1.38983	1.03136e-127	2.15615e-126	6-phosphogluconate dehydrogenase, decarboxylating1
CNAG_01942	678	1338.33	0.381734	Down	-1.38936	5.42942e-49	4.41033e-48	hypothetical protein
CNAG_04142	121.333	238.333	0.382084	Down	-1.38804	1.00868e-19	3.81341e-19	tartrate transporter
CNAG_01128	1883.67	3701.67	0.382225	Down	-1.38751	6.54031e-143	1.48865e-141	hydroxyacylglutathione hydrolase
CNAG_03556	63.3333	123.667	0.383607	Down	-1.3823	7.83415e-11	1.97378e-10	dimethylaniline monooxygenase
CNAG_03627	23281.7	45366.7	0.384805	Down	-1.3778	2.27994e-158	5.80342e-157	peptidyl-prolyl cis-trans isomerase
CNAG_03445	828.333	1615	0.385146	Down	-1.37652	2.46007e-83	3.41085e-82	hypothetical protein
CNAG_01686	4223.33	8241.33	0.385308	Down	-1.37592	1.09143e-157	2.7571e-156	hypothetical protein
CNAG_06334	3267.67	6347.67	0.386812	Down	-1.37029	5.25788e-157	1.3232e-155	hypothetical protein
CNAG_03228	2036.67	3950	0.387017	Down	-1.36953	5.60041e-144	1.29236e-142	universal stress protein
CNAG_00554	872.667	1691	0.387891	Down	-1.36628	1.74605e-88	2.5592e-87	inositol phosphorylsphingolipid-phospholipase C
CNAG_04981	15483.3	29898	0.389228	Down	-1.36131	2.14432e-245	8.93778e-244	catalase
CNAG_00921	1105.33	2130	0.390593	Down	-1.35626	7.43945e-70	8.68891e-69	glutathione transferase
CNAG_06866	931	1797.33	0.39127	Down	-1.35376	6.62185e-12	1.77283e-11	hypothetical protein
CNAG_00540	36	69	0.391427	Down	-1.35318	7.52034e-07	1.49577e-06	pantothenate transporter
CNAG_03631	1758	3373.67	0.391447	Down	-1.35311	4.64187e-123	9.40932e-122	hypothetical protein
CNAG_05109	7060.33	13512.7	0.391479	Down	-1.35299	1.06495e-115	2.035e-114	CBS and PB1 domain-containing protein
CNAG_01588	9294	17911.7	0.391511	Down	-1.35288	3.984e-14	1.19898e-13	plasma membrane proteolipid 3
CNAG_07334	2681	5137	0.391855	Down	-1.35161	3.27364e-159	8.36472e-158	ferric-chelate reductase
CNAG_02133	10633.7	20234	0.39409	Down	-1.3434	3.2889e-193	9.88002e-192	6-phosphogluconolactonase
CNAG_00107	2825.67	5377.33	0.394189	Down	-1.34304	1.67364e-123	3.41331e-122	hypothetical protein
CNAG_00605	7056	13375	0.396143	Down	-1.3359	1.62115e-201	5.14829e-200	cytoplasmic protein
CNAG_05431	1235.33	2339.67	0.396438	Down	-1.33483	2.39477e-81	3.2264e-80	pH-response transcription factor pacC/RIM101
CNAG_01521	606	1148.33	0.396706	Down	-1.33386	3.64294e-65	4.00243e-64	metallo-beta-lactamase
CNAG_03146	6100	11546	0.396854	Down	-1.33332	5.99296e-227	2.22039e-225	alpha-amylase
CNAG_04092	296.333	561	0.396925	Down	-1.33306	4.30838e-39	2.86752e-38	sugar transporter
CNAG_02864	6722.33	12734.3	0.397551	Down	-1.33079	5.72075e-118	1.12542e-116	hypothetical protein
CNAG_07801	952	1784.67	0.400664	Down	-1.31954	3.88293e-95	6.093e-94	aldo-keto reductase
CNAG_04022	1742.33	3253	0.401414	Down	-1.31684	5.03757e-102	8.57029e-101	translation initiation factor
CNAG_02753	5434	10138.7	0.401963	Down	-1.31487	3.44667e-131	7.32033e-130	endoplasmic reticulum protein
CNAG_04566	3200	5977	0.402192	Down	-1.31404	3.02e-169	8.18715e-168	beta-flanking protein
CNAG_00879	5814	10828.7	0.40272	Down	-1.31215	3.25403e-181	9.23452e-180	glutamate dehydrogenase
CNAG_07316	1276.33	2380.67	0.403037	Down	-1.31102	1.0488e-95	1.65353e-94	hydroxyacid-oxoacid transhydrogenase
CNAG_03355	4139.67	7710.33	0.403449	Down	-1.30954	8.82806e-167	2.32705e-165	hypothetical protein
CNAG_04789	1712.67	3182.67	0.403697	Down	-1.30865	9.29146e-123	1.87772e-121	hypothetical protein
CNAG_02069	1282	2386.67	0.404144	Down	-1.30706	1.12133e-85	1.58772e-84	hypothetical protein
CNAG_02814	12816.7	23800.7	0.404494	Down	-1.30581	8.19532e-242	3.37374e-240	glycerol-3-phosphate dehydrogenase
CNAG_05462	11764.3	21771.3	0.405641	Down	-1.30172	1.82791e-208	6.03481e-207	cytochrome b5 reductase
CNAG_04351	1899.67	3515.67	0.40584	Down	-1.30102	4.50845e-120	9.02909e-119	methylmalonate-semialdehyde dehydrogenase(acylating)
CNAG_07912	162.333	300	0.406626	Down	-1.29823	7.68774e-23	3.27601e-22	hypothetical protein
CNAG_00180	1574.33	2908	0.407115	Down	-1.29649	1.36401e-100	2.27414e-99	ubiquitin carboxyl-terminal hydrolase L3
CNAG_05095	1389.67	2557.33	0.407679	Down	-1.29449	6.20733e-106	1.09515e-104	pod-specific dehydrogenase SAC25
CNAG_00932	3014.67	5561	0.40821	Down	-1.29262	3.56593e-93	5.46694e-92	hypothetical protein
CNAG_03385	5292	9683.33	0.409459	Down	-1.28821	4.41539e-100	7.30675e-99	g1/s-specific cyclin pcl1
CNAG_02942	3467.67	6345.33	0.410912	Down	-1.2831	5.11279e-138	1.12905e-136	hypothetical protein
CNAG_03227	2572.67	4695.67	0.411194	Down	-1.28211	2.1663e-143	4.98175e-142	hypothetical protein
CNAG_00396	1152.33	2101.33	0.411833	Down	-1.27987	4.12218e-99	6.78785e-98	AGC/PKA protein kinase
CNAG_02978	138	253	0.411885	Down	-1.27969	2.85149e-15	9.05551e-15	hypothetical protein
CNAG_04101	1024.33	1862.67	0.412504	Down	-1.27752	9.46657e-85	1.32911e-83	hypothetical protein
CNAG_01223	999	1816.33	0.412795	Down	-1.2765	2.84414e-90	4.2433e-89	hypothetical protein
CNAG_07538	5172	9394	0.412893	Down	-1.27616	1.05797e-142	2.39987e-141	calcium/proton exchanger
CNAG_05293	971.667	1762.33	0.414054	Down	-1.27211	4.3255e-88	6.28469e-87	glycogenin glucosyltransferase
CNAG_07856	2343.33	4238.33	0.415324	Down	-1.26769	1.74219e-123	3.54229e-122	hypothetical protein
CNAG_00054	1012	1831	0.415747	Down	-1.26622	1.56267e-80	2.08773e-79	hypothetical protein
CNAG_06781	849.667	1529	0.417425	Down	-1.26041	2.69379e-73	3.32068e-72	hypothetical protein
CNAG_03321	2108.67	3794	0.417535	Down	-1.26003	5.99767e-133	1.29027e-131	vacuolar protein sorting-associated protein 9
CNAG_04346	604.667	1086.33	0.41759	Down	-1.25984	4.37367e-61	4.46676e-60	dihydrodipicolinate synthase
CNAG_00424	1612	2892.33	0.418512	Down	-1.25666	4.01502e-93	6.14132e-92	choline-phosphate cytidylyltransferase
CNAG_02360	1539.33	2758.33	0.419991	Down	-1.25157	9.85347e-88	1.42854e-86	hypothetical protein
CNAG_05031	1448.67	2591.67	0.420143	Down	-1.25105	5.22324e-91	7.84545e-90	3-oxoacid CoA-transferase
CNAG_01375	3439	6130.33	0.420416	Down	-1.25011	5.8372e-99	9.58825e-98	hypothetical protein
CNAG_04273	2485.67	4431.33	0.420642	Down	-1.24934	4.66293e-93	7.11603e-92	hypothetical protein
CNAG_03858	3602	6419.33	0.421103	Down	-1.24775	2.01637e-139	4.52768e-138	hypothetical protein
CNAG_06690	1424.67	2536.33	0.422043	Down	-1.24454	1.69563e-101	2.87008e-100	hypothetical protein
CNAG_00176	2494.33	4438	0.42205	Down	-1.24452	3.66438e-124	7.56586e-123	glutamate carboxypeptidase
CNAG_05785	67	119	0.422984	Down	-1.24133	7.77777e-09	1.76129e-08	hypothetical protein
CNAG_01925	945.333	1674.33	0.42334	Down	-1.24011	1.10183e-58	1.09346e-57	hypothetical protein
CNAG_01919	1765.33	3123.67	0.424124	Down	-1.23744	3.2689e-101	5.50513e-100	hypothetical protein
CNAG_04083	1434.67	2539.33	0.424395	Down	-1.23652	8.04575e-99	1.31512e-97	dolichol kinase, variant
CNAG_06452	1507	2657.67	0.425281	Down	-1.23351	1.61791e-65	1.7864e-64	integral membrane protein
CNAG_02165	1746.33	3079	0.425639	Down	-1.2323	6.26291e-99	1.02622e-97	cytoplasmic protein
CNAG_06924	2169.33	3811	0.426481	Down	-1.22945	3.73154e-70	4.37358e-69	beta-fructofuranosidase
CNAG_02568	5738.33	10094.7	0.426527	Down	-1.22929	4.78776e-139	1.06432e-137	UBA/TS-N domain-containing protein
CNAG_03083	317.667	558.333	0.426893	Down	-1.22805	7.62827e-35	4.58728e-34	cupin domain-containing protein
CNAG_03114	4851	8523.33	0.428011	Down	-1.22428	2.3876e-112	4.39859e-111	hypothetical protein
CNAG_01735	6783	11935.3	0.428963	Down	-1.22107	1.14235e-11	3.02554e-11	hypothetical protein
CNAG_00521	2399.33	4190.33	0.429235	Down	-1.22016	3.83052e-96	6.08232e-95	hypothetical protein
CNAG_03727	2428.67	4242.33	0.429254	Down	-1.2201	3.15314e-91	4.75753e-90	hypothetical protein
CNAG_01604	485.333	849.333	0.429531	Down	-1.21917	4.20018e-45	3.19032e-44	TIGR01458 family HAD hydrolase
CNAG_06632	2013	3521	0.429533	Down	-1.21916	8.49076e-115	1.59507e-113	Atypical/ABC1 protein kinase
CNAG_05138	6018	10490.7	0.429927	Down	-1.21784	3.23202e-98	5.24436e-97	glucan 1,3-beta-glucosidase
CNAG_05993	1870.33	3268.67	0.430223	Down	-1.21684	6.80601e-80	8.97021e-79	transmembrane transporter Liz1p, variant
CNAG_01722	3517.67	6135.67	0.431252	Down	-1.2134	2.62936e-64	2.83742e-63	vacuolar protein sorting-associated protein vps13
CNAG_04437	348	606	0.431323	Down	-1.21316	2.50686e-36	1.56392e-35	nicotinamide riboside kinase
CNAG_04043	1943.67	3387	0.431888	Down	-1.21127	4.53689e-77	5.82977e-76	hypothetical protein
CNAG_06718	134.333	233.667	0.431982	Down	-1.21096	1.32292e-16	4.44461e-16	hypothetical protein
CNAG_00638	2927.33	5095	0.43199	Down	-1.21093	2.91389e-96	4.63789e-95	GTPase
CNAG_03692	895.667	1557.67	0.432056	Down	-1.21071	6.63856e-72	7.99143e-71	hypothetical protein
CNAG_06232	802	1394.33	0.432809	Down	-1.2082	3.79955e-56	3.61472e-55	transcription factor C subunit 7
CNAG_04141	2368	4098	0.433467	Down	-1.20601	2.77377e-101	4.68311e-100	vacuolar protein
CNAG_00861	292.333	505.333	0.433788	Down	-1.20494	1.56797e-30	8.44653e-30	3-hydroxyacyl-CoA dehydrogenase
CNAG_04284	4361.33	7505	0.435394	Down	-1.19961	1.04274e-87	1.50846e-86	hypothetical protein
CNAG_06459	1113.33	1921.67	0.435594	Down	-1.19895	1.06363e-79	1.39909e-78	vacuolar membrane protein
CNAG_01485	2817.67	4837.67	0.437166	Down	-1.19375	9.37273e-124	1.92922e-122	D-lactate dehydrogenase (cytochrome)
CNAG_06977	198.667	340.667	0.437523	Down	-1.19257	3.11088e-21	1.24828e-20	L-iditol 2-dehydrogenase
CNAG_07965	5980.67	10233	0.438219	Down	-1.19028	6.64432e-120	1.32668e-118	hypothetical protein
CNAG_05855	2288.67	3917.67	0.43831	Down	-1.18998	1.70034e-110	3.09823e-109	hypothetical protein
CNAG_06821	1051.33	1799.33	0.43888	Down	-1.1881	7.09508e-71	8.40446e-70	ferric reductase transmembrane component 4
CNAG_04943	2064	3528	0.438902	Down	-1.18803	3.80953e-102	6.49764e-101	CBS domain-containing protein, variant
CNAG_01212	1560	2672.33	0.439264	Down	-1.18684	1.58077e-80	2.10422e-79	hypothetical protein
CNAG_01150	18281.3	31249.7	0.439574	Down	-1.18582	5.7105e-208	1.86683e-206	omega-6 fatty acid desaturase (delta-12desaturase)
CNAG_02874	1347	2297	0.439943	Down	-1.18461	4.89974e-87	7.04231e-86	hypothetical protein
CNAG_04248	854.667	1455.67	0.440756	Down	-1.18195	9.6854e-68	1.11174e-66	ubiquitin thioesterase OTUB1
CNAG_03794	909.333	1545.33	0.441706	Down	-1.17884	7.40261e-58	7.23871e-57	endoplasmic reticulum protein
CNAG_01029	1716	2902	0.443307	Down	-1.17362	1.61486e-87	2.33106e-86	impact family protein
CNAG_04816	1199	2028	0.444243	Down	-1.17058	8.1559e-82	1.10552e-80	hypothetical protein
CNAG_04090	4440.33	7487	0.44505	Down	-1.16796	5.67079e-132	1.21213e-130	activating transcription factor
CNAG_06644	8637.67	14564.7	0.445097	Down	-1.16781	1.32644e-151	3.22849e-150	C-22 sterol desaturase
CNAG_04835	279.667	471.333	0.445364	Down	-1.16694	1.29159e-28	6.61568e-28	dihydrodipicolinate synthase
CNAG_05218	5106.33	8587.67	0.446681	Down	-1.16268	1.15578e-123	2.37166e-122	adenylyl cyclase-associated protein
CNAG_00938	910.667	1526.33	0.447527	Down	-1.15995	1.08947e-62	1.14061e-61	hypothetical protein
CNAG_04315	2914.67	4888.33	0.447744	Down	-1.15925	8.18027e-125	1.69423e-123	hypothetical protein
CNAG_07005	540.333	905.667	0.448333	Down	-1.15736	4.81177e-43	3.53411e-42	hypothetical protein
CNAG_07574	264.667	444	0.44836	Down	-1.15727	2.37481e-24	1.06579e-23	hypothetical protein
CNAG_07517	1180	1972.67	0.448455	Down	-1.15696	2.30942e-61	2.36583e-60	hypothetical protein
CNAG_00920	1370	2291.67	0.448574	Down	-1.15658	1.49086e-79	1.95334e-78	YjeF family protein
CNAG_02029	1470	2452.33	0.448698	Down	-1.15618	7.75138e-50	6.4296e-49	wiskott-Aldrich syndrome protein
CNAG_02282	1691.33	2823	0.449999	Down	-1.15201	8.90328e-87	1.2769e-85	carboxypeptidase A4
CNAG_05878	7003.33	11670.3	0.450108	Down	-1.15166	1.36346e-138	3.0209e-137	hypothetical protein
CNAG_05236	2287	3815.67	0.450109	Down	-1.15165	1.47962e-112	2.73341e-111	hypothetical protein
CNAG_05521	9707	16195.7	0.450641	Down	-1.14995	1.78581e-150	4.31507e-149	aldose reductase
CNAG_05285	1883.33	3128	0.451327	Down	-1.14776	4.37302e-42	3.14942e-41	hypothetical protein
CNAG_04631	1168.33	1941	0.451764	Down	-1.14636	1.16206e-65	1.28521e-64	ribitol kinase
CNAG_07808	2381.67	3960.67	0.452073	Down	-1.14537	6.49519e-102	1.1022e-100	alanine-glyoxylate transaminase/serine-glyoxylatetransaminase/serine-pyruvate transaminase
CNAG_02990	6947	11568.3	0.452276	Down	-1.14472	1.30133e-86	1.86236e-85	nuclear protein
CNAG_04028	13222	21927	0.452789	Down	-1.14309	3.08291e-158	7.81745e-157	RNA binding protein
CNAG_02151	331	547.333	0.454203	Down	-1.13859	2.65049e-30	1.41522e-29	amidohydrolase
CNAG_04862	1114.67	1842	0.454575	Down	-1.13741	1.02146e-71	1.223e-70	glutamate synthase (NADPH/NADH), variant
CNAG_03345	6435	10624.3	0.454702	Down	-1.13701	6.90467e-115	1.30077e-113	hypothetical protein
CNAG_06746	24234	40051.3	0.455522	Down	-1.13441	4.01113e-94	6.23549e-93	histone H2B
CNAG_03967	2422.33	3988	0.456392	Down	-1.13165	5.00673e-95	7.838e-94	F-actin capping protein
CNAG_05134	2942.33	4841.67	0.456437	Down	-1.13151	8.04654e-93	1.22517e-91	ornithine-oxo-acid transaminase
CNAG_04067	767	1261.67	0.457211	Down	-1.12907	1.20673e-41	8.56134e-41	haloacid dehalogenase, type II
CNAG_05871	1264	2082.33	0.457451	Down	-1.12831	7.453e-34	4.38694e-33	hypothetical protein
CNAG_06036	3391.33	5563	0.457989	Down	-1.12662	9.90601e-120	1.97203e-118	hypothetical protein
CNAG_07862	1143.67	1875	0.458029	Down	-1.12649	7.86434e-76	1.00282e-74	fumarate reductase
CNAG_04663	661	1083	0.458087	Down	-1.12631	1.20052e-50	1.01731e-49	hypothetical protein
CNAG_07481	518	849.333	0.459242	Down	-1.12267	7.69093e-35	4.6208e-34	hypothetical protein
CNAG_04658	1228	2008.67	0.459326	Down	-1.12241	1.321e-74	1.65597e-73	hypothetical protein
CNAG_06214	1443	2356.67	0.459528	Down	-1.12178	1.22688e-75	1.55257e-74	hypothetical protein
CNAG_02439	463	755	0.459639	Down	-1.12143	9.81847e-36	6.02386e-35	hypothetical protein
CNAG_00806	3549	5789.33	0.459673	Down	-1.12132	1.98186e-88	2.89212e-87	hypothetical protein
CNAG_04103	211.667	344	0.460109	Down	-1.11995	2.89725e-16	9.60805e-16	hypothetical protein
CNAG_05295	576.333	941	0.460478	Down	-1.1188	1.83813e-42	1.33681e-41	hypothetical protein
CNAG_04680	773.667	1264.67	0.460506	Down	-1.11871	6.51881e-44	4.86286e-43	hypothetical protein
CNAG_02893	200	325	0.460713	Down	-1.11806	1.90409e-17	6.63793e-17	hypothetical protein
CNAG_05003	655.333	1066.33	0.461369	Down	-1.11601	1.90858e-46	1.4766e-45	hypothetical protein
CNAG_03069	1896.67	3085.67	0.461938	Down	-1.11423	6.40255e-84	8.93276e-83	hydrolase
CNAG_04401	1971	3202.67	0.462755	Down	-1.11168	3.23079e-85	4.55522e-84	alpha-soluble NSF attachment protein
CNAG_04688	865.333	1404.33	0.462811	Down	-1.11151	2.39408e-58	2.35836e-57	acyl-CoA dehydrogenase
CNAG_07309	1776	2874.33	0.463661	Down	-1.10886	2.1435e-73	2.65706e-72	mRNA surveillance protein pelota
CNAG_00807	1554	2514	0.464227	Down	-1.1071	4.441e-79	5.7733e-78	hypothetical protein
CNAG_03864	3981.67	6431.67	0.464495	Down	-1.10627	6.89941e-117	1.34539e-115	hypothetical protein
CNAG_07851	6274	10118	0.464682	Down	-1.10568	7.01026e-82	9.54111e-81	isocitrate dehydrogenase, NAD-dependent
CNAG_06646	15601	25206.3	0.465516	Down	-1.1031	3.81979e-113	7.1157e-112	protein YOP1
CNAG_06168	3372.33	5439.67	0.465745	Down	-1.10239	1.29894e-106	2.32866e-105	S-(hydroxymethyl)glutathione dehydrogenase
CNAG_04676	9011	14477.7	0.465912	Down	-1.10187	1.81962e-71	2.16697e-70	6-phosphofructokinase
CNAG_03226	5937.33	9567	0.466073	Down	-1.10137	5.73942e-116	1.09989e-114	succinate dehydrogenase [ubiquinone] iron-sulfursubunit, mitochondrial
CNAG_05575	768.333	1237	0.466627	Down	-1.09966	8.11174e-38	5.24197e-37	hypothetical protein
CNAG_07876	159	255.333	0.468203	Down	-1.09479	2.4605e-13	7.13127e-13	hypothetical protein
CNAG_03232	2614.67	4194.33	0.468207	Down	-1.09478	1.85617e-102	3.17405e-101	lactamase
CNAG_07586	51.3333	82.3333	0.468243	Down	-1.09467	6.84731e-06	1.26635e-05	hypothetical protein
CNAG_07377	2768.33	4444.33	0.46858	Down	-1.09363	4.73737e-10	1.14927e-09	transformation/transcription domain-associatedprotein
CNAG_03155	972.667	1556	0.468915	Down	-1.0926	1.49317e-56	1.4328e-55	ENTH domain-containing protein
CNAG_05774	764.667	1224.33	0.469187	Down	-1.09176	7.47327e-42	5.33611e-41	hypothetical protein, variant
CNAG_00077	4870.33	7784	0.469272	Down	-1.0915	1.79605e-115	3.41249e-114	solute carrier family 26 (sodium-independentsulfate anion transporter), member 11
CNAG_03987	2940.67	4695.67	0.46934	Down	-1.0913	1.34636e-79	1.7675e-78	elongation factor 1 alpha-like protein
CNAG_00490	1156.67	1847.67	0.469539	Down	-1.09068	2.45388e-56	2.34454e-55	acetyl-CoA acyltransferase
CNAG_06371	181.333	290	0.469565	Down	-1.0906	3.29797e-17	1.13665e-16	guanine deaminase
CNAG_03051	562.333	898.667	0.47011	Down	-1.08893	3.4676e-40	2.36456e-39	polyamine transporter
CNAG_04188	2427.33	3879	0.470377	Down	-1.08811	3.26921e-91	4.92152e-90	O-methyltransferase
CNAG_03937	1698.67	2724	0.470548	Down	-1.08759	8.10826e-32	4.50617e-31	hypothetical protein
CNAG_04864	2971.33	4733.67	0.470892	Down	-1.08653	3.43616e-104	5.93672e-103	iron regulator 1
CNAG_00711	870.667	1386.67	0.471709	Down	-1.08403	1.3875e-52	1.22722e-51	hypothetical protein
CNAG_02102	113.667	180.667	0.471728	Down	-1.08397	6.14294e-11	1.55592e-10	hypothetical protein
CNAG_03677	8311.33	13221.3	0.471761	Down	-1.08387	6.6264e-114	1.24133e-112	hypothetical protein
CNAG_04009	5086	8078.33	0.47178	Down	-1.08382	1.41612e-84	1.98406e-83	aminopeptidase 2
CNAG_06782	1295.33	2063.33	0.472088	Down	-1.08287	6.57125e-66	7.30395e-65	hypothetical protein
CNAG_00484	1012.67	1609	0.472561	Down	-1.08143	7.26619e-57	7.01277e-56	2-oxoisovalerate dehydrogenase E2 component(dihydrolipoyl transacylase)
CNAG_00996	7385	11699	0.473561	Down	-1.07838	2.85134e-116	5.48e-115	dolichyl-phosphate-mannose-proteinmannosyltransferase
CNAG_06747	18679.7	29606	0.474134	Down	-1.07663	3.11917e-159	8.00066e-158	histone H2A, variant
CNAG_04746	2216.33	3507.33	0.47491	Down	-1.07427	6.6298e-85	9.32787e-84	hypothetical protein
CNAG_04354	1967	3103.67	0.475975	Down	-1.07104	6.32521e-91	9.47929e-90	exopolyphosphatase
CNAG_03347	2743	4321.67	0.47606	Down	-1.07078	4.17035e-66	4.66645e-65	ATP-dependent Clp protease ATP-binding subunitClpB
CNAG_00923	785	1237	0.476791	Down	-1.06857	1.87059e-49	1.53822e-48	membrane protein
CNAG_02953	3473.67	5468.33	0.476859	Down	-1.06837	1.04576e-108	1.89002e-107	tuberin, variant
CNAG_00061	26038	40840.3	0.477232	Down	-1.06724	2.47559e-61	2.53216e-60	citrate synthase, mitochondrial
CNAG_01087	2378.33	3733.33	0.478307	Down	-1.06399	7.86451e-96	1.24285e-94	hypothetical protein
CNAG_01090	3053.33	4800	0.478673	Down	-1.06289	1.99767e-59	2.00037e-58	alpha/beta hydrolase fold protein
CNAG_00800	828.333	1302	0.478951	Down	-1.06205	2.14958e-37	1.37578e-36	nicotinamidase
CNAG_04605	2613	4088	0.479318	Down	-1.06095	4.05522e-73	4.96225e-72	sterol-4alpha-carboxylate 3-dehydrogenase(decarboxylating)
CNAG_01803	9310	14567.7	0.480129	Down	-1.05851	1.4213e-105	2.50096e-104	hypothetical protein
CNAG_03553	5023	7841.67	0.480322	Down	-1.05792	4.65929e-97	7.50551e-96	hypothetical protein
CNAG_02064	2634	4116.33	0.480434	Down	-1.05759	2.17059e-87	3.1265e-86	TATA-box-binding protein-associated factor
CNAG_01847	1397.33	2184.67	0.480733	Down	-1.05669	1.21094e-61	1.24818e-60	hypothetical protein
CNAG_06699	50434.3	78689.3	0.480993	Down	-1.05591	1.99724e-150	4.80852e-149	glyceraldehyde-3-phosphate dehydrogenase
CNAG_05759	6090.67	9507.67	0.481347	Down	-1.05485	2.76963e-105	4.83526e-104	acetyl-CoA carboxylase/biotin carboxylase
CNAG_02216	2654	4136.67	0.482078	Down	-1.05266	1.86922e-100	3.10095e-99	hypothetical protein
CNAG_04651	2252.67	3510.67	0.482389	Down	-1.05173	4.74222e-67	5.38772e-66	hypothetical protein
CNAG_05132	8445	13144.3	0.482453	Down	-1.05154	1.61222e-104	2.79997e-103	cytochrome c oxidase subunit 5b
CNAG_04727	1156.67	1801	0.482571	Down	-1.05119	3.68819e-56	3.5138e-55	hypothetical protein
CNAG_00456	5940.33	9243	0.482868	Down	-1.0503	2.74609e-125	5.70519e-124	hypothetical protein
CNAG_05336	1790.33	2781.33	0.483214	Down	-1.04927	1.56525e-80	2.08773e-79	glucose transporter, variant 2
CNAG_05181	2059.67	3196	0.483234	Down	-1.04921	1.22705e-68	1.42564e-67	white collar 1 protein
CNAG_07542	242.333	376.667	0.483587	Down	-1.04815	4.47161e-19	1.64576e-18	hypothetical protein
CNAG_04797	2153	3324.67	0.485135	Down	-1.04354	1.03194e-53	9.33791e-53	signal recognition particle subunit SRP19
CNAG_07936	1426	2207.67	0.485394	Down	-1.04277	4.09433e-68	4.72407e-67	hypothetical protein
CNAG_04690	986.667	1529.67	0.485515	Down	-1.04241	2.38826e-33	1.38861e-32	acylpyruvate hydrolase
CNAG_00190	2351.67	3626.33	0.486695	Down	-1.03891	9.55679e-76	1.21168e-74	hypothetical protein
CNAG_05480	5946.33	9169.67	0.486749	Down	-1.03875	3.87084e-115	7.31294e-114	hexokinase
CNAG_05894	2577.33	3987.33	0.487224	Down	-1.03734	3.40467e-05	5.95015e-05	dynein heavy chain 1, cytosolic
CNAG_02164	2031.67	3129.67	0.487302	Down	-1.03711	2.6628e-73	3.28856e-72	hypothetical protein
CNAG_06559	634	976.667	0.487463	Down	-1.03663	1.95041e-41	1.37063e-40	cysteine and glycine-rich protein
CNAG_06828	1694	2608.67	0.487619	Down	-1.03617	4.70932e-79	6.11021e-78	solute carrier family 36 (proton-coupled amino acidtransporter)
CNAG_07647	1468	2258.67	0.488271	Down	-1.03424	2.41195e-70	2.84193e-69	voltage-gated chloride channel protein
CNAG_02312	1769.67	2721.33	0.488291	Down	-1.03419	2.88044e-78	3.7156e-77	patatin-like phospholipase domain-containingprotein
CNAG_02262	3658.33	5622	0.488963	Down	-1.0322	2.36265e-57	2.29686e-56	ATP-binding cassette transporter
CNAG_01027	4213.33	6455	0.490035	Down	-1.02904	4.79146e-97	7.69982e-96	succinate-semialdehyde dehydrogenase (NADP )
CNAG_04485	5932.67	9077.67	0.490643	Down	-1.02725	1.08219e-128	2.27669e-127	long-chain acyl-CoA synthetase
CNAG_07771	3506.33	5360.33	0.491044	Down	-1.02607	2.7504e-99	4.5402e-98	peptidase
CNAG_00570	4585	7013.33	0.491326	Down	-1.02525	4.53253e-112	8.32713e-111	cAMP-dependent protein kinase regulator
CNAG_03728	873.333	1339.33	0.491771	Down	-1.02394	1.03234e-31	5.72766e-31	hypothetical protein
CNAG_01744	10481.7	16002.3	0.491974	Down	-1.02335	5.99487e-148	1.42785e-146	phosphatase
CNAG_06244	1402.33	2136.67	0.493168	Down	-1.01985	1.00073e-64	1.08695e-63	hypothetical protein
CNAG_04970	1315.67	2001	0.493737	Down	-1.01819	5.09727e-66	5.69409e-65	hypothetical protein, variant 1
CNAG_01242	1422.33	2162.33	0.493761	Down	-1.01812	2.16536e-55	2.03105e-54	hypothetical protein
CNAG_06121	3862	5868.67	0.494136	Down	-1.01702	3.429e-82	4.69569e-81	hypothetical protein
CNAG_01493	2767.67	4206	0.495071	Down	-1.01429	1.77344e-59	1.7785e-58	hypothetical protein, variant
CNAG_00400	1415.33	2153	0.495957	Down	-1.01171	5.42527e-25	2.46802e-24	secondary thiamine-phosphate synthase enzyme
CNAG_04120	1123.33	1698.67	0.496322	Down	-1.01065	3.8275e-49	3.12049e-48	RNA polymerase II subunit A domain phosphatase
CNAG_02139	4335	6554.67	0.496465	Down	-1.01024	3.66515e-103	6.28352e-102	oxysterol-binding protein
CNAG_03376	3350	5062	0.496588	Down	-1.00988	3.24487e-84	4.5367e-83	cytoplasmic protein, variant
CNAG_07032	7457	11292.3	0.496612	Down	-1.00981	4.46638e-106	7.90088e-105	peroxiredoxin 5, atypical 2-Cys peroxiredoxin
CNAG_03527	1558.67	2352	0.496812	Down	-1.00923	4.13314e-52	3.61732e-51	cytoplasmic protein
CNAG_03128	1753	2640	0.497326	Down	-1.00774	1.39008e-46	1.07922e-45	gamma-glutamyltransferase, variant
CNAG_00480	3685.33	5553.67	0.497822	Down	-1.0063	2.87193e-76	3.68326e-75	hypothetical protein
CNAG_03365	1906.67	2875.33	0.498148	Down	-1.00535	9.1609e-60	9.22871e-59	hypothetical protein, variant
CNAG_06381	14572	21914.7	0.498771	Down	-1.00355	3.72046e-97	6.00769e-96	hypothetical protein
CNAG_03910	896.667	1347.67	0.499488	Down	-1.00148	2.53363e-49	2.07832e-48	D-xylose-proton symporter
CNAG_03162	1243	1868	0.499573	Down	-1.00123	3.72768e-59	3.72154e-58	vacuolar protein
CNAG_06103	6454	9676.67	0.499655	Down	-1.001	7.38837e-55	6.85299e-54	RNA binding protein
CNAG_07372	2052.33	3078.67	0.500238	Down	-0.999313	1.56968e-67	1.79557e-66	6-phosphofructo-2-kinase/fructose-2, 6-bisphosphatase
CNAG_01574	7588	11373.7	0.500526	Down	-0.998484	1.63141e-81	2.2024e-80	hypothetical protein
CNAG_03900	1584.33	2373	0.501144	Down	-0.996702	1.96865e-66	2.20654e-65	capping protein (actin filament) muscle Z-line,beta
CNAG_04139	319.667	479	0.501416	Down	-0.995919	3.7976e-18	1.35579e-17	hypothetical protein
CNAG_02211	1267.33	1896.33	0.501558	Down	-0.995512	1.14215e-50	9.71557e-50	hypothetical protein
CNAG_02903	1398	2090.67	0.501746	Down	-0.99497	1.67723e-61	1.72084e-60	alcohol dehydrogenase (NADP )
CNAG_06884	1101.33	1647	0.501978	Down	-0.994303	1.53773e-52	1.35649e-51	hypothetical protein
CNAG_07363	5418.67	8095.33	0.502022	Down	-0.994176	6.91259e-86	9.82943e-85	isocitrate dehydrogenase, NAD-dependent
CNAG_02969	1203.67	1798.67	0.502267	Down	-0.993472	2.98618e-55	2.7931e-54	thioesterase, variant
CNAG_04173	2090	3118.33	0.503718	Down	-0.989311	9.8482e-70	1.14821e-68	hypothetical protein
CNAG_01728	1750.33	2599	0.505585	Down	-0.983975	3.48197e-71	4.1319e-70	hypothetical protein
CNAG_02996	1334.67	1984.33	0.50581	Down	-0.983334	7.79366e-56	7.37247e-55	flavoprotein oxygenase, variant 2
CNAG_06063	2125	3151	0.506608	Down	-0.981057	3.11874e-75	3.92432e-74	cytochrome c oxidase assembly protein subunit 15
CNAG_06544	8516.67	12602	0.507868	Down	-0.977475	5.02112e-101	8.41353e-100	non-histone chromosomal protein 6
CNAG_07338	833.667	1231.67	0.508662	Down	-0.975221	1.4141e-41	1.00113e-40	N-acyl-phosphatidylethanolamine-hydrolyzingphospholipase D
CNAG_05349	6940	10226.7	0.509134	Down	-0.973883	1.47787e-96	2.35788e-95	hypothetical protein
CNAG_02326	5134.67	7551.67	0.510307	Down	-0.970562	6.49359e-97	1.03851e-95	V-type proton ATPase catalytic subunit A
CNAG_03019	1928.67	2835.67	0.510953	Down	-0.968736	3.6085e-70	4.23681e-69	long-chain acyl-CoA synthetase
CNAG_05823	199	292.667	0.511048	Down	-0.968468	4.9437e-13	1.41258e-12	hypothetical protein
CNAG_00598	176	259	0.511081	Down	-0.968376	2.41776e-12	6.63815e-12	nicotinamide mononucleotide permease
CNAG_01422	2669.67	3917.67	0.511624	Down	-0.966843	1.32959e-80	1.78053e-79	endoplasmic reticulum protein
CNAG_01936	157	230.333	0.512268	Down	-0.96503	4.19079e-11	1.07329e-10	sugar transporter
CNAG_04851	17191.3	25193.3	0.512524	Down	-0.964309	1.32795e-127	2.76754e-126	transitional endoplasmic reticulum ATPase
CNAG_05173	1371.33	2008.33	0.51253	Down	-0.964291	3.08668e-49	2.51959e-48	DNA-3-methyladenine glycosylase II
CNAG_03191	2144.67	3141.33	0.513018	Down	-0.96292	7.47456e-72	8.96544e-71	hypothetical protein
CNAG_04107	301.333	442	0.513117	Down	-0.962641	1.70419e-16	5.70544e-16	hypothetical protein
CNAG_05639	1056.67	1546.67	0.513711	Down	-0.960972	4.64945e-42	3.34489e-41	hypothetical protein
CNAG_04275	955.667	1396.33	0.514544	Down	-0.958633	4.5531e-43	3.34781e-42	metalloendopeptidase
CNAG_06879	708	1037.33	0.514934	Down	-0.957542	3.10879e-22	1.29094e-21	hypothetical protein
CNAG_07807	14316.7	20838.3	0.515178	Down	-0.956858	1.07461e-66	1.21262e-65	histone H4
CNAG_04349	1182	1721.33	0.515499	Down	-0.95596	3.94577e-51	3.40419e-50	hypothetical protein
CNAG_00465	2549	3738	0.51572	Down	-0.955339	5.04565e-06	9.40717e-06	hypothetical protein
CNAG_03738	1984.33	2895.67	0.515801	Down	-0.955113	3.65522e-51	3.1576e-50	pantetheine-phosphate adenylyltransferase
CNAG_07638	2478.67	3607.67	0.515811	Down	-0.955085	6.17364e-66	6.87346e-65	hypothetical protein
CNAG_04127	343.667	500.333	0.516222	Down	-0.953936	6.0698e-21	2.39807e-20	pre-mRNA-splicing factor CWC24
CNAG_02387	1579.67	2294	0.516896	Down	-0.952053	4.15973e-50	3.47199e-49	hypothetical protein
CNAG_04911	201.667	292.667	0.517302	Down	-0.95092	6.22795e-14	1.85255e-13	hypothetical protein
CNAG_05339	1686.33	2445.67	0.518345	Down	-0.948017	1.31854e-56	1.26705e-55	hypothetical protein
CNAG_02422	1423.67	2070	0.518696	Down	-0.947039	1.4723e-22	6.20656e-22	hypothetical protein
CNAG_04202	2942.67	4255.67	0.519299	Down	-0.945363	1.67522e-66	1.88399e-65	cytosolic Fe-S cluster assembly factor NAR1
CNAG_07314	1503	2169.67	0.519491	Down	-0.944828	1.13577e-42	8.29626e-42	hypothetical protein
CNAG_01418	715.667	1034.67	0.519599	Down	-0.94453	5.70965e-36	3.53553e-35	hypothetical protein
CNAG_07631	5447	7860	0.51976	Down	-0.944082	3.53079e-74	4.41779e-73	hypothetical protein
CNAG_03819	3465.33	5008.33	0.519991	Down	-0.94344	5.61238e-82	7.65419e-81	sterol 24-C-methyltransferase
CNAG_03295	523	755.333	0.520092	Down	-0.943162	3.01759e-24	1.35063e-23	hypothetical protein
CNAG_04989	913.333	1315.67	0.52015	Down	-0.943001	7.31037e-34	4.30679e-33	protein FRG1
CNAG_04119	1630.33	2349	0.521397	Down	-0.939546	9.83064e-56	9.27306e-55	rho guanyl-nucleotide exchange factor
CNAG_04958	1691.33	2431.33	0.522077	Down	-0.937667	8.2622e-47	6.45206e-46	ubiquitin fusion degradation protein 1
CNAG_06600	3368	4841.33	0.522446	Down	-0.936648	8.00837e-82	1.08774e-80	vesicle-fusing ATPase
CNAG_02966	620.333	892	0.522684	Down	-0.935988	1.50891e-26	7.17754e-26	carboxypeptidase
CNAG_03011	339	487	0.523597	Down	-0.933472	5.42953e-18	1.92912e-17	glycerate-and formate-dehydrogenase
CNAG_04531	1877.33	2691.67	0.523905	Down	-0.932622	3.64181e-64	3.92363e-63	enoyl-CoA hydratase
CNAG_07583	611	874.667	0.523975	Down	-0.932429	4.50049e-28	2.26348e-27	hypothetical protein
CNAG_01222	3451.33	4930.33	0.524492	Down	-0.931008	4.29442e-56	4.0739e-55	hypothetical protein
CNAG_00303	100	143	0.525138	Down	-0.929232	1.68733e-07	3.51651e-07	high-affinity nicotinic acid transporter
CNAG_07695	4501.67	6432.33	0.525425	Down	-0.928444	5.24564e-97	8.40941e-96	gamma-aminobutyric acid transporter
CNAG_00674	494.333	706.667	0.525445	Down	-0.928389	2.69465e-25	1.23765e-24	hypothetical protein
CNAG_06009	323	461.667	0.526138	Down	-0.926487	2.67398e-17	9.24459e-17	cyclohydrolase
CNAG_04848	3032.67	4318.67	0.526177	Down	-0.926381	4.04457e-56	3.84234e-55	mRNA binding protein
CNAG_07755	343.667	490.667	0.52618	Down	-0.926372	1.14269e-18	4.15292e-18	hypothetical protein
CNAG_00254	843	1200.33	0.526456	Down	-0.925614	1.18839e-32	6.79121e-32	NADH dehydrogenase
CNAG_01184	2449	3492.67	0.526719	Down	-0.924895	6.51503e-69	7.58268e-68	hypothetical protein
CNAG_00072	4691.33	6677.33	0.526785	Down	-0.924713	2.21341e-55	2.07321e-54	protein disulfide-isomerase
CNAG_02739	1036.33	1472	0.527503	Down	-0.922749	6.84079e-36	4.22419e-35	hypothetical protein
CNAG_04093	218.333	310.667	0.527742	Down	-0.922094	1.43574e-13	4.20137e-13	hypothetical protein
CNAG_02584	377	535	0.527988	Down	-0.921422	5.18548e-17	1.77799e-16	serine/threonine-protein phosphatase 2A activator1
CNAG_01180	557	793	0.528049	Down	-0.921256	1.2475e-26	5.94681e-26	hypothetical protein
CNAG_02974	45426.3	64408.3	0.528225	Down	-0.920775	1.26712e-61	1.30408e-60	voltage-dependent anion channel protein 2
CNAG_00098	889	1264.67	0.528236	Down	-0.920745	2.50124e-38	1.63057e-37	palmitoyl-protein thioesterase
CNAG_05540	5282.33	7509	0.528316	Down	-0.920528	5.07018e-96	8.03159e-95	urease
CNAG_02918	5046.33	7150	0.528644	Down	-0.919631	1.94466e-49	1.59716e-48	acetyl-CoA C-acetyltransferase
CNAG_07004	9880.67	13981	0.529139	Down	-0.918282	8.29332e-54	7.51469e-53	dihydrolipoyl dehydrogenase
CNAG_03828	1150.67	1630.67	0.529643	Down	-0.916909	6.82578e-48	5.4386e-47	aromatic amino acid aminotransferase I
CNAG_05059	9565.33	13525	0.530211	Down	-0.915362	6.87408e-66	7.62783e-65	pyruvate dehydrogenase E1 component subunit beta
CNAG_06106	4757.67	6732.67	0.530527	Down	-0.914502	1.67751e-88	2.46416e-87	chaperone regulator
CNAG_07600	848	1199.33	0.530757	Down	-0.913877	9.33638e-37	5.89067e-36	beta-glucosidase
CNAG_06688	6191.67	8746	0.531028	Down	-0.913139	3.35027e-79	4.36386e-78	mitofusin
CNAG_00696	2084.67	2946.67	0.531316	Down	-0.912358	4.0049e-63	4.24621e-62	alpha-mannosidase
CNAG_01370	65.6667	93.3333	0.531658	Down	-0.91143	0.000386411	0.000620211	hypothetical protein
CNAG_02219	1038.67	1464	0.531933	Down	-0.910683	2.59865e-38	1.69242e-37	hypothetical protein
CNAG_02717	2037.33	2872.67	0.532094	Down	-0.910248	7.52776e-54	6.83029e-53	aryl-alcohol dehydrogenase
CNAG_03974	4054.67	5710.33	0.532325	Down	-0.909622	6.73283e-65	7.36086e-64	hypothetical protein
CNAG_06533	2075.33	2924.67	0.532396	Down	-0.909428	6.25276e-58	6.1233e-57	ATP-dependent permease
CNAG_05842	877.667	1236	0.532582	Down	-0.908925	1.77983e-34	1.06359e-33	cytochrome P450
CNAG_02549	909	1282	0.532942	Down	-0.907949	5.58148e-36	3.45937e-35	hypothetical protein
CNAG_05658	196	276	0.532977	Down	-0.907856	4.05219e-12	1.10033e-11	L-iditol 2-dehydrogenase
CNAG_03564	2147.67	3026.33	0.533447	Down	-0.906584	5.09242e-53	4.54637e-52	hypothetical protein
CNAG_05977	3659.67	5155.67	0.533518	Down	-0.90639	1.49343e-67	1.71129e-66	proteasome activator subunit 4
CNAG_01961	9212.67	12957.3	0.533555	Down	-0.90629	2.66394e-95	4.19005e-94	MSP domain-containing protein
CNAG_04186	987	1392	0.53363	Down	-0.906088	3.42389e-31	1.8701e-30	hypothetical protein
CNAG_06874	794.667	1118	0.533731	Down	-0.905814	1.37443e-31	7.58153e-31	HpcH/HpaI aldolase/citrate lyase
CNAG_02008	8027.33	11264.3	0.534547	Down	-0.90361	1.68506e-66	1.89187e-65	nuclear protein
CNAG_01028	430.333	605.667	0.534834	Down	-0.902836	4.6485e-20	1.77553e-19	hypothetical protein
CNAG_02683	2946	4133	0.535298	Down	-0.901585	2.80888e-67	3.20212e-66	hypothetical protein
CNAG_01970	3135	4392.33	0.535338	Down	-0.901477	3.57859e-57	3.46381e-56	hypothetical protein
CNAG_02398	2147.67	3007.67	0.536454	Down	-0.898475	3.88873e-53	3.48575e-52	hypothetical protein
CNAG_04730	2351.33	3290	0.537144	Down	-0.896619	1.11413e-56	1.07217e-55	hypothetical protein
CNAG_00537	1164.67	1629.67	0.537254	Down	-0.896324	3.16585e-41	2.19928e-40	carnitine O-acetyltransferase
CNAG_02892	749.667	1046.67	0.537665	Down	-0.89522	6.58085e-32	3.67261e-31	phosphatidylinositol glycan, class B
CNAG_00595	693	966.333	0.53814	Down	-0.893947	9.70936e-30	5.11063e-29	hypothetical protein
CNAG_04992	1307.67	1825	0.538212	Down	-0.893754	2.40891e-45	1.836e-44	hypothetical protein
CNAG_04803	9249	12891.3	0.538378	Down	-0.893309	1.54063e-100	2.56221e-99	protein transporter SEC31
CNAG_04293	1746.67	2434	0.538802	Down	-0.892172	4.12581e-50	3.448e-49	vacuolar protein sorting 41
CNAG_07741	1702.67	2373.67	0.539065	Down	-0.891468	4.26424e-54	3.90635e-53	cytoplasmic protein
CNAG_00264	3698	5156.67	0.539144	Down	-0.891256	2.67382e-72	3.25396e-71	nuclease I, variant
CNAG_06797	684.333	954.333	0.539287	Down	-0.890874	2.26815e-25	1.04247e-24	lysine-specific demethylase 3
CNAG_06190	2026	2824	0.539434	Down	-0.890482	4.96901e-55	4.63474e-54	N-acetylglucosamine-6-phosphate deacetylase
CNAG_03328	3560	4946.33	0.539718	Down	-0.889721	1.07025e-52	9.50395e-52	hypothetical protein
CNAG_02351	3216	4468.33	0.539804	Down	-0.889492	8.16164e-49	6.58959e-48	hypothetical protein
CNAG_04168	5136	7131.67	0.540255	Down	-0.888287	1.58405e-54	1.46519e-53	histone H1/5
CNAG_05874	8937.67	12411	0.540758	Down	-0.886945	1.74718e-85	2.46864e-84	hypothetical protein
CNAG_00935	11164.3	15471.3	0.540982	Down	-0.886347	1.29685e-51	1.13203e-50	DNA-binding protein
CNAG_04189	17680	24490	0.541137	Down	-0.885935	5.76675e-80	7.61553e-79	succinate dehydrogenase [ubiquinone] flavoproteinsubunit, mitochondrial
CNAG_02415	1830.33	2538	0.541413	Down	-0.885198	2.20529e-54	2.03136e-53	annexin XIV
CNAG_06065	2034	2817	0.541849	Down	-0.884037	2.01637e-54	1.85991e-53	inositol polyphosphate-5-phosphatase F
CNAG_05718	412.333	571.667	0.541924	Down	-0.883837	1.64725e-18	5.96389e-18	multidrug resistance protein fnx1
CNAG_06289	1433	1977.67	0.542921	Down	-0.881185	5.43822e-30	2.87837e-29	hypothetical protein
CNAG_00497	3965.33	5477.33	0.543929	Down	-0.878511	6.36524e-72	7.67627e-71	hypothetical protein
CNAG_01759	220.667	305.667	0.544138	Down	-0.877955	6.85444e-11	1.73218e-10	vacuolar membrane protein
CNAG_04751	501.667	692.333	0.544142	Down	-0.877945	9.72632e-23	4.13152e-22	hypothetical protein
CNAG_03370	3066.67	4233.67	0.54437	Down	-0.87734	3.42813e-70	4.03214e-69	calcium-binding protein NCS-1
CNAG_03024	1231.67	1698.67	0.544675	Down	-0.876532	1.09088e-44	8.22046e-44	AGC protein kinase, variant
CNAG_00979	8450.33	11662.7	0.544805	Down	-0.876187	2.69365e-82	3.69628e-81	solute carrier family 31 (copper transporter),member 1, variant 3
CNAG_03555	877.333	1207	0.54492	Down	-0.875883	4.11509e-30	2.185e-29	acylglycerone-phosphate reductase
CNAG_06364	5808	7993.33	0.544981	Down	-0.875721	3.71866e-62	3.85689e-61	hypothetical protein
CNAG_04392	443	611	0.545041	Down	-0.875563	1.12265e-19	4.22513e-19	sterol-binding protein
CNAG_03924	272.333	374.333	0.545838	Down	-0.873455	1.91192e-14	5.82751e-14	nit protein 1
CNAG_04270	605.333	833	0.546491	Down	-0.871729	1.87049e-20	7.2779e-20	syntaxin 8
CNAG_02692	6707	9240	0.546863	Down	-0.870748	2.9255e-47	2.30344e-46	nitroreductase
CNAG_06327	2374	3258.67	0.546977	Down	-0.870447	3.80258e-64	4.07707e-63	DNA-binding protein creA, variant
CNAG_06745	33089	45394.7	0.54698	Down	-0.87044	2.12005e-58	2.09151e-57	histone H3
CNAG_04221	1788.33	2453.33	0.546988	Down	-0.87042	5.40584e-51	4.65182e-50	6-phosphofructo-2-kinase/fructose-2, 6-bisphosphatase
CNAG_02586	89.6667	123	0.547623	Down	-0.868746	5.50773e-05	9.48633e-05	sugar transporter
CNAG_02730	1150.67	1576.67	0.547797	Down	-0.868286	1.78774e-40	1.22407e-39	sorting nexin-41
CNAG_07639	1167	1598.67	0.548139	Down	-0.867386	9.0968e-34	5.34036e-33	triacylglycerol lipase
CNAG_01337	1019.33	1394.67	0.548143	Down	-0.867377	5.16415e-32	2.89653e-31	WD-repeat protein, variant
CNAG_02344	219.333	301	0.548165	Down	-0.867319	1.67203e-11	4.39007e-11	uracil phosphoribosyltransferase
CNAG_00279	4639.67	6361.67	0.548632	Down	-0.86609	1.18939e-58	1.17686e-57	hypothetical protein
CNAG_01147	776.667	1062	0.549383	Down	-0.864116	4.29053e-32	2.41261e-31	ARP2/3 complex 20 kDa subunit
CNAG_05643	563.333	770.333	0.549432	Down	-0.863988	1.9084e-24	8.582e-24	DNA polymerase delta subunit 4
CNAG_05410	962.333	1321.33	0.54946	Down	-0.863913	2.9149e-22	1.21194e-21	hypothetical protein
CNAG_00875	1068	1461.67	0.549566	Down	-0.863636	1.01121e-33	5.93118e-33	rab family protein
CNAG_02395	1679	2292.33	0.549756	Down	-0.863138	2.71374e-49	2.22061e-48	ubiquitin carboxyl-terminal hydrolase 9/13
CNAG_00482	3373.33	4603.33	0.55057	Down	-0.861003	1.92616e-68	2.23401e-67	26S proteasome regulatory subunit N10
CNAG_00717	793.667	1083	0.550676	Down	-0.860724	2.88664e-31	1.57925e-30	hypothetical protein
CNAG_07541	2048.33	2798.33	0.551046	Down	-0.859756	5.0389e-32	2.82865e-31	proteasome assembly chaperone 2
CNAG_02072	2273.33	3097	0.551064	Down	-0.859709	4.1669e-50	3.47363e-49	hypothetical protein
CNAG_01529	953	1297.67	0.55125	Down	-0.85922	1.33218e-28	6.81832e-28	solute carrier family 25 (mitochondrial phosphatetransporter), member 23/24/25/41
CNAG_04764	901.667	1226.33	0.552307	Down	-0.856457	6.02769e-34	3.56056e-33	dihydrofolate reductase
CNAG_06881	1466	1991.33	0.552837	Down	-0.855075	3.24036e-43	2.39048e-42	SBDS family rRNA metabolism protein
CNAG_01106	5147.33	6987	0.552837	Down	-0.855075	1.61054e-71	1.92142e-70	V-type H-transporting ATPase subunit I
CNAG_03861	7303.33	9913.67	0.553219	Down	-0.854077	1.51165e-93	2.33361e-92	cytochrome c oxidase subunit 5a
CNAG_03958	1350	1832	0.553503	Down	-0.853337	2.74439e-42	1.98292e-41	hypothetical protein
CNAG_02787	1091.67	1480.67	0.553519	Down	-0.853295	8.05692e-37	5.09788e-36	dephospho-CoA kinase
CNAG_02237	4808.33	6516.67	0.553585	Down	-0.853123	2.0072e-67	2.29213e-66	cytoskeleton assembly control protein
CNAG_04869	1571	2125.33	0.554354	Down	-0.85112	3.61193e-43	2.66165e-42	carboxylesterase
CNAG_01412	2561	3464	0.55437	Down	-0.851078	4.2631e-37	2.71544e-36	phosphatidate phosphatase LPIN
CNAG_01026	817.333	1106.67	0.554772	Down	-0.850034	5.47737e-31	2.97464e-30	gamma-glutamyltransferase
CNAG_03100	2155.67	2910.33	0.555205	Down	-0.848908	1.55171e-47	1.22466e-46	cytoplasmic protein
CNAG_03306	926	1253.33	0.555405	Down	-0.848388	6.97659e-33	3.99372e-32	vesicle transport through interaction with t-SNAREs1
CNAG_05235	35690.7	48274	0.555492	Down	-0.848163	9.57625e-111	1.7497e-109	protein BMH2
CNAG_02327	2507.67	3387.67	0.555684	Down	-0.847663	7.82134e-63	8.21425e-62	xaa-Pro dipeptidase
CNAG_07491	925	1245.33	0.556735	Down	-0.844936	2.45932e-27	1.20597e-26	glutaredoxin
CNAG_02553	303	408.333	0.556834	Down	-0.844681	7.02129e-15	2.19218e-14	short-chain dehydrogenase
CNAG_02691	1063	1428.33	0.557423	Down	-0.843156	5.10304e-27	2.4661e-26	hypothetical protein
CNAG_01234	2116.33	2848.67	0.557663	Down	-0.842535	1.7649e-50	1.48989e-49	spore wall assembly-associated protein
CNAG_01380	1534.33	2063	0.558018	Down	-0.841615	1.52786e-42	1.11358e-41	phosphatidylserine decarboxylase
CNAG_05723	1379.67	1857.33	0.558157	Down	-0.841256	2.12444e-37	1.36099e-36	alcohol dehydrogenase
CNAG_03026	1707.67	2298	0.558278	Down	-0.840944	1.02189e-50	8.71483e-50	N-acetylglucosaminylphosphatidylinositoldeacetylase
CNAG_05301	4942	6641	0.558322	Down	-0.840831	9.69675e-67	1.09606e-65	deoxyuridine 5'-triphosphate nucleotidohydrolase
CNAG_03187	132.333	178.333	0.558644	Down	-0.839999	2.47812e-07	5.09452e-07	protoporphyrinogen oxidase
CNAG_01584	1324.33	1779.67	0.558778	Down	-0.839653	4.2377e-38	2.74647e-37	hydrolase
CNAG_00337	9649	12956	0.558812	Down	-0.839565	6.4866e-74	8.07073e-73	hypothetical protein
CNAG_00346	321.333	432	0.558844	Down	-0.839482	8.54663e-13	2.40902e-12	hypothetical protein
CNAG_05248	4267.33	5723	0.558889	Down	-0.839366	1.49819e-36	9.39927e-36	clathrin binding protein
CNAG_02593	931.333	1250	0.559257	Down	-0.838416	1.20341e-33	7.03992e-33	hypothetical protein
CNAG_07794	2420.67	3243.67	0.559865	Down	-0.83685	3.61558e-41	2.50908e-40	hypothetical protein
CNAG_02539	3144.67	4220	0.559867	Down	-0.836844	3.59048e-65	3.9513e-64	AAT family amino acid transporter
CNAG_04215	9988.67	13358.3	0.560139	Down	-0.836144	6.23836e-50	5.18749e-49	sulfate adenylyltransferase
CNAG_04010	2785.67	3729.67	0.560231	Down	-0.835906	4.70914e-47	3.69474e-46	GTP cyclohydrolase I
CNAG_01991	8187.67	10955.3	0.560621	Down	-0.834902	3.75041e-63	3.98272e-62	cytochrome c oxidase subunit 4
CNAG_02602	264	353.667	0.561004	Down	-0.833916	2.51072e-11	6.52278e-11	flavonol synthase
CNAG_05350	1063.67	1421.67	0.561214	Down	-0.833377	2.11182e-33	1.23002e-32	hypothetical protein
CNAG_00678	2568.67	3434.33	0.561569	Down	-0.832464	5.90072e-59	5.8822e-58	urease accessory protein UreG
CNAG_00917	1143	1525.33	0.562676	Down	-0.829622	3.1103e-31	1.70021e-30	alkylbase DNA N-glycosylase
CNAG_02399	4955	6605.33	0.563717	Down	-0.826956	3.4401e-62	3.57352e-61	glutathione-disulfide reductase
CNAG_04861	4161.33	5540	0.563786	Down	-0.826779	5.54484e-63	5.83258e-62	transglycosylase SLT domain-containing protein
CNAG_01543	1286	1710.67	0.564487	Down	-0.824987	3.16664e-36	1.97367e-35	AP-3 complex subunit beta
CNAG_05422	971.667	1292.33	0.564545	Down	-0.824839	2.87772e-33	1.66738e-32	hypothetical protein
CNAG_06730	7580.33	10078.3	0.564931	Down	-0.823853	9.65522e-82	1.3061e-80	CMGC/GSK protein kinase, variant
CNAG_04196	3548	4726	0.565058	Down	-0.82353	2.32186e-45	1.77168e-44	actin binding protein
CNAG_06616	1003	1332.67	0.565323	Down	-0.822853	3.84238e-28	1.93541e-27	hypothetical protein
CNAG_00044	2487.67	3295.67	0.566503	Down	-0.819845	9.03021e-50	7.47328e-49	ribosome assembly protein 1
CNAG_03992	725.667	963.333	0.566572	Down	-0.81967	5.34279e-24	2.36909e-23	GTP-binding protein 1
CNAG_03592	1632.33	2162.33	0.566589	Down	-0.819625	4.86233e-41	3.36378e-40	phosphomethylpyrimidine kinase
CNAG_02725	2920.67	3864.33	0.566759	Down	-0.819194	7.12927e-41	4.90662e-40	20S proteasome subunit beta 2
CNAG_06182	1997.33	2636.67	0.567548	Down	-0.817185	1.11508e-37	7.19891e-37	minichromosome maintenance protein 4 (cell divisioncontrol protein 54)
CNAG_01541	234.667	310.333	0.567816	Down	-0.816504	1.33504e-11	3.51775e-11	hypothetical protein
CNAG_02048	911.667	1202.33	0.567942	Down	-0.816185	4.77328e-21	1.89595e-20	proline dehydrogenase
CNAG_00710	1162	1536	0.568514	Down	-0.814733	1.14079e-36	7.18408e-36	glutamine synthetase
CNAG_00929	1954.67	2584	0.568818	Down	-0.813962	4.31295e-45	3.27225e-44	hypothetical protein
CNAG_01915	16048.3	21129.7	0.570085	Down	-0.810751	9.4797e-76	1.20419e-74	ribonucleoside-diphosphate reductase subunit M2
CNAG_07995	2729.67	3594.33	0.570234	Down	-0.810375	8.57529e-56	8.10037e-55	hypothetical protein
CNAG_00745	4415.33	5798.67	0.571253	Down	-0.807799	3.28834e-48	2.63265e-47	HAL protein kinase
CNAG_03902	5250	6883.33	0.571926	Down	-0.806099	9.58588e-45	7.2317e-44	transcriptional regulatory protein
CNAG_02233	1892.33	2487.67	0.57207	Down	-0.805736	1.21047e-25	5.5982e-25	serine/threonine-protein kinase ATR
CNAG_03178	783	1030	0.573581	Down	-0.801931	9.5721e-17	3.2355e-16	hypothetical protein
CNAG_03666	624.333	816.333	0.5739	Down	-0.801128	8.83589e-22	3.61513e-21	acyl-CoA dehydrogenase
CNAG_04335	1689.67	2209.67	0.574143	Down	-0.800518	5.89911e-39	3.91454e-38	phosphatidylinositol 4-kinase
CNAG_06574	1772.33	2319	0.574183	Down	-0.800418	3.05224e-46	2.35595e-45	antiphagocytic protein 1
CNAG_03319	2985	3897.67	0.57433	Down	-0.800047	4.27108e-37	2.71793e-36	phospholipid binding protein
CNAG_04210	772	1010.33	0.574548	Down	-0.799501	4.58933e-25	2.09345e-24	MFS transporter, SP family, general alphaglucoside:H symporter
CNAG_01554	1242	1623.67	0.574662	Down	-0.799214	7.01742e-37	4.44437e-36	sorting nexin-4
CNAG_04121	1344.33	1760.67	0.574669	Down	-0.799196	7.31776e-30	3.86398e-29	hypothetical protein
CNAG_02004	4205.67	5496	0.574789	Down	-0.798896	4.95353e-62	5.12968e-61	OTU domain-containing protein 6B
CNAG_01575	4440.33	5803.33	0.575052	Down	-0.798235	1.2376e-53	1.11837e-52	ATP-binding cassette transporter
CNAG_03420	2436.33	3180.67	0.57571	Down	-0.796585	8.10219e-48	6.43256e-47	Gly-Xaa carboxypeptidase
CNAG_05732	1525.33	1994.67	0.576006	Down	-0.795845	1.02525e-26	4.89432e-26	hypothetical protein
CNAG_05337	1423.33	1855.33	0.576117	Down	-0.795567	7.77822e-40	5.277e-39	alpha-N-arabinofuranosidase, variant
CNAG_01238	3964.33	5169.33	0.576133	Down	-0.795525	4.3341e-55	4.04819e-54	arginine biosynthesis ArgJ, mitochondrial
CNAG_03412	2613	3396.33	0.577386	Down	-0.792392	1.09558e-47	8.67742e-47	chitinase
CNAG_01557	6311.33	8220.33	0.577829	Down	-0.791285	1.02445e-52	9.10938e-52	calmodulin
CNAG_05877	454.667	591	0.578121	Down	-0.790555	1.89592e-17	6.6129e-17	CDK-activating kinase assembly factor MAT1
CNAG_00684	3977.67	5166	0.578846	Down	-0.788747	1.15404e-58	1.14358e-57	ribulose-phosphate 3-epimerase
CNAG_00539	11580.7	15018.7	0.579226	Down	-0.787802	3.77098e-80	5.00969e-79	membrane transporter
CNAG_01920	16636.3	21560.3	0.57935	Down	-0.787492	3.51861e-72	4.26647e-71	polyubiquitin
CNAG_05630	524.667	681.333	0.57936	Down	-0.787468	5.46264e-17	1.87014e-16	hypothetical protein
CNAG_00162	28872.3	37398.7	0.579688	Down	-0.786651	7.76507e-76	9.92054e-75	alternative oxidase, mitochondrial
CNAG_00500	2062.67	2672	0.579869	Down	-0.7862	1.1269e-47	8.91491e-47	protein phosphatase
CNAG_05714	1221.33	1581	0.579874	Down	-0.786189	5.36108e-30	2.8398e-29	hypothetical protein
CNAG_05570	1784.67	2306.67	0.580007	Down	-0.785859	1.19978e-29	6.30525e-29	hypothetical protein
CNAG_07591	1486	1924.67	0.580213	Down	-0.785347	1.15832e-35	7.09351e-35	mitochondrial metalloendopeptidase OMA1
CNAG_04585	1186	1538.67	0.58039	Down	-0.784906	3.35488e-24	1.49958e-23	hypothetical protein
CNAG_02956	1758.67	2275	0.580409	Down	-0.784859	8.75623e-39	5.76459e-38	transcription factor IWS1
CNAG_02094	4447	5754.33	0.580867	Down	-0.783721	4.51452e-63	4.77137e-62	arp2/3 complex 34 kda subunit
CNAG_01137	16415	21171.7	0.580905	Down	-0.783627	1.32136e-52	1.17027e-51	aconitate hydratase, mitochondrial
CNAG_02781	275.333	355.667	0.58107	Down	-0.783215	2.93625e-11	7.58105e-11	dihydrodipicolinate synthetase
CNAG_07800	1571.33	2029.33	0.581613	Down	-0.781869	2.31339e-41	1.61888e-40	syntaxin-binding protein 1
CNAG_00776	33754.7	43508.3	0.581836	Down	-0.781317	1.00391e-55	9.45633e-55	immunoreactive mannoprotein MP88
CNAG_06771	1064.67	1373	0.581954	Down	-0.781022	6.33134e-29	3.26052e-28	hypothetical protein
CNAG_07345	318	411	0.582005	Down	-0.780898	3.34792e-11	8.61392e-11	hypothetical protein
CNAG_00013	729.667	941.667	0.582376	Down	-0.779976	1.2976e-22	5.49094e-22	hypothetical protein
CNAG_00864	71.6667	92	0.582607	Down	-0.779406	0.000714941	0.00112013	MFS transporter, SP family, solute carrier family 2(myo-inositol transporter), member 13
CNAG_01928	1820.67	2343.33	0.582914	Down	-0.778646	1.93745e-41	1.36296e-40	xaa-Pro aminopeptidase
CNAG_02995	3422.67	4397	0.583749	Down	-0.77658	4.02502e-34	2.38815e-33	RNA-binding protein with serine-rich domain 1
CNAG_00816	1591.33	2049	0.583973	Down	-0.776026	1.27253e-36	7.99861e-36	microtubule binding protein
CNAG_05708	823.333	1057.67	0.58409	Down	-0.775736	1.70697e-23	7.4404e-23	ubiquitin carboxyl-terminal hydrolase 5/13
CNAG_00586	1048	1352	0.584368	Down	-0.77505	1.30029e-15	4.18919e-15	hypothetical protein
CNAG_07352	4368.33	5624.33	0.584403	Down	-0.774964	3.75018e-48	2.9952e-47	hypothetical protein
CNAG_04038	345.333	443.333	0.584676	Down	-0.774291	1.02224e-12	2.86684e-12	MFS quinate transporter QutD
CNAG_03346	299.333	383	0.58527	Down	-0.772825	2.74889e-11	7.11384e-11	hypothetical protein
CNAG_02459	582	744.667	0.585343	Down	-0.772646	1.1262e-15	3.64241e-15	Atypical/ABC1/ABC1-A protein kinase
CNAG_00040	5477.33	7020.67	0.585697	Down	-0.771774	4.61156e-64	4.93652e-63	cytochrome P450, family 51 (sterol 14-demethylase)
CNAG_07967	459.667	589.333	0.586103	Down	-0.770775	2.47518e-16	8.22882e-16	hypothetical protein
CNAG_03396	1769	2265.67	0.586358	Down	-0.770145	5.88001e-42	4.22107e-41	NAD diphosphatase
CNAG_05326	183	233.667	0.586635	Down	-0.769466	9.13356e-08	1.9374e-07	hypothetical protein
CNAG_06497	962	1234	0.587087	Down	-0.768353	1.02144e-20	4.0047e-20	microsomal epoxide hydrolase
CNAG_03438	50726.3	64884.3	0.587607	Down	-0.767076	6.72191e-83	9.3005e-82	hexose transporter
CNAG_02100	11391.3	14536.3	0.587713	Down	-0.766816	7.12354e-67	8.0794e-66	fatty acid synthase subunit alpha, fungi type
CNAG_04886	771.667	984.333	0.587815	Down	-0.766567	8.23897e-23	3.50419e-22	hypothetical protein
CNAG_04269	2179	2779	0.587886	Down	-0.766391	2.93722e-34	1.7474e-33	leucyl aminopeptidase
CNAG_06136	890.667	1136.33	0.587952	Down	-0.76623	1.29347e-23	5.66019e-23	hypothetical protein
CNAG_07164	981	1255	0.588107	Down	-0.76585	1.58937e-23	6.93233e-23	hypothetical protein, variant
CNAG_05240	2951.67	3766.67	0.588298	Down	-0.765381	4.27966e-41	2.96376e-40	signal recognition particle subunit SRP68
CNAG_02550	509	652.333	0.588392	Down	-0.765151	6.95817e-13	1.97464e-12	hypothetical protein
CNAG_05517	1819	2320	0.588718	Down	-0.76435	4.31786e-34	2.55963e-33	solute carrier family 45, member 1/2/4
CNAG_04738	5959.33	7605	0.588747	Down	-0.764279	2.33675e-65	2.57583e-64	fimbrin
CNAG_00559	3213.67	4096.33	0.589057	Down	-0.76352	1.49556e-52	1.32105e-51	hypothetical protein
CNAG_06175	5521.67	7038.33	0.589172	Down	-0.763238	5.51342e-63	5.80869e-62	26S proteasome regulatory subunit N2
CNAG_00877	761	970.667	0.589368	Down	-0.76276	2.51398e-23	1.0901e-22	adenylate kinase, variant
CNAG_01576	2795.33	3558.33	0.589412	Down	-0.762653	6.7978e-50	5.64565e-49	hypothetical protein
CNAG_01823	2372.33	3020.67	0.589469	Down	-0.762513	9.13397e-42	6.50101e-41	myo-inositol-1(or 4)-monophosphatase
CNAG_03591	4917	6269.67	0.589604	Down	-0.762183	6.98903e-54	6.35011e-53	RAB GDP-dissociation inhibitor
CNAG_06101	141641	179892	0.589804	Down	-0.761694	4.07758e-50	3.41197e-49	ADP,ATP carrier protein
CNAG_06216	896	1141.33	0.590048	Down	-0.761095	2.5906e-23	1.12114e-22	hypothetical protein
CNAG_07661	433	550.667	0.59022	Down	-0.760676	2.88517e-16	9.57275e-16	hypothetical protein
CNAG_05179	15817.3	20103.7	0.590574	Down	-0.75981	7.3328e-68	8.44602e-67	ubiquinol-cytochrome c reductase core subunit 2
CNAG_04023	2486.67	3158	0.590957	Down	-0.758874	1.71185e-41	1.20807e-40	hypothetical protein
CNAG_05416	2999.33	3807	0.591029	Down	-0.758699	1.39216e-46	1.07957e-45	pre-mRNA-processing protein 45
CNAG_03281	10571	13398	0.592047	Down	-0.756218	1.61556e-59	1.62262e-58	glycine-rich RNA binding protein
CNAG_05544	651	825.333	0.59212	Down	-0.75604	6.24635e-20	2.37903e-19	hypothetical protein
CNAG_02038	2086.67	2645.67	0.592246	Down	-0.755731	6.17156e-39	4.09126e-38	hypothetical protein
CNAG_05626	1390	1758	0.593255	Down	-0.753275	2.38426e-30	1.27614e-29	hypothetical protein
CNAG_04582	354	446.333	0.593633	Down	-0.752357	1.3995e-11	3.68321e-11	hypothetical protein
CNAG_00283	1093	1383.33	0.593654	Down	-0.752307	5.11424e-30	2.7112e-29	hypothetical protein
CNAG_07594	1614.33	2043	0.593703	Down	-0.752187	7.64792e-30	4.03194e-29	hypothetical protein
CNAG_06501	2196.33	2776	0.594636	Down	-0.749921	1.28471e-41	9.10489e-41	1,3-beta-glucanosyltransferase
CNAG_03202	1572.67	1987.67	0.594819	Down	-0.749477	7.81889e-23	3.32765e-22	adenylate cyclase
CNAG_06846	973.333	1224	0.595326	Down	-0.748247	2.2363e-14	6.7883e-14	hypothetical protein
CNAG_01402	5889.67	7424.33	0.595831	Down	-0.747024	2.36386e-60	2.3922e-59	actin binding protein
CNAG_04750	80.6667	102.333	0.596081	Down	-0.74642	0.001003	0.00155522	hypothetical protein
CNAG_00349	214	269.333	0.596154	Down	-0.746242	5.71192e-09	1.3041e-08	hypothetical protein
CNAG_05096	2018.67	2539.33	0.596197	Down	-0.746138	1.5052e-38	9.86066e-38	histone deacetylase 1/2
CNAG_02851	833.667	1049	0.596275	Down	-0.745949	1.05906e-23	4.6497e-23	threonine aldolase
CNAG_05124	2484	3120.33	0.596817	Down	-0.744641	9.16128e-40	6.2027e-39	protein SEY1
CNAG_04833	1415.67	1785	0.597075	Down	-0.744015	3.06052e-25	1.40183e-24	hypothetical protein
CNAG_07354	638	806	0.597081	Down	-0.744	2.43503e-10	5.99455e-10	3'(2'),5'-bisphosphate nucleotidase
CNAG_03045	1315.33	1652.33	0.598033	Down	-0.741703	6.04768e-33	3.46793e-32	hypothetical protein
CNAG_05799	19847.3	24897	0.59816	Down	-0.741396	4.34994e-54	3.97939e-53	chitin deacetylase
CNAG_05808	658	824	0.598766	Down	-0.739936	5.82808e-16	1.90527e-15	syntaxin 18
CNAG_04535	214.667	269	0.599	Down	-0.739372	6.66247e-09	1.51438e-08	tartrate dehydrogenase
CNAG_05195	3136	3920	0.599901	Down	-0.737203	7.20782e-43	5.2823e-42	ubiquitin-conjugation factor E4 B
CNAG_07589	306	382.333	0.600066	Down	-0.736807	3.22e-10	7.88332e-10	xylitol dehydrogenase
CNAG_02348	463.333	580.667	0.600472	Down	-0.73583	5.41678e-14	1.61921e-13	hypothetical protein
CNAG_06282	1154.67	1442	0.600657	Down	-0.735387	2.51359e-22	1.04901e-21	WD-repeat protein 48
CNAG_07718	6550.33	8180.67	0.600696	Down	-0.735292	1.08208e-56	1.04283e-55	multidomain RhoGEF
CNAG_06064	1561	1950	0.601029	Down	-0.734493	1.53545e-32	8.76707e-32	hypothetical protein
CNAG_04509	47.3333	59.3333	0.601258	Down	-0.733945	0.00762569	0.0108782	hypothetical protein
CNAG_00421	684	855	0.601996	Down	-0.732174	1.5915e-18	5.7652e-18	charged multivesicular body protein 3
CNAG_05114	170	211	0.603363	Down	-0.728901	1.04698e-06	2.06334e-06	peroxisomal copper amine oxidase
CNAG_04237	927.333	1156	0.603425	Down	-0.728753	1.14298e-22	4.84587e-22	hypothetical protein
CNAG_01605	283.333	352.667	0.603481	Down	-0.72862	1.27508e-10	3.18722e-10	rossman fold oxidoreductase
CNAG_07701	704	875.333	0.603486	Down	-0.728608	5.935e-19	2.17356e-18	hypothetical protein
CNAG_01022	1178.67	1465.67	0.603717	Down	-0.728055	4.21646e-28	2.12223e-27	hypothetical protein
CNAG_00136	7982.33	9919	0.603977	Down	-0.727433	3.06685e-54	2.81332e-53	ubiquitin-activating enzyme E1
CNAG_07339	1240	1542.33	0.60425	Down	-0.726784	6.19752e-30	3.27766e-29	hypothetical protein
CNAG_04219	3393.33	4226.67	0.604949	Down	-0.725114	1.36963e-20	5.34468e-20	lactoylglutathione lyase, variant
CNAG_06732	2055.67	2551.67	0.605071	Down	-0.724824	3.14147e-37	2.00483e-36	hypothetical protein
CNAG_06568	370.667	459.667	0.605178	Down	-0.724569	2.56473e-12	7.03009e-12	RAN protein kinase
CNAG_00662	823.667	1022.33	0.605478	Down	-0.723854	2.89227e-22	1.20328e-21	carboxymethylenebutenolidase
CNAG_04955	1365	1690.67	0.605551	Down	-0.72368	2.51212e-27	1.23096e-26	oxidoreductase
CNAG_06737	2113.33	2620.67	0.60565	Down	-0.723443	1.43141e-40	9.82108e-40	vacuolar protein sorting-associated protein
CNAG_01721	3592.67	4453	0.605765	Down	-0.72317	3.56924e-51	3.08732e-50	porphobilinogen deaminase
CNAG_01902	2840.33	3512.67	0.605953	Down	-0.722722	1.1616e-33	6.80133e-33	general transcriptional repressor
CNAG_01922	1326.33	1643.67	0.605967	Down	-0.722689	1.22492e-27	6.07361e-27	alternative cyclin Pho80
CNAG_04838	2343.67	2906.33	0.606147	Down	-0.72226	1.04631e-39	7.0769e-39	hypothetical protein
CNAG_00873	103	128	0.60617	Down	-0.722206	0.000226172	0.000369964	hypothetical protein
CNAG_02891	2917.33	3616.67	0.606406	Down	-0.721645	7.69599e-40	5.22654e-39	endoplasmic reticulum protein
CNAG_05250	2556.67	3155.33	0.607396	Down	-0.719291	5.51314e-32	3.08708e-31	telomere maintenance protein
CNAG_01769	2519.67	3111.33	0.607598	Down	-0.718811	2.25439e-39	1.51405e-38	solute carrier family 25 (mitochondrialaspartate/glutamate transporter), member 12/13
CNAG_06651	91	112	0.607649	Down	-0.71869	0.000398051	0.000638432	amidohydrolase
CNAG_04475	2934.67	3622.67	0.607812	Down	-0.718303	1.3045e-35	7.97405e-35	hypothetical protein, variant 2
CNAG_04439	6354	7844.33	0.608021	Down	-0.717807	1.04908e-50	8.93528e-50	V-type proton ATPase subunit B
CNAG_04798	4689	5777	0.608356	Down	-0.717011	5.31576e-28	2.66748e-27	regulatory protein cys-3
CNAG_05106	472	582.333	0.608478	Down	-0.716723	5.84281e-14	1.74187e-13	hypothetical protein
CNAG_02055	2381	2938.33	0.608664	Down	-0.716282	1.22342e-37	7.8831e-37	hypothetical protein
CNAG_07822	1255.33	1543.67	0.608679	Down	-0.716246	2.68327e-18	9.62599e-18	FMN adenylyltransferase
CNAG_03554	12284.3	15130.7	0.60893	Down	-0.715652	7.06813e-49	5.72055e-48	coatomer protein complex, subunit alpha (xenin)
CNAG_00294	2359	2906.33	0.60928	Down	-0.714823	2.10438e-42	1.52711e-41	splicing factor 45
CNAG_02269	1113.67	1373.67	0.609624	Down	-0.714009	6.48056e-21	2.55431e-20	autophagy-like protein 18 Atg18
CNAG_03949	552	681	0.609892	Down	-0.713374	4.82198e-15	1.51545e-14	4-nitrophenyl phosphatase
CNAG_00141	436	536.333	0.609969	Down	-0.713192	9.72858e-14	2.86825e-13	monooxygenase
CNAG_04749	769	944.667	0.609998	Down	-0.713123	6.55798e-17	2.23025e-16	hypothetical protein
CNAG_00765	1057.67	1300	0.610106	Down	-0.712868	1.21729e-22	5.15434e-22	hypothetical protein
CNAG_06170	3260	4010.33	0.610447	Down	-0.712062	1.0814e-43	8.03999e-43	S-formylglutathione hydrolase
CNAG_03882	1485.67	1827	0.610501	Down	-0.711933	4.09074e-30	2.17379e-29	hypothetical protein
CNAG_02839	239.333	294	0.610594	Down	-0.711715	1.38814e-08	3.09926e-08	hypothetical protein
CNAG_06678	916	1123.33	0.610659	Down	-0.711562	1.46461e-17	5.13268e-17	enzyme activator
CNAG_07511	3993.67	4905.67	0.610915	Down	-0.710956	9.07228e-47	7.06811e-46	nucleolar protein 15
CNAG_02487	1688	2075.67	0.611115	Down	-0.710484	1.45946e-34	8.72925e-34	3-hydroxy acyl-CoA dehydratase
CNAG_04953	20103	24696	0.611206	Down	-0.71027	4.21114e-72	5.09694e-71	hypothetical protein
CNAG_04079	1598	1960.33	0.611213	Down	-0.710254	6.70031e-27	3.21701e-26	HAT1-interacting factor 1
CNAG_04906	3928	4817.33	0.611621	Down	-0.709289	3.19409e-39	2.13227e-38	26S protease regulatory subunit 10B
CNAG_01962	384.667	472.333	0.612065	Down	-0.708244	1.34214e-11	3.53505e-11	ubiquinone biosynthesis protein COQ4,mitochondrial
CNAG_00134	851	1041.67	0.612202	Down	-0.707919	2.16298e-18	7.80632e-18	hypothetical protein
CNAG_01083	6001.33	7371.67	0.61227	Down	-0.707759	2.75674e-49	2.25302e-48	26S proteasome regulatory subunit N5
CNAG_00641	3644.67	4464.33	0.612431	Down	-0.707381	3.67705e-39	2.44978e-38	transcription elongation factor SPT5
CNAG_04478	4216.33	5161	0.612439	Down	-0.707363	3.06346e-33	1.77345e-32	hypothetical protein
CNAG_01682	10002	12251	0.612439	Down	-0.707361	2.42094e-50	2.03341e-49	mitochondrial outer membrane 72K protein
CNAG_05839	1098.67	1359.67	0.61264	Down	-0.706889	0.0156062	0.0215571	cytochrome c oxidase subunit 6b, variant
CNAG_01732	2507	3069.33	0.612709	Down	-0.706727	9.68247e-32	5.37655e-31	nuclear protein localization protein 4
CNAG_07557	1171	1434.33	0.612755	Down	-0.706617	3.70388e-27	1.80169e-26	ATP-binding cassette transporter
CNAG_00978	699.667	857.333	0.612794	Down	-0.706525	1.23117e-15	3.97227e-15	NADH dehydrogenase (ubiquinone) 1 alpha subcomplex9
CNAG_05926	3320	4071.33	0.613043	Down	-0.70594	6.87431e-44	5.12232e-43	U2 small nuclear ribonucleoprotein A'
CNAG_05428	1403.33	1716.33	0.613281	Down	-0.705379	3.49543e-26	1.64742e-25	transcription initiation factor TFIID subunit 5,variant
CNAG_05750	50194.3	61306.3	0.613675	Down	-0.704452	2.18999e-41	1.53737e-40	ATP synthase subunit alpha, mitochondrial
CNAG_03138	2069.33	2531.33	0.613878	Down	-0.703976	8.13157e-36	5.0063e-35	ubiquitin-protein ligase
CNAG_03791	3018	3690.67	0.614027	Down	-0.703625	1.28051e-35	7.83464e-35	CAMKK/ELM protein kinase
CNAG_04108	2085.33	2548.33	0.614133	Down	-0.703378	4.24531e-36	2.63612e-35	pyruvate dehydrogenase kinase
CNAG_00483	31760.3	38822	0.614269	Down	-0.703057	7.33676e-71	8.67533e-70	actin
CNAG_00006	3681.67	4496.67	0.614356	Down	-0.702852	5.71152e-42	4.10454e-41	prohibitin-2
CNAG_04359	1370	1673	0.615164	Down	-0.700958	1.56514e-27	7.72879e-27	hypothetical protein
CNAG_01648	10420.3	12707	0.615214	Down	-0.70084	3.73136e-45	2.83745e-44	histone H4
CNAG_04358	2030.33	2473	0.615431	Down	-0.700332	1.66482e-30	8.93937e-30	iron-sulfur clusters transporter ATM1,mitochondrial, variant
CNAG_02590	588.667	718.333	0.61546	Down	-0.700263	8.20327e-17	2.78268e-16	3-hydroxyisobutyrate dehydrogenase
CNAG_03382	1875	2284.33	0.616204	Down	-0.69852	4.73158e-35	2.85565e-34	hypothetical protein
CNAG_03183	1483	1807.67	0.616208	Down	-0.69851	4.80887e-31	2.61585e-30	nuclear protein
CNAG_06377	32736.3	39799.3	0.616285	Down	-0.698331	8.29921e-39	5.47452e-38	solute carrier family 25 (mitochondrial phosphatetransporter), member 3
CNAG_06048	1423.67	1730.67	0.616692	Down	-0.697379	7.041e-19	2.57578e-18	hypothetical protein
CNAG_03503	822.333	1000.33	0.617399	Down	-0.695724	3.72991e-20	1.42713e-19	ATP-binding cassette transporter protein YOR1,variant
CNAG_07570	3351.67	4070	0.617402	Down	-0.695719	5.8192e-29	3.00606e-28	prenylated SNARE protein Ykt6p
CNAG_04708	214.667	261.333	0.617539	Down	-0.695399	1.52775e-07	3.19292e-07	hypothetical protein
CNAG_07571	4442.33	5388.33	0.618167	Down	-0.693931	1.63944e-27	8.07489e-27	hypothetical protein
CNAG_06625	2941.33	3572	0.618311	Down	-0.693595	4.08408e-40	2.77643e-39	UBX domain-containing protein 1
CNAG_07796	252	305.333	0.618376	Down	-0.693443	2.62621e-07	5.3923e-07	uroporphyrinogen-III C-methyltransferase
CNAG_06446	3202.67	3887	0.618601	Down	-0.69292	1.96824e-37	1.26335e-36	mitochondrial splicing suppressor
CNAG_01535	2085	2527	0.618985	Down	-0.692024	1.60757e-30	8.64587e-30	amino acid permease
CNAG_03742	4285	5190.67	0.619323	Down	-0.691236	5.87621e-44	4.3884e-43	staphylococcal nuclease domain-containing protein1
CNAG_02347	524	634.667	0.619452	Down	-0.690936	1.19001e-13	3.49611e-13	hypothetical protein
CNAG_00111	2992.33	3626.67	0.619791	Down	-0.690146	7.33063e-42	5.23987e-41	splicing factor 3A subunit 1
CNAG_05933	3671	4439	0.619899	Down	-0.689895	7.89509e-31	4.27026e-30	hypothetical protein
CNAG_07688	1901	2304.67	0.620064	Down	-0.689511	1.22062e-28	6.2618e-28	hypothetical protein
CNAG_04197	3162.67	3823	0.620164	Down	-0.689278	7.47075e-34	4.39351e-33	CMGC/DYRK/YAK protein kinase
CNAG_06594	8291	10039	0.620226	Down	-0.689134	6.36531e-61	6.49087e-60	oxysterol binding protein
CNAG_04444	4333.67	5237.33	0.620333	Down	-0.688885	1.7584e-38	1.14856e-37	splicing factor 3B subunit 1
CNAG_06624	1520.33	1839.33	0.620424	Down	-0.688673	1.14891e-29	6.04265e-29	hypothetical protein
CNAG_07769	3871	4690	0.621049	Down	-0.687222	1.85405e-16	6.20095e-16	E3 ubiquitin-protein ligase HUWE1
CNAG_03844	1429.67	1730	0.62114	Down	-0.687009	1.27889e-27	6.33651e-27	nonselective cation channel protein
CNAG_00318	947.333	1144	0.621823	Down	-0.685423	4.57095e-22	1.89105e-21	arp2/3 complex 16 kda subunit
CNAG_00012	1573	1897.67	0.62208	Down	-0.684829	2.4117e-24	1.08162e-23	hypothetical protein
CNAG_04498	1112	1343.33	0.622151	Down	-0.684664	1.49556e-23	6.52742e-23	alpha-1,2-mannosidase
CNAG_04538	1251.33	1506.33	0.622375	Down	-0.684143	1.36056e-20	5.31238e-20	ubiquitin-like modifier-activating enzyme ATG7
CNAG_06642	3298.33	3976	0.622909	Down	-0.682906	3.79285e-38	2.46295e-37	Atypical/PIKK/FRAP protein kinase
CNAG_01542	472	567.333	0.622983	Down	-0.682735	5.82689e-11	1.47867e-10	taurine catabolism dioxygenase TauD
CNAG_00046	4369	5264.67	0.623	Down	-0.682695	2.00476e-42	1.4564e-41	26S proteasome regulatory subunit N8
CNAG_06285	1083	1303	0.623244	Down	-0.682131	1.49346e-22	6.2918e-22	hypothetical protein
CNAG_02576	1362.33	1642.33	0.623526	Down	-0.681479	1.7597e-25	8.09898e-25	hypothetical protein
CNAG_06773	7963.33	9561	0.624019	Down	-0.680338	9.72886e-28	4.84192e-27	protein transporter SEC24
CNAG_04131	3211.33	3857.67	0.624193	Down	-0.679937	2.43778e-36	1.52224e-35	antiviral helicase SKI2
CNAG_07359	3485	4189.33	0.624625	Down	-0.678938	3.88679e-40	2.6477e-39	Atypical/ABC1/ABC1-C protein kinase
CNAG_08008	1371.33	1645	0.624669	Down	-0.678835	9.16909e-23	3.8973e-22	hypothetical protein
CNAG_06949	4396.33	5308.33	0.624737	Down	-0.67868	5.78854e-06	1.07651e-05	hypothetical protein
CNAG_03242	574	689.667	0.624941	Down	-0.678207	1.0131e-15	3.28459e-15	solute carrier family 25 (peroxisomal adeninenucleotide transporter), member 17
CNAG_05396	762.333	915.333	0.625076	Down	-0.677897	2.20176e-18	7.94136e-18	LRP16 family protein
CNAG_04796	3794.33	4557	0.625228	Down	-0.677547	7.21129e-39	4.77104e-38	serine/threonine-protein phosphatase 2B catalyticsubunit A1
CNAG_01768	6615	7932.67	0.62573	Down	-0.676388	3.15442e-39	2.1079e-38	hypothetical protein
CNAG_03904	3636.67	4361	0.625823	Down	-0.676173	2.39082e-41	1.66782e-40	26S protease regulatory subunit 6B
CNAG_04033	2818	3378	0.626603	Down	-0.674376	1.16965e-41	8.30716e-41	alpha 1,3-glucosidase
CNAG_04324	972.333	1164.67	0.626605	Down	-0.674372	4.31486e-21	1.71693e-20	hypothetical protein
CNAG_05553	915.667	1096.67	0.626759	Down	-0.674018	1.8971e-18	6.8536e-18	hypothetical protein
CNAG_03595	3374.33	4042	0.626763	Down	-0.674008	1.94958e-34	1.16295e-33	hypothetical protein
CNAG_03600	461	550.667	0.626891	Down	-0.673714	1.16447e-09	2.75874e-09	ATP-binding cassette, subfamily B (MDR/TAP), member1
CNAG_03004	1233.33	1475.67	0.627665	Down	-0.671933	1.40158e-24	6.32848e-24	riboflavin synthase, alpha subunit
CNAG_02030	24001	28684.3	0.627843	Down	-0.671525	2.34323e-57	2.28131e-56	glyoxal oxidase
CNAG_06201	1160.33	1388	0.627993	Down	-0.67118	7.45825e-24	3.28962e-23	hypothetical protein
CNAG_03153	4960.67	5932.67	0.6281	Down	-0.670933	2.67927e-49	2.19509e-48	sec14 cytosolic factor, variant
CNAG_00148	4147	4955	0.628128	Down	-0.67087	7.70802e-46	5.92221e-45	hypothetical protein
CNAG_05090	2910	3476.67	0.62815	Down	-0.670819	2.01643e-36	1.26032e-35	quinone oxidoreductase
CNAG_02433	563.333	674.667	0.628243	Down	-0.670605	2.77864e-12	7.60631e-12	thiol oxidase
CNAG_02541	2537.33	3033.33	0.628253	Down	-0.670583	3.49444e-38	2.27138e-37	cyclin-dependent protein kinase inhibitor
CNAG_07707	153.333	183.333	0.628854	Down	-0.669202	1.29941e-05	2.34971e-05	glycoside hydrolase family 3 domain-containingprotein
CNAG_02099	15516.7	18557.3	0.628953	Down	-0.668975	4.52092e-31	2.46324e-30	fatty acid synthase subunit beta, fungi type
CNAG_02121	1578.33	1882.67	0.629044	Down	-0.668767	5.01522e-26	2.35705e-25	hypothetical protein
CNAG_07510	2865.67	3418	0.629219	Down	-0.668367	4.4471e-30	2.3594e-29	farnesyl-diphosphate farnesyltransferase
CNAG_04032	6409.67	7646	0.629294	Down	-0.668194	1.44443e-48	1.16199e-47	AFG3 family protein
CNAG_00246	1386.67	1652.33	0.629424	Down	-0.667895	2.36966e-22	9.9018e-22	hypothetical protein
CNAG_03916	16829	20079.7	0.629627	Down	-0.667431	1.21691e-63	1.29849e-62	glucose-6-phosphate isomerase
CNAG_05246	1116	1329.33	0.630063	Down	-0.666431	6.65505e-22	2.73797e-21	hypothetical protein
CNAG_04378	2477.33	2943	0.630202	Down	-0.666113	4.6432e-16	1.52539e-15	NADH dehydrogenase (ubiquinone) 1 alpha subcomplex13
CNAG_07855	3227.67	3857	0.630626	Down	-0.665144	0.0297848	0.0396953	midasin
CNAG_03596	7606.67	9055	0.630837	Down	-0.66466	9.33847e-53	8.32597e-52	2-oxoglutarate dehydrogenase E2 component(dihydrolipoamide succinyltransferase)
CNAG_00464	5090.33	6056	0.631013	Down	-0.664259	7.62748e-47	5.96338e-46	pre-mRNA-splicing factor RSE1
CNAG_04675	798.667	946.333	0.631118	Down	-0.664019	3.69983e-11	9.49007e-11	hypothetical protein
CNAG_07845	501.333	596.667	0.631335	Down	-0.663523	1.54156e-11	4.04911e-11	hypothetical protein
CNAG_04152	1491.67	1774.67	0.631368	Down	-0.663447	7.41409e-26	3.46008e-25	protein phosphatase methylesterase 1
CNAG_03168	10045.3	11915.3	0.63141	Down	-0.663351	5.8283e-26	2.72956e-25	sulfite reductase (NADPH) flavoprotein alpha-component
CNAG_02373	2453.67	2915.33	0.63157	Down	-0.662985	1.80792e-31	9.94804e-31	ATP-binding protein
CNAG_01036	667	793.667	0.631586	Down	-0.662948	6.66063e-15	2.08348e-14	geranylgeranyl transferase type-2 subunit beta
CNAG_07859	1049.67	1239	0.631771	Down	-0.662525	0.000537449	0.000851365	peptidyl-prolyl cis-trans isomerase-like 2
CNAG_07690	156.333	186	0.631817	Down	-0.662421	1.57135e-05	2.82462e-05	hypothetical protein
CNAG_03626	2372.67	2817	0.632348	Down	-0.661209	4.28612e-33	2.46627e-32	actin cross-linking protein
CNAG_06566	1662.33	1976.33	0.632375	Down	-0.661148	5.48275e-27	2.64577e-26	hypothetical protein
CNAG_06673	2671.67	3168.67	0.632441	Down	-0.660996	3.0337e-27	1.48001e-26	hypothetical protein
CNAG_02609	1379	1640.33	0.632579	Down	-0.660682	2.16062e-20	8.37255e-20	3-demethylubiquinone-9 3-O-methyltransferase
CNAG_01835	1625.67	1929.33	0.632857	Down	-0.660047	7.40311e-30	3.90596e-29	hypothetical protein
CNAG_04671	602	711.667	0.633503	Down	-0.658576	6.39628e-12	1.71381e-11	hypothetical protein
CNAG_06670	1835	2174.33	0.633631	Down	-0.658285	8.95439e-31	4.83929e-30	HIV Tat-specific factor 1
CNAG_03434	1679.67	1991	0.633676	Down	-0.658184	1.26358e-28	6.47718e-28	solute carrier family 45, member 1/2/4
CNAG_02536	1036	1227	0.633755	Down	-0.658002	1.91993e-21	7.76e-21	transcription initiation factor TFIID subunit 6
CNAG_07887	1699	2016.33	0.633843	Down	-0.657803	1.25552e-24	5.68436e-24	hypothetical protein
CNAG_01118	319.333	377.333	0.634181	Down	-0.657034	6.84911e-08	1.46494e-07	AAT family amino acid transporter
CNAG_07323	1615.67	1910	0.634495	Down	-0.656319	2.50969e-22	1.04804e-21	cactin
CNAG_00004	1088.33	1286	0.634584	Down	-0.656117	4.92184e-21	1.95379e-20	hypothetical protein
CNAG_03267	3366.67	3979.33	0.635013	Down	-0.655143	2.22791e-41	1.56235e-40	splicing factor 3B subunit 2
CNAG_01058	817.333	966.333	0.636746	Down	-0.651211	1.8803e-15	6.02292e-15	nitric oxide synthase-interacting protein
CNAG_05569	364.667	430.667	0.63684	Down	-0.650998	2.08199e-09	4.86161e-09	hypothetical protein
CNAG_06219	2459	2894.33	0.636915	Down	-0.650826	4.97268e-27	2.40659e-26	amyloid beta protein binding protein 1
CNAG_04666	4902.33	5789	0.63702	Down	-0.650588	1.31525e-36	8.25931e-36	26S protease regulatory subunit 8
CNAG_02167	1759.33	2070.33	0.637225	Down	-0.650125	3.61527e-21	1.44719e-20	vacuolar protein sorting-associated protein 27
CNAG_01644	1814	2139.33	0.637255	Down	-0.650057	1.46535e-27	7.24958e-27	hypothetical protein
CNAG_00409	2550.33	3008	0.637615	Down	-0.649242	3.55018e-32	1.99968e-31	hypothetical protein
CNAG_06999	862	1015.67	0.637692	Down	-0.649069	3.686e-18	1.31736e-17	hypothetical protein
CNAG_02854	1608.33	1893.67	0.63816	Down	-0.648009	3.86041e-25	1.76215e-24	peroxiredoxin Q/BCP
CNAG_00471	1459	1714	0.638203	Down	-0.647912	1.32488e-21	5.39413e-21	mitochondrial protein
CNAG_03326	2041.67	2397.67	0.638236	Down	-0.647837	8.28928e-26	3.85772e-25	chitin synthase
CNAG_01231	1016	1196.33	0.638342	Down	-0.647599	2.31561e-20	8.96273e-20	agmatinase
CNAG_07687	198	233	0.638409	Down	-0.647446	1.3806e-06	2.69454e-06	hypothetical protein
CNAG_06712	1697.67	2001.33	0.638804	Down	-0.646555	2.28416e-18	8.2341e-18	hypothetical protein
CNAG_04345	829	974.333	0.639064	Down	-0.645968	1.07223e-16	3.61512e-16	specific RNA polymerase II transcription factor
CNAG_03050	570	671	0.63913	Down	-0.645818	3.8066e-12	1.03533e-11	hypothetical protein
CNAG_07556	740.667	869.333	0.639635	Down	-0.644679	5.50554e-16	1.80336e-15	hypothetical protein
CNAG_03017	1193	1398	0.640213	Down	-0.643377	1.90865e-22	8.0005e-22	transcription initiation factor TFIIF subunitalpha
CNAG_04741	3079	3607.67	0.64026	Down	-0.64327	1.63299e-35	9.94561e-35	endosome protein
CNAG_03609	1348.67	1579.33	0.641582	Down	-0.640294	7.79547e-25	3.539e-24	hypothetical protein
CNAG_05918	94897.3	110760	0.641793	Down	-0.63982	4.18412e-29	2.16982e-28	ATP synthase subunit beta, mitochondrial
CNAG_00701	3350.67	3919.33	0.641832	Down	-0.639732	5.53495e-36	3.43373e-35	hypothetical protein
CNAG_02789	4333	5055.33	0.642311	Down	-0.638655	2.50093e-32	1.41946e-31	nitrogen permease regulator 2
CNAG_00685	2014.67	2354	0.642349	Down	-0.638571	1.41897e-26	6.75937e-26	pre-mRNA-splicing ATP-dependent RNA helicase PRP28
CNAG_07830	864	1007.33	0.642765	Down	-0.637637	9.54664e-16	3.09964e-15	hypothetical protein, variant
CNAG_06649	557.667	651.667	0.642801	Down	-0.637556	3.06501e-13	8.82883e-13	haloacid dehalogenase, type II
CNAG_03919	559.333	652.333	0.643699	Down	-0.635541	7.52372e-13	2.1297e-12	acetate non-utilizing protein 9, mitochondrial
CNAG_05419	1726	2015.33	0.643711	Down	-0.635515	5.74059e-26	2.69037e-25	hypothetical protein
CNAG_00797	5226	6082.67	0.644059	Down	-0.634736	4.79192e-28	2.40642e-27	acetyl-CoA synthetase
CNAG_01235	6089	7089.67	0.644976	Down	-0.632682	6.1131e-49	4.95964e-48	DNA-directed RNA polymerase II subunit RPB2,variant
CNAG_04499	5180	6031.33	0.645217	Down	-0.632143	3.94282e-40	2.68313e-39	clathrin light chain
CNAG_02674	513	596.667	0.645358	Down	-0.631829	4.65022e-12	1.25811e-11	hypothetical protein
CNAG_05176	1572.67	1827	0.645675	Down	-0.631121	6.80003e-20	2.58696e-19	hypothetical protein
CNAG_01255	4862.67	5646	0.646023	Down	-0.630343	1.21829e-36	7.66487e-36	hypothetical protein
CNAG_02006	1498	1742.33	0.646092	Down	-0.630187	1.53844e-22	6.47718e-22	protein N-terminal amidase
CNAG_02384	232	269.333	0.646734	Down	-0.628756	2.18463e-06	4.1938e-06	hypothetical protein
CNAG_00639	505	586.333	0.647057	Down	-0.628036	3.17756e-12	8.66359e-12	hypothetical protein
CNAG_01360	3921	4549.67	0.647062	Down	-0.628025	7.31592e-36	4.50923e-35	pumilio domain-containing protein c
CNAG_03805	2239.33	2601.33	0.64707	Down	-0.628007	9.77002e-28	4.85517e-27	calcium/proton exchanger
CNAG_02501	1688.33	1958.67	0.64713	Down	-0.627872	7.82428e-22	3.21306e-21	hypothetical protein
CNAG_06242	2262.33	2622.67	0.64745	Down	-0.627158	2.7777e-31	1.52089e-30	high-affinity iron permease CaFTR1
CNAG_03236	734	850.667	0.647506	Down	-0.627034	7.85215e-15	2.44358e-14	AMME syndrome candidate protein
CNAG_06556	172.333	199.333	0.647609	Down	-0.626805	9.17224e-05	0.000155213	oxidoreductase
CNAG_01640	2691.33	3118	0.647786	Down	-0.62641	3.67158e-23	1.57973e-22	hypothetical protein
CNAG_04684	7239	8366	0.64814	Down	-0.625622	4.02083e-27	1.95302e-26	protein transporter SEC23
CNAG_04104	1609.33	1863.67	0.648579	Down	-0.624647	1.80019e-24	8.10632e-24	mucin-desulfating sulfatase
CNAG_05784	847.667	983.333	0.648764	Down	-0.624234	7.05556e-14	2.09406e-13	hypothetical protein, variant
CNAG_01761	21149.3	24424.3	0.649412	Down	-0.622793	6.04454e-31	3.27466e-30	hypothetical protein
CNAG_07356	5659.33	6549	0.649507	Down	-0.622582	2.40848e-42	1.74399e-41	succinate dehydrogenase, cytochrome b556 subunit
CNAG_06489	5613.33	6485.67	0.649596	Down	-0.622385	4.70694e-37	2.98389e-36	adenosine kinase
CNAG_01063	3182	3678.33	0.649702	Down	-0.622149	1.64734e-33	9.62004e-33	WD-repeat protein mip1
CNAG_00403	550.667	635	0.649895	Down	-0.621721	4.80102e-11	1.2258e-10	mitochondrial protein
CNAG_04327	8785.67	10139.3	0.64992	Down	-0.621666	1.51927e-28	7.76994e-28	hypothetical protein
CNAG_00663	1720	1988.67	0.64995	Down	-0.6216	3.24523e-23	1.39899e-22	hypothetical protein
CNAG_06680	894	1032.67	0.650194	Down	-0.621057	8.4709e-18	2.99695e-17	COP9 signalosome complex subunit 6
CNAG_05599	581	671.667	0.650515	Down	-0.620346	1.72766e-12	4.77685e-12	hypothetical protein
CNAG_06424	1224.67	1414.67	0.650548	Down	-0.620273	4.37487e-20	1.67198e-19	claudin family protein
CNAG_02933	852	980	0.65203	Down	-0.61699	2.37057e-16	7.88889e-16	quinone oxidoreductase
CNAG_01569	1010	1164.33	0.652252	Down	-0.616498	3.92852e-17	1.34909e-16	hypothetical protein
CNAG_02588	298	343	0.652287	Down	-0.616421	5.5669e-08	1.19567e-07	avenacinase
CNAG_04316	3126.33	3592.67	0.653077	Down	-0.614676	6.08024e-27	2.92351e-26	NAD kinase
CNAG_01711	3688.33	4239	0.653146	Down	-0.614523	1.25797e-37	8.09788e-37	glycerol-3-phosphate O-acyltransferase/dihydroxyacetone phosphateacyltransferase
CNAG_03156	1619	1858.33	0.654127	Down	-0.612358	4.97216e-21	1.9726e-20	hypothetical protein
CNAG_04288	1299	1492.67	0.654489	Down	-0.611559	6.88097e-20	2.61626e-19	Fe-S protein assembly co-chaperone HscB
CNAG_04447	1007	1156	0.654592	Down	-0.611332	1.12626e-18	4.09545e-18	hypothetical protein
CNAG_01387	2322.67	2664.67	0.654629	Down	-0.61125	1.30673e-29	6.85649e-29	hypothetical protein
CNAG_03331	3179	3633.67	0.655296	Down	-0.609782	3.33035e-20	1.28012e-19	phosphatidylserine decarboxylase
CNAG_07716	1157.67	1327	0.655434	Down	-0.609478	1.21362e-19	4.56493e-19	hypothetical protein
CNAG_05721	1883.67	2152.33	0.656031	Down	-0.608164	2.63456e-22	1.09812e-21	multifunctional beta-oxidation protein
CNAG_06195	1458.33	1666	0.656122	Down	-0.607964	8.28088e-19	3.02107e-18	hypothetical protein
CNAG_01545	291.333	333	0.656391	Down	-0.607373	1.73817e-07	3.61567e-07	hypothetical protein, variant
CNAG_02325	1034.33	1182	0.65667	Down	-0.60676	3.25294e-15	1.0301e-14	mitochondrial protein
CNAG_03325	2557.33	2921	0.656818	Down	-0.606434	3.20919e-30	1.70943e-29	ChAPs family protein
CNAG_06288	2174.33	2487.33	0.656846	Down	-0.606372	4.34046e-29	2.2474e-28	RNA binding protein
CNAG_01867	3234.33	3690.33	0.656963	Down	-0.606115	3.42968e-27	1.67075e-26	mitochondrial division protein 1
CNAG_05440	1093.33	1250.33	0.657041	Down	-0.605944	2.84292e-13	8.22179e-13	pyridoxamine 5'-phosphate oxidase
CNAG_04267	1491.33	1700.67	0.657116	Down	-0.60578	3.45956e-17	1.19111e-16	mitochondrial genome maintenance protein
CNAG_03973	1581.67	1804.33	0.657187	Down	-0.605624	1.69835e-21	6.88945e-21	hydantoinase
CNAG_06302	611.667	701.667	0.657369	Down	-0.605225	1.72307e-08	3.82784e-08	hypothetical protein, variant
CNAG_07719	4798.67	5479	0.657602	Down	-0.604714	2.87436e-41	2.00095e-40	26S protease regulatory subunit 7
CNAG_04151	4126	4706.33	0.658072	Down	-0.603682	1.24925e-31	6.92541e-31	oxysterol-binding protein
CNAG_05170	865	987	0.6582	Down	-0.603403	5.65569e-16	1.85073e-15	hypothetical protein
CNAG_04040	1158.33	1318.33	0.658274	Down	-0.603239	3.43072e-15	1.08536e-14	AGC/RSK protein kinase, variant
CNAG_04406	582.333	665.333	0.658373	Down	-0.603023	6.82055e-12	1.82529e-11	hypothetical protein
CNAG_04640	31148.7	35478.7	0.658422	Down	-0.602916	3.00673e-44	2.25809e-43	ATP-citrate synthase subunit 1
CNAG_06260	1122.67	1276.67	0.658476	Down	-0.602798	5.97438e-14	1.7803e-13	alpha-glucosidase
CNAG_01655	5897.33	6714.67	0.658492	Down	-0.602761	4.27147e-33	2.45997e-32	dynamin GTPase
CNAG_03832	3024	3456	0.658515	Down	-0.602712	3.12494e-25	1.43035e-24	alpha 1,2-mannosyltransferase
CNAG_02718	2077.33	2366.67	0.65874	Down	-0.602218	1.58365e-27	7.80587e-27	NAD binding dehydrogenase
CNAG_05375	13604	15487.7	0.658774	Down	-0.602145	2.51537e-33	1.46111e-32	hypothetical protein
CNAG_00363	5719.67	6516.67	0.658799	Down	-0.602089	4.98028e-41	3.43825e-40	two-component system sensor protein
CNAG_07629	1615	1839	0.658893	Down	-0.601884	9.49272e-19	3.45374e-18	endopolyphosphatase
CNAG_00078	1009.67	1150	0.659164	Down	-0.601291	2.8612e-18	1.02533e-17	vacuolar protein
CNAG_02935	759	866	0.659369	Down	-0.600841	5.03217e-13	1.43724e-12	malonic semialdehyde reductase
CNAG_02671	7218	8218	0.659731	Down	-0.60005	2.02e-43	1.49682e-42	pre-mRNA-splicing factor CEF1
CNAG_02205	611	695.333	0.659813	Down	-0.599872	4.81622e-12	1.30143e-11	pH-response regulator protein palC, variant
CNAG_07683	319.667	364.667	0.660062	Down	-0.599326	2.02543e-07	4.19099e-07	hypothetical protein
CNAG_02468	1719.33	1957.67	0.66007	Down	-0.59931	1.8452e-20	7.18366e-20	AP-3 complex subunit delta-1
CNAG_05907	9080	10322	0.660071	Down	-0.599307	1.712e-37	1.09994e-36	pyruvate carboxylase
CNAG_06664	838.333	953	0.660331	Down	-0.598739	3.08343e-15	9.77812e-15	sorting nexin MVP1
CNAG_00117	2259.67	2565.67	0.660397	Down	-0.598595	1.29851e-21	5.29325e-21	delta14-sterol reductase
CNAG_00796	1567	1782.67	0.66044	Down	-0.598502	5.2119e-22	2.14954e-21	ATP-binding cassette, subfamily B (MDR/TAP), member1
CNAG_03590	2185	2484.67	0.660592	Down	-0.59817	2.30759e-28	1.17118e-27	casein kinase II subunit beta
CNAG_03994	1730.67	1965	0.66075	Down	-0.597823	8.24331e-22	3.38098e-21	leucine carboxyl methyltransferase 1
CNAG_05886	3157.33	3582.33	0.660812	Down	-0.597688	1.65153e-19	6.18418e-19	ubiquitin-conjugating enzyme E2
CNAG_06889	2330	2643.67	0.660857	Down	-0.59759	5.44463e-23	2.32907e-22	sodium-hydrogen antiporter
CNAG_05852	1697	1928.67	0.660913	Down	-0.597467	1.61729e-22	6.79629e-22	heme oxygenase 2
CNAG_01185	3269.67	3707.33	0.661767	Down	-0.595605	4.80446e-32	2.69932e-31	hsp70-like protein
CNAG_07317	2291	2597	0.662291	Down	-0.594463	1.0116e-25	4.68823e-25	hypothetical protein
CNAG_03959	5749	6503	0.662472	Down	-0.594068	1.34296e-22	5.67925e-22	hypothetical protein
CNAG_07763	1003.33	1135.67	0.662702	Down	-0.593568	2.13201e-16	7.11274e-16	hypothetical protein
CNAG_05171	1474.33	1670.67	0.663306	Down	-0.592255	6.5239e-21	2.56987e-20	CCR4-NOT transcription complex subunit 7/8
CNAG_02530	2914.67	3300	0.66341	Down	-0.592028	2.85675e-24	1.27949e-23	hypothetical protein
CNAG_00468	3018.67	3409.67	0.663637	Down	-0.591533	4.47833e-19	1.64733e-18	hypothetical protein
CNAG_01540	1283.33	1452	0.663676	Down	-0.591449	2.01346e-20	7.81592e-20	dehydrogenase
CNAG_01035	3467.33	3917.67	0.663712	Down	-0.591371	3.79558e-24	1.68977e-23	20S proteasome subunit alpha 4
CNAG_03375	7044.67	7956.33	0.663956	Down	-0.59084	6.82696e-34	4.02912e-33	succinyl-CoA synthetase alpha subunit
CNAG_04709	2422.33	2737.33	0.664146	Down	-0.590427	7.95397e-27	3.81345e-26	hypothetical protein
CNAG_07720	1958.33	2218	0.664191	Down	-0.59033	4.21085e-21	1.67855e-20	presequence translocated-associated motor subunitPAM17, mitochondrial
CNAG_07914	6700.67	7570.33	0.664607	Down	-0.589427	4.921e-41	3.40085e-40	protein phosphatase 2 (formerly 2A), regulatorysubunit A
CNAG_06762	892.667	1009.33	0.6647	Down	-0.589224	4.97188e-16	1.63096e-15	hypothetical protein
CNAG_06018	1527.67	1725	0.664837	Down	-0.588927	2.50547e-21	1.009e-20	aldehyde dehydrogenase (NAD), variant
CNAG_03358	14621.7	16558.3	0.664866	Down	-0.588865	5.75146e-24	2.54522e-23	phosphoglycerate kinase
CNAG_07819	233	263	0.664979	Down	-0.588618	3.96008e-06	7.43519e-06	hypothetical protein
CNAG_02830	4169	4703.67	0.665583	Down	-0.587309	1.03631e-34	6.2095e-34	delta24(24(1))-sterol reductase
CNAG_05734	4160.67	4681	0.66605	Down	-0.586297	2.22075e-23	9.65462e-23	hypothetical protein
CNAG_04944	2358	2659	0.666052	Down	-0.586293	7.10227e-27	3.40756e-26	hypothetical protein
CNAG_04397	865.333	973	0.666165	Down	-0.586048	1.53243e-12	4.24763e-12	hypothetical protein
CNAG_01957	3382.67	3809.33	0.666279	Down	-0.585802	1.85692e-28	9.46049e-28	20S proteasome subunit beta 7
CNAG_01734	3303.67	3721.33	0.666299	Down	-0.585758	3.05154e-29	1.59114e-28	pre-mRNA-splicing factor ATP-dependent RNA helicaseDHX16
CNAG_01911	1041.67	1174.33	0.666461	Down	-0.585408	1.02417e-17	3.60622e-17	hypothetical protein
CNAG_00927	1031.67	517	1.50034	Up	0.58529	1.87466e-10	4.65627e-10	guanyl nucleotide binding protein
CNAG_00774	5958.67	2976.33	1.50039	Up	0.585336	1.31059e-23	5.73135e-23	phosphoglycerate dehydrogenase
CNAG_05122	2965.33	1483.67	1.50061	Up	0.585551	8.94186e-21	3.50784e-20	homoserine O-acetyltransferase
CNAG_07613	86.3333	43	1.50112	Up	0.586042	0.024643	0.0331339	hypothetical protein
CNAG_07917	1448.33	723	1.50137	Up	0.586279	1.67309e-13	4.88735e-13	uracil transporter FurD
CNAG_06912	461	231	1.50137	Up	0.586281	5.6731e-07	1.13752e-06	hypothetical protein, variant
CNAG_05413	748.667	374.333	1.50166	Up	0.586559	1.4794e-10	3.68826e-10	phosphatidylinositol glycan, class Q
CNAG_02960	249.333	124.667	1.50257	Up	0.587429	0.000151527	0.000251189	RNA exonuclease 4
CNAG_01006	440.333	220	1.50288	Up	0.587725	5.12809e-07	1.03134e-06	hypothetical protein
CNAG_01930	1020.33	509.667	1.50325	Up	0.588085	8.83284e-11	2.2212e-10	endopeptidase
CNAG_04146	2990.67	1493	1.50423	Up	0.589027	3.97313e-24	1.76645e-23	hypothetical protein
CNAG_05487	224.333	111.667	1.50536	Up	0.590106	0.000596376	0.000940689	hypothetical protein
CNAG_00600	4863	2419.67	1.50544	Up	0.590181	1.00806e-22	4.27927e-22	capsular associated protein
CNAG_04505	4193.67	2091.33	1.50571	Up	0.590445	7.73523e-31	4.1872e-30	guanine nucleotide-binding protein subunit alpha
CNAG_07015	2000	996	1.50596	Up	0.590682	6.37434e-17	2.17112e-16	hypothetical protein, variant
CNAG_07562	1429.67	713.333	1.50613	Up	0.590842	3.15253e-12	8.59885e-12	hypothetical protein
CNAG_06228	2062.33	1026	1.50641	Up	0.59111	3.9742e-16	1.31208e-15	MIF4G/MA4 domain-containing protein
CNAG_01466	1858.67	927	1.5068	Up	0.59149	4.66604e-19	1.71448e-18	hypothetical protein
CNAG_07732	1166.33	581	1.50704	Up	0.591714	1.17901e-14	3.62845e-14	amidohydrolase 2
CNAG_05228	1769	879.667	1.5071	Up	0.591772	4.7926e-14	1.43649e-13	U3 small nucleolar ribonucleoprotein LCP5
CNAG_03522	464.333	231	1.50844	Up	0.593054	4.00754e-07	8.14329e-07	hypothetical protein
CNAG_05370	931.333	462.667	1.5094	Up	0.593971	4.085e-11	1.0466e-10	integral membrane protein
CNAG_06403	1943	966.667	1.50947	Up	0.59404	5.26255e-19	1.93047e-18	hypothetical protein
CNAG_05154	1460.33	728	1.50958	Up	0.594143	2.40543e-12	6.60702e-12	membrane fraction protein
CNAG_06655	409.333	203.667	1.51058	Up	0.595102	1.09653e-05	1.99096e-05	phosphatidylinositol glycan, class K
CNAG_05371	1976.67	982.667	1.51079	Up	0.5953	8.39299e-18	2.97096e-17	hypothetical protein
CNAG_01948	2966.33	1472.67	1.51224	Up	0.596686	9.33959e-26	4.33443e-25	nuclear protein
CNAG_07536	425.333	211	1.51251	Up	0.596941	8.84155e-06	1.62213e-05	DNA-directed RNA polymerase I subunit RPA43
CNAG_01454	6762.67	3349.33	1.51367	Up	0.598055	7.1952e-26	3.36264e-25	transcription factor STE12
CNAG_01198	2455.33	1227	1.51417	Up	0.598532	0.043294	0.0563482	small nuclear ribonucleoprotein F
CNAG_04073	2314.67	1146.33	1.51439	Up	0.598737	1.4087e-21	5.72844e-21	hypothetical protein
CNAG_02982	3798.33	1877.67	1.51501	Up	0.599323	1.2579e-20	4.92021e-20	U3 small nucleolar RNA-associated protein 13
CNAG_06191	1594.33	789	1.51512	Up	0.599435	4.36053e-14	1.30993e-13	hypothetical protein
CNAG_05847	8877	4400.67	1.51543	Up	0.599726	4.2367e-41	2.93706e-40	thioredoxin reductase
CNAG_00652	2270	1124.33	1.51633	Up	0.600585	4.32365e-22	1.79096e-21	hypothetical protein, variant 2
CNAG_02520	1789	885.667	1.5171	Up	0.601316	2.42486e-18	8.72715e-18	DNA-directed RNA polymerase III subunit RPC4
CNAG_02293	1850.67	915.667	1.51719	Up	0.601406	3.14188e-16	1.04141e-15	hypothetical protein
CNAG_01023	1098	541.667	1.51795	Up	0.602128	4.89206e-12	1.31979e-11	cohesin complex subunit SCC1
CNAG_00129	967	478	1.51833	Up	0.602489	6.65198e-13	1.88936e-12	hypothetical protein
CNAG_03680	1648.67	814.333	1.51851	Up	0.602656	8.82682e-18	3.11791e-17	hypothetical protein
CNAG_02826	629	310.667	1.51858	Up	0.602721	2.89794e-09	6.71519e-09	amino-acid acetyltransferase, mitochondrial
CNAG_05897	303.333	150	1.51999	Up	0.604057	2.47096e-05	4.36525e-05	hypothetical protein
CNAG_05343	2214.33	1091.67	1.52001	Up	0.604085	1.54547e-14	4.72786e-14	hypothetical protein
CNAG_06128	336.333	166.333	1.52023	Up	0.604293	6.11174e-06	1.13346e-05	hypothetical protein
CNAG_06472	4538.33	2236.67	1.5211	Up	0.605115	2.34436e-27	1.15044e-26	nucleolar protein 4
CNAG_04222	2632	1296	1.52146	Up	0.60546	9.10721e-19	3.31709e-18	protein SDA1
CNAG_06492	381.333	188	1.52166	Up	0.605644	3.47896e-06	6.57071e-06	cytoplasmic protein
CNAG_07429	3150.67	1552.33	1.52177	Up	0.605746	6.06917e-24	2.68226e-23	asparagine-tRNA ligase
CNAG_00647	804.333	397.667	1.52185	Up	0.605824	1.09274e-08	2.45371e-08	hypothetical protein
CNAG_00836	1361.33	671.333	1.52297	Up	0.60689	1.69059e-16	5.66275e-16	2-hydroxyacid dehydrogenase
CNAG_03435	17035	8391.33	1.52428	Up	0.608129	3.28482e-50	2.75207e-49	ribonucleoprotein-associated protein
CNAG_04348	2675.33	1316.33	1.52433	Up	0.608178	2.17463e-17	7.5495e-17	chaperone
CNAG_05312	2493	1226.33	1.52628	Up	0.61002	1.65268e-25	7.61167e-25	hypothetical protein
CNAG_03277	402	197.667	1.52784	Up	0.611491	8.3556e-07	1.65745e-06	inositol oxygenase
CNAG_00643	865.333	425.667	1.52784	Up	0.611494	2.96364e-12	8.09689e-12	hypothetical protein
CNAG_01628	22701.3	11177.3	1.52858	Up	0.612189	4.05182e-15	1.27943e-14	small subunit ribosomal protein S20
CNAG_07188	935.667	460	1.52887	Up	0.612467	3.24593e-11	8.36441e-11	hypothetical protein
CNAG_03000	32587.3	16009.3	1.52979	Up	0.613333	7.25552e-38	4.69777e-37	small subunit ribosomal protein S19e
CNAG_06125	544747	267019	1.53062	Up	0.614116	1.03378e-55	9.72393e-55	elongation factor 1-alpha
CNAG_06231	36665.3	18014.7	1.53109	Up	0.614561	3.19775e-30	1.7047e-29	large subunit ribosomal protein L13
CNAG_04596	1653	809.333	1.53115	Up	0.614619	1.90792e-17	6.64782e-17	prolyl endopeptidase
CNAG_05766	137.667	67.6667	1.53149	Up	0.614933	0.00230326	0.00346034	endoglucanase C
CNAG_00449	2282	1119	1.53253	Up	0.615918	1.23454e-23	5.40585e-23	RNA-binding protein NOB1
CNAG_06367	2455.33	1200.33	1.53308	Up	0.616436	2.71275e-20	1.04635e-19	U3 small nucleolar RNA-associated protein 3
CNAG_00437	333.333	163.333	1.53354	Up	0.616868	3.87214e-06	7.28442e-06	anaphase-promoting complex subunit 11
CNAG_05731	1951	955.333	1.53373	Up	0.617046	5.02717e-22	2.07464e-21	glyoxal oxidase
CNAG_06346	310.667	152	1.53405	Up	0.617345	1.03983e-05	1.89316e-05	hypothetical protein
CNAG_02209	8827	4317	1.53557	Up	0.618777	1.69467e-39	1.14044e-38	nucleolar protein 56
CNAG_04031	1082.33	529.333	1.53572	Up	0.618912	2.25713e-13	6.5561e-13	ribosomal RNA large subunit methyltransferase J
CNAG_04767	1627.33	795.667	1.53576	Up	0.618948	1.14354e-16	3.8497e-16	hypothetical protein
CNAG_05476	593.667	290.333	1.5361	Up	0.619272	4.1458e-08	8.97964e-08	hypothetical protein
CNAG_06320	7009	3421	1.53634	Up	0.619497	3.67684e-32	2.06927e-31	hypothetical protein
CNAG_01100	856.333	418	1.53678	Up	0.619911	3.34295e-11	8.60445e-11	hypothetical protein
CNAG_06516	288.333	141	1.53707	Up	0.620186	1.11154e-05	2.0171e-05	hypothetical protein
CNAG_04791	2178.33	1064	1.53721	Up	0.620311	4.05008e-23	1.73921e-22	hypothetical protein
CNAG_05964	212.667	103.667	1.53769	Up	0.62076	0.000284643	0.000462432	poly(3-hydroxybutyrate) depolymerase
CNAG_02440	5741.33	2800.67	1.54011	Up	0.623035	1.21409e-34	7.26817e-34	cation-transporting ATPase
CNAG_07646	142	69	1.54016	Up	0.62308	0.00228856	0.0034398	hypothetical protein
CNAG_01406	1312	639.667	1.54054	Up	0.623433	9.007e-17	3.04912e-16	hypothetical protein
CNAG_00327	404	196.333	1.54223	Up	0.625018	3.87094e-06	7.28422e-06	DASH complex subunit DAD2
CNAG_02699	3344.33	1626	1.54374	Up	0.626434	2.45994e-28	1.24661e-27	hypothetical protein
CNAG_03822	1684.33	821	1.5438	Up	0.626486	3.08543e-17	1.06395e-16	monolysocardiolipin acyltransferase
CNAG_00333	1695.67	825.333	1.54398	Up	0.626653	3.74162e-18	1.33652e-17	hypothetical protein
CNAG_04822	769	375.333	1.54399	Up	0.626668	2.77977e-09	6.45034e-09	deoxyhypusine synthase
CNAG_03480	1216	591.667	1.54436	Up	0.627012	4.15816e-15	1.31115e-14	hypothetical protein
CNAG_02658	2550	1238.33	1.54548	Up	0.628056	3.63473e-20	1.3923e-19	hypothetical protein
CNAG_01858	236.667	114.667	1.54566	Up	0.628225	9.97515e-05	0.000168331	hypothetical protein
CNAG_03605	926.333	450.333	1.54812	Up	0.630515	7.99373e-12	2.13156e-11	hypothetical protein
CNAG_04562	108.333	52.3333	1.54817	Up	0.630563	0.0081091	0.0115431	hypothetical protein
CNAG_06193	1968.33	953	1.54821	Up	0.630597	1.1321e-15	3.65793e-15	CMGC/RCK protein kinase
CNAG_07549	258.667	125.333	1.54867	Up	0.631029	2.5379e-05	4.47876e-05	hypothetical protein
CNAG_06466	465	225.333	1.54923	Up	0.631552	1.75761e-07	3.65383e-07	jumonji domain containing 5
CNAG_08020	466.667	225.667	1.5493	Up	0.631615	1.52444e-07	3.18699e-07	hypothetical protein
CNAG_07597	227	110	1.54974	Up	0.632028	0.00011598	0.000194534	hypothetical protein
CNAG_00334	104659	50606	1.54986	Up	0.632141	8.1374e-36	5.0063e-35	hsp75-like protein
CNAG_04136	3100.33	1502	1.54997	Up	0.632237	5.25268e-23	2.24985e-22	methylthioribose-1-phosphate isomerase
CNAG_04026	900.333	435.333	1.55071	Up	0.632932	1.62264e-12	4.49394e-12	chromosome transmission fidelity protein 1
CNAG_04646	631.667	305.667	1.55178	Up	0.633926	4.07719e-10	9.92364e-10	hypothetical protein
CNAG_01172	2380.33	1153	1.55275	Up	0.634823	1.40385e-22	5.933e-22	hypothetical protein
CNAG_05906	945	456.667	1.55314	Up	0.63519	9.43939e-13	2.65393e-12	hypothetical protein
CNAG_03125	117.667	57	1.55338	Up	0.635409	0.00692061	0.0099319	hypothetical protein
CNAG_00632	2658.67	1287.67	1.55467	Up	0.636609	8.24667e-17	2.79599e-16	hypothetical protein
CNAG_02928	48585.3	23440.7	1.55517	Up	0.637073	3.38534e-48	2.70706e-47	large subunit ribosomal protein L5e
CNAG_00388	1722.67	829.333	1.55529	Up	0.637179	1.21648e-15	3.92866e-15	1-phosphatidylinositol-4-phosphate 5-kinase
CNAG_07676	18506	8918	1.55628	Up	0.638106	6.72281e-35	4.04643e-34	ATP-dependent RNA helicase DBP2-A
CNAG_06909	1091.67	526	1.55639	Up	0.638205	1.33087e-14	4.07697e-14	ABC transporter family protein
CNAG_06447	32595.3	15701.7	1.55643	Up	0.638237	1.00359e-46	7.80972e-46	large subunit ribosomal protein L22
CNAG_04997	1548.67	746	1.55661	Up	0.638409	1.56574e-18	5.67496e-18	cytoplasmic protein
CNAG_02930	1709.33	825.333	1.55674	Up	0.638525	3.89312e-17	1.33762e-16	hypothetical protein
CNAG_00195	1029	495.333	1.55679	Up	0.638575	3.11226e-13	8.95799e-13	exosome complex protein LRP1
CNAG_05182	1056	508.667	1.55692	Up	0.638693	7.63942e-14	2.26433e-13	hypothetical protein
CNAG_02065	1630.33	787	1.55705	Up	0.638819	2.51769e-18	9.04856e-18	hypothetical protein, variant
CNAG_05535	1362	656	1.55761	Up	0.639334	2.3896e-16	7.94825e-16	hypothetical protein
CNAG_04669	928.667	449.333	1.55861	Up	0.640263	6.6296e-08	1.42118e-07	mitochondrial matrix protein import protein
CNAG_05876	664.333	320.333	1.55868	Up	0.640321	6.95339e-10	1.66866e-09	hypothetical protein, variant 2
CNAG_04506	77.3333	37.3333	1.55869	Up	0.640338	0.0199557	0.0271744	hypothetical protein
CNAG_07645	501	241.333	1.55892	Up	0.640546	4.72635e-08	1.02139e-07	hypothetical protein
CNAG_03442	586.333	282.667	1.55943	Up	0.641022	6.8064e-10	1.63515e-09	phosphatidylinositol glycan, class T
CNAG_03260	2453.67	1182.33	1.55952	Up	0.641103	1.87503e-25	8.62383e-25	large subunit ribosomal protein L6
CNAG_04650	1511.33	727.667	1.55954	Up	0.641118	2.86425e-19	1.06298e-18	actin-like protein ARP6
CNAG_04561	2089	1005.67	1.55975	Up	0.641319	2.47387e-20	9.56976e-20	monooxygenase
CNAG_04217	9154.67	4400.33	1.56147	Up	0.642909	8.82954e-37	5.57615e-36	phosphoenolpyruvate carboxykinase (ATP)
CNAG_07456	246.333	118.667	1.56168	Up	0.643102	2.67214e-05	4.70818e-05	hypothetical protein
CNAG_04998	624.667	300	1.56247	Up	0.643828	1.17898e-09	2.79213e-09	hypothetical protein
CNAG_05603	991	475.333	1.56259	Up	0.643937	1.27808e-12	3.55591e-12	hypothetical protein
CNAG_00703	24182.3	11618	1.56329	Up	0.644587	1.73811e-44	1.30829e-43	large subunit ribosomal protein L31e
CNAG_04894	320.667	153.667	1.56608	Up	0.647158	1.55501e-06	3.02188e-06	hypothetical protein
CNAG_07531	1051.67	504.667	1.56689	Up	0.647905	8.60342e-15	2.67239e-14	pyridoxal 5'-phosphate synthase, glutaminasesubunit Pdx2
CNAG_03985	1981.67	951.667	1.56743	Up	0.6484	7.87001e-15	2.448e-14	Grx4 family monothiol glutaredoxin
CNAG_00172	538.333	257.667	1.56838	Up	0.649275	7.77153e-08	1.65692e-07	kinesin
CNAG_04601	19521.3	9326.33	1.56852	Up	0.649404	2.27874e-35	1.38279e-34	glycine hydroxymethyltransferase
CNAG_04820	1599.33	766.667	1.56903	Up	0.649872	2.98694e-19	1.10728e-18	hypothetical protein
CNAG_04846	2297.67	1099.67	1.56909	Up	0.649927	7.26188e-26	3.39142e-25	membrane protein
CNAG_00259	2558	1225.33	1.56933	Up	0.650152	5.49762e-26	2.57831e-25	bud site selection protein
CNAG_04449	975.667	467	1.56958	Up	0.650382	1.52769e-13	4.46654e-13	alpha-1,6-mannosyltransferase
CNAG_00158	191	91.6667	1.57071	Up	0.651415	0.000294018	0.000477082	glycosyltransferase
CNAG_00094	1175	562	1.57076	Up	0.651467	1.49169e-16	5.00154e-16	NAD-dependent epimerase/dehydratase
CNAG_04030	1062	509	1.57137	Up	0.652019	2.9079e-11	7.51368e-11	hypothetical protein
CNAG_07735	3223	1537.67	1.57167	Up	0.652295	4.36698e-23	1.87409e-22	U3 small nucleolar RNA-associated protein 25
CNAG_00273	313.333	150.333	1.57186	Up	0.65247	4.00114e-05	6.95248e-05	hypothetical protein
CNAG_01989	352.667	169	1.57271	Up	0.653256	2.92965e-06	5.55999e-06	hypothetical protein
CNAG_03788	954.667	454.333	1.5734	Up	0.653884	2.53763e-10	6.24022e-10	hypothetical protein
CNAG_00440	540.333	257.667	1.57426	Up	0.654675	2.13114e-09	4.97291e-09	cyclin C
CNAG_05452	483.333	230.333	1.5746	Up	0.654986	2.14509e-07	4.43309e-07	hypothetical protein
CNAG_00153	503.667	239.667	1.57621	Up	0.656462	6.20223e-09	1.41314e-08	hypothetical protein
CNAG_06412	1603.33	763	1.57696	Up	0.657144	2.95163e-20	1.13651e-19	rRNA-processing protein EFG1
CNAG_06724	1761.33	838	1.57698	Up	0.657165	7.68301e-21	3.02111e-20	DNA repair and recombination protein RAD52
CNAG_04580	5469.33	2601.67	1.57726	Up	0.657423	8.48485e-35	5.08862e-34	RNA helicase, variant
CNAG_03056	1019.33	485.667	1.57773	Up	0.657848	1.46371e-13	4.28136e-13	hypothetical protein
CNAG_06164	151	72	1.57801	Up	0.658107	0.000876917	0.00136384	hypothetical protein
CNAG_03265	1964.33	933.333	1.57817	Up	0.658251	2.79829e-19	1.03965e-18	hypothetical protein
CNAG_00178	1053.67	500.667	1.57932	Up	0.659305	5.1572e-15	1.61775e-14	DNA repair protein REV1
CNAG_02840	316.333	150.333	1.57937	Up	0.659354	4.42552e-06	8.28806e-06	hypothetical protein
CNAG_03634	1444	687	1.57944	Up	0.659411	1.95978e-19	7.32199e-19	DNA-directed RNA polymerase I subunit RPA49
CNAG_05017	845.333	402	1.57965	Up	0.659604	2.84939e-13	8.23693e-13	GabA permease
CNAG_01404	12260.3	5812.33	1.57996	Up	0.659889	7.28642e-32	4.05619e-31	hsp71-like protein
CNAG_04088	209.333	99.6667	1.58031	Up	0.660205	0.000357587	0.000575471	hypothetical protein
CNAG_02703	2866.67	1358.33	1.58158	Up	0.661366	3.94974e-24	1.75722e-23	hypothetical protein
CNAG_06363	1313	623.333	1.58198	Up	0.661729	5.80803e-18	2.0614e-17	nucleolar protein
CNAG_01572	862.667	409.667	1.58294	Up	0.662608	1.07452e-12	3.00838e-12	tyrosine phosphatase, variant
CNAG_04694	4747	2248.33	1.58304	Up	0.662702	6.02044e-34	3.55942e-33	periodic tryptophan protein 1
CNAG_04417	3691.67	1751	1.58367	Up	0.663272	1.30028e-31	7.19038e-31	alpha-ketoglutarate-dependent 2,4-dichlorophenoxyacetate dioxygenase
CNAG_02711	184.333	87.3333	1.58435	Up	0.663895	0.000252805	0.000412215	hypothetical protein
CNAG_02923	2468	1174.67	1.58493	Up	0.664416	5.10837e-12	1.37647e-11	large subunit ribosomal protein L14
CNAG_00520	8520	4030	1.58513	Up	0.6646	3.287e-32	1.85614e-31	hypothetical protein
CNAG_05800	27143.3	12815.3	1.58545	Up	0.664896	1.67159e-28	8.52931e-28	large subunit ribosomal protein L33-b
CNAG_06774	1427	675.667	1.58655	Up	0.665893	2.29671e-18	8.27484e-18	tRNA (guanine-N(7)-)-methyltransferase
CNAG_00603	1153.33	544.667	1.58773	Up	0.666963	2.05481e-16	6.85863e-16	pre-rRNA-processing protein PNO1
CNAG_06094	362	171.667	1.58823	Up	0.667418	7.08558e-07	1.41309e-06	hypothetical protein
CNAG_05789	1612.33	761.333	1.58853	Up	0.667695	1.97423e-20	7.67257e-20	hypothetical protein
CNAG_05085	1812.33	855.333	1.58914	Up	0.668245	2.78487e-19	1.03582e-18	deoxyhypusine hydroxylase
CNAG_07802	2633	1245	1.5897	Up	0.668755	3.05906e-29	1.59382e-28	class III aminotransferase
CNAG_05318	947.667	447	1.59148	Up	0.670368	3.7315e-13	1.07034e-12	L-mandelate dehydrogenase
CNAG_05406	419.333	198	1.59173	Up	0.670594	6.6409e-08	1.42314e-07	cell cycle arrest protein BUB2
CNAG_05592	11388	5371.33	1.59181	Up	0.670672	6.08038e-55	5.66341e-54	potassium/sodium efflux P-type ATPase, fungal-type
CNAG_07708	207.333	97.6667	1.59192	Up	0.67077	0.000132797	0.000221184	hypothetical protein
CNAG_02176	6019.67	2836	1.59297	Up	0.671719	3.02525e-38	1.96833e-37	hypothetical protein
CNAG_02738	1507.67	711	1.59311	Up	0.671846	8.69051e-21	3.41124e-20	hypothetical protein
CNAG_05516	1047.33	493.667	1.59357	Up	0.672264	1.31451e-15	4.23296e-15	hypothetical protein
CNAG_01131	1406.33	662.333	1.59372	Up	0.672399	3.55641e-19	1.31473e-18	hypothetical protein
CNAG_01364	3872.33	1825.33	1.59471	Up	0.673293	3.64211e-29	1.89021e-28	guanylate kinase
CNAG_06451	1081	507.333	1.59717	Up	0.675515	1.19345e-14	3.6678e-14	hypothetical protein
CNAG_04287	1757.33	827.667	1.59911	Up	0.677268	4.34941e-14	1.30717e-13	mitochondrial import inner membrane translocasesubunit
CNAG_06150	38102	17879.3	1.59976	Up	0.677854	2.96562e-57	2.87885e-56	hsp90-like protein
CNAG_04271	1234.33	579	1.60019	Up	0.678242	4.02686e-18	1.43687e-17	hypothetical protein
CNAG_05113	2437	1143	1.60025	Up	0.678294	3.77512e-25	1.72558e-24	aldehyde dehydrogenase (NAD )
CNAG_02446	848	399	1.60122	Up	0.679168	2.15449e-11	5.62799e-11	response regulator receiver protein
CNAG_03602	7518	3521.67	1.60211	Up	0.679976	1.89128e-41	1.33188e-40	U3 small nucleolar RNA-associated protein 5
CNAG_06379	4894	2288.33	1.60233	Up	0.680171	8.20751e-26	3.82234e-25	N-acetyltransferase 10
CNAG_00628	888	417	1.60306	Up	0.68083	6.31778e-12	1.69482e-11	hypothetical protein
CNAG_02479	401	187.333	1.60356	Up	0.681277	3.32673e-07	6.79092e-07	monosaccharide transporter
CNAG_01224	66714	31372.7	1.60358	Up	0.681297	1.09679e-19	4.13482e-19	large subunit ribosomal protein L18-A
CNAG_02579	1331.67	622.333	1.60627	Up	0.683716	6.00632e-20	2.28892e-19	hypothetical protein
CNAG_03675	3824.33	1784.33	1.60792	Up	0.685195	1.88617e-35	1.1477e-34	pumilio domain-containing protein
CNAG_05548	229.333	107.333	1.60867	Up	0.68587	3.73551e-05	6.50957e-05	hypothetical protein
CNAG_00124	508	237	1.60888	Up	0.686054	3.57406e-08	7.76651e-08	hypothetical protein
CNAG_03755	1214	567	1.60915	Up	0.6863	1.2877e-18	4.67484e-18	hypothetical protein
CNAG_02712	2112.67	986.333	1.60972	Up	0.686814	1.29939e-24	5.87104e-24	Bud32 protein kinase
CNAG_06836	394.333	183.667	1.60973	Up	0.686816	2.24338e-07	4.62761e-07	oxidoreductase
CNAG_02300	17414.3	8072.33	1.61144	Up	0.688354	0.000923959	0.001435	hypothetical protein
CNAG_03952	1965	912.333	1.61238	Up	0.689193	3.16543e-16	1.04818e-15	hypothetical protein
CNAG_05555	71553.3	33324.3	1.6129	Up	0.689655	2.85511e-59	2.85468e-58	large subunit ribosomal protein L7Ae
CNAG_03059	1495.67	696.333	1.61306	Up	0.689802	1.04462e-19	3.94482e-19	hypothetical protein
CNAG_05628	763	355.333	1.61382	Up	0.690482	2.90854e-13	8.39699e-13	hypothetical protein
CNAG_00748	538.333	250.333	1.61446	Up	0.691051	1.15434e-09	2.73669e-09	hypothetical protein
CNAG_07946	89	41.3333	1.61649	Up	0.692862	0.00736064	0.0105249	hypothetical protein
CNAG_03925	702	326	1.61659	Up	0.692958	2.77951e-12	7.60631e-12	mitochondrial inner membrane protease subunit 2
CNAG_05654	4146.67	1929.67	1.61724	Up	0.693531	6.27593e-29	3.23698e-28	hypothetical protein
CNAG_00794	1975	917	1.61828	Up	0.694457	9.29683e-27	4.44448e-26	hypothetical protein
CNAG_07817	1660.33	771	1.61835	Up	0.694521	2.75473e-24	1.23463e-23	centromeric protein E
CNAG_05024	250	116	1.61876	Up	0.694886	1.57263e-05	2.82616e-05	L-xylulose reductase
CNAG_04295	1753	811.333	1.6194	Up	0.695463	5.48328e-22	2.26007e-21	hypothetical protein
CNAG_01207	754.333	349.667	1.6202	Up	0.696168	4.11583e-14	1.23809e-13	hypothetical protein
CNAG_04732	2431.67	1128.67	1.62052	Up	0.696457	4.42766e-24	1.96723e-23	hypothetical protein
CNAG_03020	1723.67	797.333	1.6227	Up	0.698392	1.74892e-17	6.10978e-17	hypothetical protein
CNAG_01123	2312.67	1067.67	1.62395	Up	0.699511	1.64619e-21	6.68603e-21	DRAP deaminase
CNAG_01386	342.333	158.333	1.62421	Up	0.699739	6.09691e-07	1.21993e-06	phosphatidylinositol glycan, class P
CNAG_04243	2446.67	1129	1.62553	Up	0.700912	3.66838e-23	1.57937e-22	cell division control protein 24
CNAG_05973	240.667	111.333	1.62571	Up	0.701073	7.21957e-05	0.000123233	serine carboxypeptidase
CNAG_02666	684.333	316.333	1.62589	Up	0.701225	6.412e-13	1.82275e-12	hypothetical protein
CNAG_01599	833.333	385.667	1.62784	Up	0.70296	4.74005e-09	1.08481e-08	hypothetical protein
CNAG_00406	82.6667	38.3333	1.62933	Up	0.704276	0.012044	0.0168212	hypothetical protein
CNAG_07477	1781.67	819.667	1.62934	Up	0.704288	4.10438e-16	1.35304e-15	hypothetical protein
CNAG_04365	5031.67	2317.67	1.62954	Up	0.704461	2.32732e-31	1.27534e-30	ribosome biogenesis protein MAK21
CNAG_00034	49659.3	22853.7	1.63174	Up	0.706407	9.12884e-61	9.28052e-60	large subunit ribosomal protein L9e
CNAG_05509	1749.33	806.333	1.6319	Up	0.706555	5.67543e-16	1.85627e-15	imidazoleglycerol-phosphate dehydratase
CNAG_07472	852.333	391.667	1.63221	Up	0.706828	1.11676e-12	3.1201e-12	hypothetical protein
CNAG_05237	1064.67	489	1.63307	Up	0.707588	5.86226e-17	2.00181e-16	hypothetical protein
CNAG_02254	96.3333	44.3333	1.63344	Up	0.707916	0.00367673	0.0054021	quinate permease
CNAG_03907	215.667	99	1.63519	Up	0.709454	1.39874e-05	2.52592e-05	LIM domain containing protein
CNAG_01641	5952	2731.33	1.63522	Up	0.709487	1.12177e-41	7.97554e-41	DNA polymerase phi subunit
CNAG_04372	1608.67	740	1.63591	Up	0.710089	1.21533e-18	4.41449e-18	DNA-directed RNA polymerase I, II, and III subunitRPABC2
CNAG_00511	239.333	110	1.6364	Up	0.710523	5.16422e-05	8.92002e-05	hypothetical protein
CNAG_00867	345.667	158.333	1.63673	Up	0.710817	8.71068e-08	1.85123e-07	MFS transporter, SP family, solute carrier family 2(myo-inositol transporter), member 13
CNAG_00276	681	312.667	1.63691	Up	0.710976	4.31169e-13	1.23358e-12	hypothetical protein
CNAG_01814	1166.67	534	1.63772	Up	0.711692	1.97583e-17	6.87726e-17	hypothetical protein
CNAG_07493	460.333	211	1.63937	Up	0.713141	8.29307e-10	1.9816e-09	hypothetical protein
CNAG_03734	445.667	204.333	1.63989	Up	0.713601	1.73893e-08	3.86177e-08	hypothetical protein, variant 1
CNAG_04496	842.667	385.333	1.64073	Up	0.714338	3.53939e-14	1.06565e-13	rab GTPase activator
CNAG_06845	894	408.333	1.64086	Up	0.714451	1.34367e-13	3.94061e-13	STE/STE11/CDC15 protein kinase
CNAG_05605	829.667	379.333	1.64102	Up	0.714592	2.29909e-14	6.97571e-14	DEAD box family helicase
CNAG_00849	723.333	331.333	1.6419	Up	0.715364	1.12556e-13	3.31115e-13	hypothetical protein
CNAG_02204	2494.67	1138.67	1.64212	Up	0.715556	4.75784e-28	2.39111e-27	endonuclease G, mitochondrial
CNAG_03318	218	99.6667	1.64268	Up	0.716052	1.94345e-05	3.45993e-05	hypothetical protein
CNAG_01152	64208	29343.3	1.64287	Up	0.716214	4.009e-73	4.91472e-72	small subunit ribosomal protein S6e, variant
CNAG_01332	18972	8671	1.64292	Up	0.716266	4.95182e-72	5.98256e-71	small subunit ribosomal protein S24e
CNAG_05044	493	225.333	1.64439	Up	0.71755	1.90866e-10	4.73544e-10	hypothetical protein
CNAG_06292	272	123.667	1.64468	Up	0.717808	1.79179e-05	3.20446e-05	sugar transporter, variant 1
CNAG_07922	1336.33	609	1.64497	Up	0.718064	8.30695e-20	3.14946e-19	transcription factor
CNAG_04799	28528	13077.3	1.64633	Up	0.719256	5.01093e-08	1.08149e-07	large subunit ribosomal protein L14e
CNAG_00737	1600.67	730	1.6465	Up	0.719398	2.89787e-21	1.16351e-20	hypothetical protein
CNAG_02672	4263	1939.67	1.64795	Up	0.720669	2.97839e-32	1.68616e-31	nonsense-mediated mRNA decay protein 3
CNAG_02466	496.667	226.333	1.64826	Up	0.72094	4.73584e-10	1.14927e-09	hypothetical protein
CNAG_04298	2884.67	1312	1.64845	Up	0.721106	1.15285e-30	6.22033e-30	nucleolar complex protein 3
CNAG_03896	335.667	153.333	1.64884	Up	0.721455	5.45589e-07	1.09462e-06	hypothetical protein
CNAG_01946	2096.33	954.667	1.64992	Up	0.722398	1.63037e-26	7.7498e-26	allantoate permease
CNAG_07508	1812.67	824.667	1.65041	Up	0.722825	2.73674e-27	1.33807e-26	hypothetical protein
CNAG_01009	1323.33	601.333	1.65194	Up	0.724165	1.70777e-21	6.92349e-21	hypothetical protein
CNAG_01197	2351	1065.33	1.65561	Up	0.727366	7.27656e-24	3.2116e-23	ran GTPase-activating protein 1
CNAG_03654	1735.33	786.333	1.65592	Up	0.72763	1.39613e-25	6.44347e-25	ATP-dependent DNA helicase
CNAG_01665	240	108.667	1.65711	Up	0.728665	1.84804e-05	3.29799e-05	tRNA-splicing endonuclease subunit Sen34
CNAG_06235	375	170.667	1.6575	Up	0.729005	8.93331e-07	1.76627e-06	hypothetical protein
CNAG_04597	1104.67	500	1.65778	Up	0.729255	9.57083e-20	3.62041e-19	hypothetical protein
CNAG_01140	3755.67	1697.33	1.65915	Up	0.730447	2.05285e-33	1.19672e-32	ATP-dependent RNA helicase DRS1
CNAG_05695	6270.67	2834	1.65948	Up	0.730729	2.31862e-41	1.62085e-40	glucosamine 6-phosphate N-acetyltransferase
CNAG_00358	1266	571.667	1.66162	Up	0.732592	1.30652e-21	5.32265e-21	tRNA dimethylallyltransferase, variant
CNAG_07389	1476.67	664.667	1.665	Up	0.735524	5.59788e-21	2.21688e-20	flavin-containing monooxygenase
CNAG_03852	657.667	296.333	1.66585	Up	0.736254	2.57316e-12	7.05029e-12	hypothetical protein
CNAG_00543	2769.67	1251.33	1.66625	Up	0.736606	1.38249e-25	6.38937e-25	hypothetical protein
CNAG_02889	100.333	45.3333	1.66689	Up	0.737158	0.0026013	0.00388622	hypothetical protein
CNAG_02961	1519.67	692.333	1.66777	Up	0.737918	0.0454685	0.0590171	F-type H-transporting ATPase subunit J
CNAG_05563	653.667	294.667	1.66837	Up	0.738436	2.14937e-10	5.31288e-10	histone deacetylase HOS2
CNAG_00596	749.667	337.667	1.66849	Up	0.738546	8.68641e-15	2.69566e-14	hypothetical protein
CNAG_03763	6396	2878.67	1.66866	Up	0.738687	2.78499e-51	2.41523e-50	IQ domain-containing GTPase activating protein
CNAG_02512	1890.33	849	1.6692	Up	0.739161	1.24265e-24	5.62991e-24	DNA repair protein RAD16
CNAG_04169	751	336.667	1.67007	Up	0.739909	1.72416e-12	4.76914e-12	holo-[acyl-carrier protein] synthase
CNAG_04433	3549	1593.67	1.67123	Up	0.740912	3.38172e-32	1.90801e-31	CMGC/DYRK/DYRK2 protein kinase
CNAG_05558	1934.33	869	1.67191	Up	0.741501	8.792e-28	4.3822e-27	CAMK/CAMKL/Kin4 protein kinase
CNAG_01333	984	442	1.67336	Up	0.74275	1.10523e-16	3.72261e-16	Haspin protein kinase
CNAG_01624	944	423.333	1.67479	Up	0.743983	1.99586e-16	6.66854e-16	hypothetical protein
CNAG_00536	2642	1196	1.67515	Up	0.744286	0.0173148	0.0237499	hypothetical protein
CNAG_05841	516	231	1.6758	Up	0.744851	1.72388e-11	4.52441e-11	hypothetical protein
CNAG_00256	6284	2809.67	1.67603	Up	0.745052	5.77781e-32	3.23257e-31	aspartate-semialdehyde dehydrogenase
CNAG_07576	436.333	196.333	1.67744	Up	0.746265	8.92065e-07	1.76429e-06	hypothetical protein
CNAG_03028	577	258.667	1.67843	Up	0.747116	7.85984e-12	2.09669e-11	hypothetical protein
CNAG_01940	682.333	304.667	1.68036	Up	0.748772	5.38008e-13	1.53529e-12	alpha-amylase
CNAG_05831	846.333	378.667	1.68036	Up	0.748773	2.18259e-16	7.27785e-16	endoribonuclease
CNAG_08017	41	18.3333	1.6804	Up	0.748809	0.044495	0.0578318	hypothetical protein
CNAG_04370	4526	2021	1.68085	Up	0.74919	3.18452e-36	1.98297e-35	U3 small nucleolar RNA-associated protein 10
CNAG_02386	619.333	277	1.68216	Up	0.750314	2.29175e-11	5.97253e-11	hypothetical protein
CNAG_01755	2785.67	1241.33	1.68311	Up	0.751132	2.50052e-32	1.41946e-31	hypothetical protein
CNAG_05405	1050.67	469	1.68314	Up	0.751158	1.45587e-19	5.46381e-19	hypothetical protein
CNAG_03171	2217	987	1.68389	Up	0.751801	1.3539e-20	5.28947e-20	Wee protein kinase
CNAG_07668	2174	968.667	1.68413	Up	0.752007	2.47824e-28	1.25493e-27	hypothetical protein
CNAG_03915	367	163.667	1.6859	Up	0.753517	4.90366e-08	1.05902e-07	hypothetical protein
CNAG_03303	19624.3	8744	1.68593	Up	0.753542	1.80589e-56	1.7279e-55	small subunit ribosomal protein S27
CNAG_01982	363	161	1.68633	Up	0.753884	7.72239e-08	1.64749e-07	hypothetical protein
CNAG_01030	352.333	156.667	1.68682	Up	0.754308	3.91652e-08	8.49407e-08	hypothetical protein, variant
CNAG_06277	4718	2096.33	1.68731	Up	0.754729	3.33473e-42	2.40425e-41	ribosomal RNA-processing protein 12
CNAG_04591	79.3333	35.3333	1.68737	Up	0.754774	0.0116441	0.0162877	hypothetical protein
CNAG_08028	1193.33	530.667	1.68806	Up	0.755368	1.90524e-22	7.99121e-22	hypothetical protein
CNAG_04884	20877	9314	1.68886	Up	0.75605	9.64877e-08	2.04213e-07	large subunit ribosomal protein L44
CNAG_07948	161.333	71.6667	1.68942	Up	0.75653	7.32517e-05	0.000124972	hypothetical protein
CNAG_03015	11572	5171.33	1.69003	Up	0.75705	2.67084e-07	5.47887e-07	large subunit ribosomal protein L37-A
CNAG_07951	347.667	155	1.69064	Up	0.757569	8.56466e-06	1.57392e-05	WD-repeat protein JIP5
CNAG_04553	340	151	1.6911	Up	0.757963	3.06028e-08	6.6849e-08	hypothetical protein
CNAG_05432	65.3333	29	1.69163	Up	0.758417	0.0132213	0.0183885	hypothetical protein
CNAG_06222	40437	17966	1.69217	Up	0.758872	2.91967e-46	2.25623e-45	large subunit ribosomal protein L32e
CNAG_00654	809	359.333	1.69573	Up	0.761906	1.87727e-13	5.46703e-13	sulfiredoxin
CNAG_05778	1780.67	787.333	1.69619	Up	0.762295	1.46645e-27	7.24962e-27	WSC domain-containing protein
CNAG_07672	1858.67	822	1.69688	Up	0.762882	5.51317e-29	2.85018e-28	hypothetical protein
CNAG_05055	749.333	332	1.69755	Up	0.76345	4.89775e-15	1.53853e-14	DNA/RNA-binding protein KIN17
CNAG_02443	2075.67	925	1.69823	Up	0.76403	0.00885979	0.0125601	NADH dehydrogenase
CNAG_01353	661.667	292.333	1.6984	Up	0.764179	8.64072e-14	2.5543e-13	hypothetical protein
CNAG_06518	44.6667	19.6667	1.69853	Up	0.764284	0.0335753	0.0444185	hypothetical protein
CNAG_02868	3343.33	1479	1.69863	Up	0.764374	8.90481e-40	6.03518e-39	tryptophan 2,3-dioxygenase
CNAG_06266	1042	461	1.69868	Up	0.764412	2.67255e-19	9.94601e-19	hypothetical protein
CNAG_06208	43046.7	18989	1.70031	Up	0.765799	1.50509e-72	1.83837e-71	heat shock 70kDa protein 4
CNAG_06336	3237.67	1428.67	1.70042	Up	0.76589	2.84785e-37	1.81919e-36	glucan 1,3-beta-glucosidase
CNAG_05071	592.333	261	1.70075	Up	0.766171	1.01952e-11	2.70667e-11	sulfite reductase (NADPH) hemoprotein beta-component
CNAG_01055	6001	2647	1.70099	Up	0.766373	8.53131e-46	6.53218e-45	phospholipid transporter, variant
CNAG_02207	942	416	1.70373	Up	0.768697	1.89125e-17	6.60009e-17	hypothetical protein
CNAG_07797	1914	842.333	1.70616	Up	0.77075	5.08901e-26	2.39004e-25	transcriptional regulator
CNAG_03977	1896	833	1.70801	Up	0.772313	1.75231e-30	9.40159e-30	hypothetical protein
CNAG_00782	1149.33	505	1.70835	Up	0.772606	3.62287e-19	1.33855e-18	STE/STE20/Fray protein kinase
CNAG_00874	5806.67	2549.67	1.70882	Up	0.772996	1.7449e-50	1.47487e-49	multisite-specific tRNA:(cytosine-C5)-methyltransferase
CNAG_02771	2430.67	1068.33	1.70891	Up	0.773072	8.66757e-34	5.09286e-33	DNA repair and recombination protein RAD54B
CNAG_03053	29465.3	12969.3	1.70936	Up	0.773456	2.27789e-30	1.22018e-29	large subunit ribosomal protein L23
CNAG_06595	594.667	260.333	1.71172	Up	0.775444	9.55716e-12	2.54032e-11	hypothetical protein
CNAG_02218	225.667	98.6667	1.71204	Up	0.775713	3.80599e-06	7.16402e-06	hypothetical protein
CNAG_06090	3524.67	1543.67	1.71207	Up	0.775741	3.92617e-38	2.54704e-37	hypothetical protein
CNAG_02927	4021	1763	1.7124	Up	0.776023	6.38237e-43	4.68251e-42	protein disulfide-isomerase
CNAG_02845	3668.33	1608.67	1.71298	Up	0.776511	1.23246e-39	8.32755e-39	hypothetical protein
CNAG_00366	104.333	45.6667	1.71331	Up	0.776785	0.00099113	0.00153753	hypothetical protein
CNAG_05402	2072	907.667	1.71371	Up	0.777122	2.58578e-26	1.22129e-25	protein CMS1
CNAG_04736	328.667	144	1.71432	Up	0.777638	2.69472e-08	5.90765e-08	hypothetical protein
CNAG_00845	1401.67	613.667	1.7155	Up	0.77863	4.84491e-26	2.27861e-25	hypothetical protein
CNAG_07950	222.667	97.3333	1.71629	Up	0.779296	3.24819e-06	6.14704e-06	hypothetical protein
CNAG_06441	4444.33	1944	1.7163	Up	0.7793	1.25169e-51	1.09404e-50	isoleucine-tRNA ligase
CNAG_03302	1515.33	662.333	1.71725	Up	0.780101	5.71215e-25	2.59675e-24	protein LTV1
CNAG_04187	1680.33	733.333	1.71771	Up	0.780489	7.59066e-26	3.54001e-25	GPI-anchored wall transfer protein 1
CNAG_01352	1704.33	744.333	1.71921	Up	0.781747	4.99966e-25	2.27751e-24	hypothetical protein
CNAG_03573	888	387.333	1.72005	Up	0.782451	3.01839e-17	1.04191e-16	kynurenine 3-monooxygenase
CNAG_05079	44	19.3333	1.72023	Up	0.782599	0.0400126	0.0523635	hypothetical protein
CNAG_01758	488	213.333	1.72068	Up	0.782977	1.34029e-10	3.34897e-10	polygalacturonase
CNAG_06741	3942.33	1716.67	1.72141	Up	0.783589	2.82691e-35	1.71232e-34	ATP-dependent RNA helicase DBP10
CNAG_02595	950.333	414	1.72278	Up	0.784741	5.46225e-20	2.08516e-19	hypothetical protein, variant
CNAG_05443	441	192	1.72397	Up	0.785731	3.58151e-11	9.19365e-11	hypothetical protein
CNAG_06329	169	73.6667	1.72475	Up	0.786386	0.00023049	0.000376565	high-affinity nicotinic acid transporter
CNAG_06934	651.667	283.667	1.72554	Up	0.787046	2.75787e-14	8.34872e-14	hexose transporter protein, variant 2
CNAG_01400	7814.67	3401.67	1.72626	Up	0.787651	6.65342e-51	5.7033e-50	3-deoxy-7-phosphoheptulonate synthase
CNAG_02827	1523.67	667.667	1.72769	Up	0.788845	0.0109224	0.0153061	ubiquitin-like protein Nedd8
CNAG_04034	295	128	1.72891	Up	0.789866	6.8349e-08	1.46284e-07	hypothetical protein
CNAG_01237	311	135	1.72952	Up	0.790376	3.27244e-08	7.13433e-08	hypothetical protein
CNAG_06614	6622	2869.67	1.73167	Up	0.792166	2.65088e-52	2.33228e-51	glycerophosphodiesterase
CNAG_05028	2693.33	1166	1.73185	Up	0.792315	3.93186e-33	2.2683e-32	cysteine synthase
CNAG_00719	4621.33	1997	1.73267	Up	0.793001	3.08153e-28	1.55452e-27	ribosome biogenesis ATPase
CNAG_00788	12713.7	5493.67	1.73454	Up	0.794555	9.29549e-50	7.68173e-49	NADH dehydrogenase
CNAG_05870	122.667	53	1.73608	Up	0.795831	0.000287718	0.0004672	hypothetical protein
CNAG_05817	11799	5104.67	1.73696	Up	0.796564	2.76748e-71	3.28989e-70	GDP-mannose transporter 1
CNAG_03159	50.6667	22	1.737	Up	0.796595	0.0265853	0.0356233	cytoplasmic protein
CNAG_00166	1769.67	764	1.73711	Up	0.796688	6.85999e-28	3.43205e-27	ATP-dependent RNA helicase DBP8
CNAG_07706	307.333	132.333	1.73826	Up	0.797647	1.43799e-07	3.01665e-07	hypothetical protein
CNAG_06633	37411.3	16197.7	1.73952	Up	0.798687	8.04834e-35	4.83118e-34	small subunit ribosomal protein S15
CNAG_04011	12742.3	5526.67	1.74111	Up	0.80001	8.61398e-05	0.000146175	large subunit ribosomal protein L37a
CNAG_05425	11244	4832.33	1.74374	Up	0.802189	4.32977e-51	3.73065e-50	asparagine synthase (glutamine-hydrolyzing)
CNAG_02122	700.667	302	1.74508	Up	0.803291	4.05503e-15	1.27984e-14	cytoplasmic tRNA 2-thiolation protein 1
CNAG_05638	7512	3228.67	1.74678	Up	0.804701	2.58625e-60	2.61329e-59	hypothetical protein
CNAG_07988	2841.33	1220.67	1.74692	Up	0.804812	1.56829e-40	1.07491e-39	telomerase reverse transcriptase
CNAG_01130	5007	2145.67	1.74836	Up	0.806001	2.22173e-37	1.42059e-36	hypothetical protein
CNAG_08027	1340	574.667	1.74843	Up	0.80606	9.86064e-24	4.33491e-23	hypothetical protein
CNAG_01279	1562.67	670.333	1.74886	Up	0.806412	2.03151e-26	9.63596e-26	ubiquitin-conjugating enzyme E2 S
CNAG_05234	1918	824	1.74939	Up	0.806854	2.15972e-31	1.18447e-30	mitochondrial import inner membrane translocasesubunit TIM54
CNAG_06948	3248.33	1394	1.74971	Up	0.807118	1.30593e-42	9.52871e-42	essential nuclear protein 1
CNAG_07798	119.333	51.3333	1.75193	Up	0.808948	0.000448989	0.000716856	amidohydrolase 3
CNAG_05936	2316.67	993	1.75195	Up	0.808959	1.17679e-37	7.58997e-37	DNA-directed RNA polymerase III subunit RPC1
CNAG_03921	523.333	224.667	1.75203	Up	0.809031	4.84175e-12	1.30727e-11	hypothetical protein
CNAG_02333	406.667	174.333	1.7536	Up	0.810317	5.50113e-10	1.32972e-09	hypothetical protein
CNAG_06443	51381.7	21976.3	1.75472	Up	0.811239	5.93969e-74	7.40407e-73	glucose-regulated protein
CNAG_01040	543	232.667	1.75473	Up	0.81125	2.08055e-13	6.05112e-13	carboxypeptidase D
CNAG_03154	1314	561	1.75523	Up	0.811658	1.46945e-22	6.19847e-22	hypothetical protein
CNAG_07596	159.667	68.3333	1.75537	Up	0.811776	2.738e-05	4.81659e-05	hypothetical protein
CNAG_04347	5539	2363.67	1.75678	Up	0.81293	1.6073e-39	1.08273e-38	aspartate kinase
CNAG_07651	1590.67	678.667	1.75706	Up	0.813162	8.64806e-24	3.80937e-23	DEAD-box ATP-dependent RNA helicase 26
CNAG_00755	531	226.333	1.75709	Up	0.81319	2.39576e-11	6.23382e-11	hypothetical protein
CNAG_04062	3651	1559	1.75761	Up	0.813618	5.72811e-50	4.76913e-49	ribosome biogenesis protein ENP2
CNAG_01746	1027.33	437.667	1.75874	Up	0.81454	8.47019e-20	3.20771e-19	E3 ubiquitin-protein ligase RNF14
CNAG_00498	1475.67	630	1.75886	Up	0.814642	8.66493e-22	3.54736e-21	cell division cycle protein 14
CNAG_07324	1589.33	677	1.75934	Up	0.815038	7.47605e-25	3.3963e-24	hypothetical protein
CNAG_04094	995.667	425.333	1.76206	Up	0.817265	2.4896e-18	8.95532e-18	hypothetical protein
CNAG_03310	1461.33	622	1.76252	Up	0.817638	2.77015e-25	1.27057e-24	nicotinamide N-methyltransferase
CNAG_05717	555.333	236.333	1.76302	Up	0.818051	7.86035e-14	2.32877e-13	hypothetical protein
CNAG_05556	10562.3	4514	1.76375	Up	0.818646	1.2274e-30	6.61725e-30	hypothetical protein
CNAG_00771	31474	13435	1.76386	Up	0.81874	1.8349e-39	1.23356e-38	large subunit ribosomal protein L29
CNAG_03449	348.333	148.667	1.76389	Up	0.818758	2.07542e-09	4.84797e-09	DNA repair protein, variant
CNAG_05571	3811.33	1623.33	1.76402	Up	0.818867	6.95547e-48	5.53532e-47	U3 small nucleolar RNA-associated protein 20
CNAG_05738	524.333	223	1.7642	Up	0.819015	6.21181e-13	1.76735e-12	hypothetical protein
CNAG_03894	74.3333	31.6667	1.7646	Up	0.819343	0.00444081	0.00648189	hypothetical protein
CNAG_06310	1238.67	527	1.76518	Up	0.819815	2.64225e-22	1.10063e-21	CAMK/CAMKL protein kinase, variant 1
CNAG_01179	4042.67	1717	1.76592	Up	0.820417	3.50633e-32	1.97665e-31	DNA-directed RNA polymerase I and III subunitRPAC1
CNAG_01623	353.667	151	1.76631	Up	0.820738	4.42408e-06	8.2877e-06	tRNA pseudouridine(55) synthase
CNAG_05334	53.3333	22.6667	1.76742	Up	0.821644	0.0125553	0.017506	hypothetical protein
CNAG_04461	184.333	78	1.76823	Up	0.822308	1.98188e-05	3.52363e-05	ATP-dependent DNA helicase HFM1/MER3
CNAG_04323	2622.67	1111.33	1.76983	Up	0.82361	3.93968e-34	2.34169e-33	hypothetical protein
CNAG_02437	295	125	1.7702	Up	0.823913	6.69801e-08	1.43492e-07	rRNA biogenesis protein RRP5
CNAG_02321	50.3333	21.3333	1.7703	Up	0.823994	0.0175322	0.0240284	hypothetical protein
CNAG_02676	2947	1248	1.7742	Up	0.827167	6.89216e-42	4.93704e-41	hypothetical protein
CNAG_00613	722.333	306.667	1.77453	Up	0.827434	7.68545e-13	2.17271e-12	cytosine deaminase
CNAG_07882	68.6667	29	1.77455	Up	0.82745	0.0044566	0.00650209	hypothetical protein
CNAG_07908	2704.33	1142.67	1.77538	Up	0.828126	7.50535e-38	4.85482e-37	aconitate hydratase, mitochondrial
CNAG_07518	801	337	1.77562	Up	0.828323	2.82989e-12	7.741e-12	ribonuclease P/MRP protein subunit POP5
CNAG_03624	4910	2075	1.77567	Up	0.828365	2.26714e-50	1.90663e-49	pescadillo
CNAG_07391	354.333	149.333	1.77655	Up	0.829077	2.94191e-09	6.81439e-09	hypothetical protein
CNAG_07578	174	73.6667	1.77664	Up	0.829151	8.54636e-06	1.57099e-05	hypothetical protein
CNAG_02027	1877.67	792.667	1.77682	Up	0.829294	2.48777e-30	1.33047e-29	hypothetical protein
CNAG_03411	730.667	309	1.77738	Up	0.829753	9.36538e-17	3.16883e-16	hypothetical protein
CNAG_06007	1098	464	1.77763	Up	0.829959	1.29229e-21	5.2711e-21	U3 small nucleolar RNA-associated protein 23
CNAG_04175	1044.33	441	1.77798	Up	0.830236	3.70309e-20	1.41768e-19	hypothetical protein, variant
CNAG_05777	838	354.333	1.77823	Up	0.83044	9.47662e-15	2.93678e-14	hypothetical protein
CNAG_04148	3175	1337.67	1.78021	Up	0.83205	2.62573e-35	1.59191e-34	NEK protein kinase
CNAG_00555	1527.67	645.333	1.7806	Up	0.832367	1.19933e-25	5.55054e-25	hypothetical protein, variant
CNAG_04374	399.667	168.333	1.7814	Up	0.833011	3.95329e-10	9.6291e-10	hypothetical protein
CNAG_02152	2535.67	1067	1.7814	Up	0.833014	3.08518e-35	1.86537e-34	hypothetical protein
CNAG_02900	329	138.667	1.7816	Up	0.833174	2.69173e-08	5.90305e-08	hypothetical protein
CNAG_06898	3634.67	1530	1.78438	Up	0.83542	7.32999e-42	5.23987e-41	chitin synthase export chaperone
CNAG_02291	1389.67	585.667	1.78544	Up	0.836278	4.4952e-23	1.92788e-22	DASH complex subunit DAM1
CNAG_02797	2127	894	1.78557	Up	0.836386	3.9018e-33	2.25291e-32	hypothetical protein
CNAG_00237	4563	1916	1.78668	Up	0.837282	1.22436e-52	1.08581e-51	3-isopropylmalate dehydratase, large subunit
CNAG_02678	771.667	323.333	1.78881	Up	0.838999	8.49245e-18	3.00298e-17	hypothetical protein
CNAG_02465	456	191.333	1.78883	Up	0.839015	4.47976e-12	1.21346e-11	allantoate permease
CNAG_03712	327.667	137.667	1.78911	Up	0.839239	4.13999e-09	9.51071e-09	hypothetical protein
CNAG_02740	923.333	387.333	1.79004	Up	0.839995	3.99129e-19	1.47223e-18	hypothetical protein
CNAG_06535	3032.67	1270.33	1.79054	Up	0.840393	7.84237e-39	5.18342e-38	ribosome biogenesis protein UTP30
CNAG_01072	982.333	411.333	1.79093	Up	0.840707	3.34485e-20	1.28496e-19	amidase
CNAG_02709	818	345	1.79129	Up	0.841001	2.27623e-11	5.93904e-11	small subunit ribosomal protein S19
CNAG_07550	466.667	195.333	1.79286	Up	0.842261	6.14257e-12	1.64915e-11	hypothetical protein
CNAG_01300	10469.7	4407	1.79308	Up	0.842443	3.10726e-05	5.44465e-05	small subunit ribosomal protein S21e
CNAG_03650	92	38.6667	1.79329	Up	0.842609	0.00138555	0.00212532	hypothetical protein
CNAG_02724	415	174	1.79333	Up	0.842638	2.45916e-11	6.39381e-11	hypothetical protein
CNAG_05500	1277.67	534.333	1.79588	Up	0.844695	2.3586e-23	1.02339e-22	hypothetical protein, variant
CNAG_06356	67.3333	28.3333	1.7959	Up	0.844708	0.0208649	0.0283166	mitochondrial protein
CNAG_02600	275.333	115	1.79679	Up	0.845424	6.17928e-07	1.23604e-06	tartrate transporter
CNAG_07612	304.333	127.333	1.79745	Up	0.84595	5.50696e-07	1.10454e-06	hypothetical protein
CNAG_06814	257.333	107	1.79903	Up	0.847216	4.41866e-07	8.94598e-07	hypothetical protein
CNAG_03546	349.667	146	1.79927	Up	0.847414	7.95232e-10	1.90222e-09	hypothetical protein
CNAG_06115	568.667	237.333	1.79987	Up	0.847895	1.95419e-14	5.9509e-14	acid phosphatase
CNAG_06915	153.333	64	1.80023	Up	0.848183	4.3342e-05	7.51554e-05	hypothetical protein
CNAG_00191	1399.33	583	1.80158	Up	0.84926	2.5244e-27	1.23607e-26	etoposide-induced protein
CNAG_06273	2518.33	1050.33	1.80192	Up	0.849535	4.47494e-43	3.29397e-42	hypothetical protein
CNAG_06650	765	318	1.80382	Up	0.851055	5.52792e-17	1.89152e-16	hypothetical protein, variant
CNAG_03061	2801	1162	1.80677	Up	0.853413	1.08831e-38	7.1507e-38	multiple drug resistance protein
CNAG_04095	622	258.333	1.80713	Up	0.853697	1.42242e-15	4.57605e-15	alpha-L-rhamnosidase
CNAG_02054	3028.33	1258.33	1.80752	Up	0.854008	9.08376e-48	7.20328e-47	hypothetical protein
CNAG_06955	45.3333	18.6667	1.80896	Up	0.855157	0.0294931	0.0393222	hypothetical protein
CNAG_03811	1524.33	632	1.81134	Up	0.857054	1.99447e-32	1.13394e-31	AGC/YANK protein kinase
CNAG_05674	1665	689.667	1.81142	Up	0.857118	2.94303e-29	1.53817e-28	solute carrier family 35, member E1
CNAG_07770	2484.67	1029.67	1.81148	Up	0.857169	8.06647e-42	5.75351e-41	ferric-chelate reductase
CNAG_07867	2750.33	1138	1.81161	Up	0.857272	1.31303e-35	8.01886e-35	hypothetical protein
CNAG_04952	3181	1316.33	1.81269	Up	0.858129	5.58991e-46	4.29979e-45	ADP-ribosylation factor 6
CNAG_03313	101.667	42	1.81478	Up	0.859794	0.000488878	0.000777564	hypothetical protein, variant
CNAG_05338	196.333	81.3333	1.81518	Up	0.860115	1.13003e-06	2.21848e-06	hypothetical protein
CNAG_00925	452.667	187.333	1.81544	Up	0.860315	3.87435e-12	1.05332e-11	hypothetical protein, variant
CNAG_04951	6286.33	2596	1.81609	Up	0.860835	2.07842e-58	2.05348e-57	3-deoxy-7-phosphoheptulonate synthase
CNAG_03366	1120	462.333	1.81656	Up	0.861211	4.28072e-21	1.70437e-20	hypothetical protein
CNAG_00906	4728	1956.33	1.81657	Up	0.861217	1.07063e-58	1.06409e-57	nucleolar pre-ribosomal-associated protein 1,variant
CNAG_05472	103.667	42.6667	1.81671	Up	0.861327	0.000641213	0.00100926	meiotic recombination protein SPO11, variant 1
CNAG_05515	3978.67	1639.67	1.81816	Up	0.862478	6.76063e-26	3.16176e-25	hypothetical protein
CNAG_01201	414.333	171.667	1.81819	Up	0.862502	1.34655e-10	3.36334e-10	hypothetical protein
CNAG_02720	180	74.6667	1.8182	Up	0.862509	1.36076e-05	2.45932e-05	nuclear GTP-binding protein
CNAG_04855	994.333	410.667	1.81857	Up	0.862808	5.88548e-23	2.51282e-22	hypothetical protein
CNAG_00716	20607.3	8562.33	1.82129	Up	0.864957	0.000451844	0.000721242	cytochrome c
CNAG_06623	9738.67	4008.67	1.82174	Up	0.86532	1.32072e-49	1.09008e-48	inositol oxygenase
CNAG_01551	446	184	1.82204	Up	0.865555	6.34479e-12	1.70138e-11	hypothetical protein
CNAG_04227	1426	586.667	1.82405	Up	0.867145	2.23928e-28	1.13824e-27	hypothetical protein
CNAG_03524	4931.67	2025.33	1.82553	Up	0.868315	1.13065e-54	1.04726e-53	transmembrane receptor
CNAG_01651	220.667	90.6667	1.82625	Up	0.868883	4.81375e-07	9.70462e-07	glicosidase
CNAG_01286	566	232.333	1.82837	Up	0.870556	3.00525e-14	9.08522e-14	hypothetical protein
CNAG_04213	822.667	337.667	1.82849	Up	0.870649	4.74436e-19	1.74134e-18	signal transducer
CNAG_04508	123.333	50.6667	1.82966	Up	0.871572	0.000217217	0.000356189	hypothetical protein
CNAG_03954	366.667	151	1.83002	Up	0.871857	6.92248e-10	1.66184e-09	ribosomal RNA-processing protein 17
CNAG_01668	70.6667	29	1.83233	Up	0.873681	0.00459394	0.00669514	hypothetical protein
CNAG_00104	12039.7	4922	1.83309	Up	0.874275	1.35045e-60	1.36871e-59	elongation factor 3
CNAG_02191	987.667	405.333	1.83374	Up	0.874791	1.86367e-21	7.5372e-21	hypothetical protein
CNAG_04519	192	79	1.83375	Up	0.874796	2.41896e-05	4.27566e-05	D-serine dehydratase
CNAG_01428	39933.3	16328.3	1.83389	Up	0.874907	9.77774e-86	1.3874e-84	translation initiation factor 5A
CNAG_04817	631.667	258.667	1.83417	Up	0.875124	2.09203e-17	7.27413e-17	hypothetical protein
CNAG_01718	1101	449.667	1.83424	Up	0.875182	1.40633e-22	5.93973e-22	hypothetical protein
CNAG_05921	259.333	106.667	1.8354	Up	0.876095	2.4862e-06	4.75071e-06	2-acylglycerol O-acyltransferase 2
CNAG_01760	553.667	225.333	1.83912	Up	0.879015	9.26258e-13	2.60752e-12	hypothetical protein
CNAG_00905	1036	422	1.83986	Up	0.879597	3.60966e-22	1.49613e-21	MFS transporter
CNAG_07369	82.6667	33.6667	1.84244	Up	0.881617	0.00108947	0.00168655	hypothetical protein
CNAG_06230	448	182.333	1.84257	Up	0.881718	2.04333e-11	5.34181e-11	hypothetical protein
CNAG_03892	13701.7	5574.67	1.84347	Up	0.88242	4.07901e-74	5.09417e-73	chaperonin GroES
CNAG_05755	1181	481.333	1.84374	Up	0.882632	5.89612e-27	2.83908e-26	protein MAK16
CNAG_04008	390.333	158.333	1.84666	Up	0.884917	3.91418e-10	9.54081e-10	hypothetical protein
CNAG_06622	558.333	227.333	1.85	Up	0.887528	3.54903e-10	8.66977e-10	hypothetical protein
CNAG_06246	33017.7	13389	1.85012	Up	0.887618	6.51191e-90	9.69374e-89	hypothetical protein
CNAG_05938	262.667	106.333	1.85244	Up	0.889426	3.10118e-08	6.7676e-08	hypothetical protein
CNAG_01941	2039.33	826	1.85273	Up	0.889649	6.61185e-42	4.74133e-41	glucan synthesis regulatory protein
CNAG_00821	10099.7	4128.33	1.85395	Up	0.890605	0.00456293	0.00665286	large subunit ribosomal protein L34e
CNAG_00391	254.667	103.333	1.85449	Up	0.891019	1.10215e-05	2.00062e-05	hypothetical protein
CNAG_02454	1363	551.667	1.85481	Up	0.891268	1.26969e-31	7.02703e-31	H/ACA ribonucleoprotein complex non-core subunitNAF1
CNAG_00152	1226.33	496	1.85546	Up	0.891775	2.72114e-26	1.28431e-25	hypothetical protein
CNAG_05367	2651.33	1071.67	1.85675	Up	0.89278	6.48357e-49	5.25382e-48	hypothetical protein
CNAG_04029	642	259	1.85984	Up	0.895181	2.97809e-18	1.06607e-17	cytochrome P450
CNAG_07691	33.6667	13.6667	1.86006	Up	0.89535	0.0342689	0.0452822	hypothetical protein
CNAG_07409	5482.33	2211.33	1.86155	Up	0.896502	3.94608e-53	3.5324e-52	DNA-directed RNA polymerase, mitochondrial
CNAG_03707	1180	475.333	1.86172	Up	0.896634	1.74491e-21	7.06975e-21	efflux protein
CNAG_02328	3987.33	1607.33	1.86175	Up	0.89666	9.06906e-63	9.50968e-62	pre-rRNA-processing protein TSR1
CNAG_04883	34684.7	14003.3	1.86178	Up	0.896685	6.45241e-54	5.87055e-53	small subunit ribosomal protein S18
CNAG_07928	62.3333	25.3333	1.86204	Up	0.896884	0.00874789	0.0124153	hypothetical protein
CNAG_04389	1489.67	600.333	1.86213	Up	0.896951	8.5843e-29	4.40714e-28	hypothetical protein
CNAG_04898	289.667	116.667	1.86228	Up	0.897071	3.29387e-08	7.17869e-08	MFS transporter
CNAG_06930	499.667	202.333	1.8654	Up	0.899485	7.12563e-11	1.79799e-10	hypothetical protein
CNAG_07844	166.333	67	1.86641	Up	0.900265	2.78455e-06	5.29667e-06	hypothetical protein
CNAG_07865	2783.33	1119.33	1.86666	Up	0.900458	3.07588e-50	2.58026e-49	ferro-O2-oxidoreductase
CNAG_05315	658.667	265.333	1.86806	Up	0.901544	8.61897e-16	2.80253e-15	taurine catabolism dioxygenase TauD
CNAG_06157	1137.67	456.667	1.86924	Up	0.902449	1.53601e-28	7.84955e-28	hypothetical protein
CNAG_00841	307.667	123.333	1.86937	Up	0.902549	8.84959e-10	2.10929e-09	hypothetical protein
CNAG_03724	6777.33	2714.33	1.87223	Up	0.904761	1.01614e-61	1.04902e-60	ribosomal RNA methyltransferase Nop2
CNAG_06786	599.333	239.667	1.87242	Up	0.904902	2.27502e-13	6.60518e-13	hypothetical protein
CNAG_03857	23360.7	9375.67	1.87348	Up	0.90572	2.38499e-93	3.66486e-92	hypothetical protein
CNAG_02308	358	143.667	1.8736	Up	0.905812	4.88724e-11	1.24734e-10	hypothetical protein
CNAG_01611	1970	788.667	1.87391	Up	0.906051	7.59579e-32	4.22488e-31	hypothetical protein
CNAG_01571	1800.67	720.667	1.87478	Up	0.906725	2.26026e-35	1.37283e-34	hypothetical protein
CNAG_01281	887	356	1.87592	Up	0.9076	7.89867e-17	2.68209e-16	hypothetical protein
CNAG_07737	55	22	1.87657	Up	0.908095	0.00561656	0.00811809	hypothetical protein
CNAG_05177	1394	557	1.87675	Up	0.908238	5.85774e-31	3.17862e-30	DNA polymerase kappa subunit
CNAG_04937	326.667	130.667	1.877	Up	0.908427	6.6922e-10	1.60888e-09	peroxin-12
CNAG_03292	125.667	50.3333	1.87708	Up	0.90849	5.26802e-05	9.08989e-05	hypothetical protein
CNAG_05220	501.333	200.333	1.87901	Up	0.909975	2.89819e-15	9.19944e-15	phosphatidylinositol 3-kinase
CNAG_07878	3173.67	1266.33	1.8798	Up	0.910577	1.15148e-50	9.78247e-50	nucleolar complex protein 2
CNAG_01236	3982.67	1588.33	1.8817	Up	0.912039	1.89888e-63	2.01972e-62	rRNA-processing protein EBP2
CNAG_01781	631.333	252	1.88398	Up	0.913784	3.6117e-15	1.14154e-14	hypothetical protein, variant 1
CNAG_06162	1922.67	767	1.88455	Up	0.914221	1.97467e-31	1.08477e-30	hypothetical protein
CNAG_01570	49.3333	19.6667	1.88508	Up	0.914623	0.00803952	0.0114514	hypothetical protein
CNAG_04915	70.3333	28	1.88545	Up	0.914906	0.00218079	0.00328374	hypothetical protein
CNAG_00039	2968.67	1181.67	1.88617	Up	0.915461	4.43872e-44	3.31859e-43	hypothetical protein
CNAG_06596	361.667	144	1.88672	Up	0.91588	8.09554e-12	2.15784e-11	hypothetical protein
CNAG_04872	2550	1013	1.88738	Up	0.916387	2.24524e-44	1.68811e-43	mitochondrial protein
CNAG_03221	5676.67	2283	1.8886	Up	0.917317	0.00912769	0.0129159	large subunit ribosomal protein L29
CNAG_08009	154.667	61.3333	1.88868	Up	0.917378	6.09294e-06	1.13029e-05	hypothetical protein
CNAG_01812	2237	888.667	1.88874	Up	0.917425	8.41315e-46	6.45653e-45	large subunit ribosomal protein L24e
CNAG_05932	16194.3	6426	1.89054	Up	0.918802	1.39647e-86	1.99423e-85	peptidyl-prolyl cis-trans isomerase D
CNAG_00998	2316.33	917.667	1.89134	Up	0.919411	2.54447e-32	1.44172e-31	hypothetical protein, variant
CNAG_05145	1156.67	459.333	1.89153	Up	0.919552	4.73431e-26	2.22817e-25	DNA helicase
CNAG_02556	341.667	135.333	1.89252	Up	0.920311	3.53313e-11	9.07645e-11	phytanoyl-CoA dioxygenase
CNAG_03047	1446.33	573.333	1.89329	Up	0.920895	3.10806e-33	1.79772e-32	hypothetical protein
CNAG_02141	152.667	60.6667	1.89337	Up	0.920954	4.45693e-05	7.72032e-05	hypothetical protein
CNAG_06132	220.667	87.3333	1.89355	Up	0.921097	1.81951e-07	3.77897e-07	glycerol-1-phosphatase
CNAG_01528	1522	603	1.89402	Up	0.921452	4.61821e-35	2.78975e-34	hypothetical protein
CNAG_05330	72.3333	28.6667	1.89453	Up	0.921841	0.00227644	0.00342313	MFS transporter, SP family, general alphaglucoside:H symporter
CNAG_04474	590.667	234	1.89864	Up	0.924963	4.09694e-16	1.35126e-15	monocarboxylic acid transporter
CNAG_00021	352	139	1.90411	Up	0.92912	6.89368e-11	1.74144e-10	S-adenosylmethionine decarboxylase proenzyme
CNAG_00268	6123.33	2406.67	1.90593	Up	0.930491	2.12286e-50	1.78755e-49	acetolactate synthase, mitochondrial
CNAG_00100	14154.7	5565	1.90611	Up	0.930632	2.32584e-68	2.69289e-67	stress-induced-phosphoprotein 1
CNAG_03137	331.667	131	1.90652	Up	0.930944	8.81618e-10	2.10208e-09	CMGC/CDK protein kinase
CNAG_03457	12799.7	5035.33	1.90691	Up	0.93124	9.47587e-93	1.43951e-91	arginine-tRNA ligase
CNAG_05584	1521.67	601.333	1.90725	Up	0.931497	2.96912e-23	1.28245e-22	methylthioribulose-1-phosphate dehydratase
CNAG_07682	260	102.333	1.91189	Up	0.934997	8.43159e-09	1.90611e-08	hypothetical protein, variant
CNAG_05815	315.333	123.667	1.9125	Up	0.93546	5.99581e-11	1.52096e-10	glucosidase
CNAG_03177	262.667	103	1.91353	Up	0.936237	2.20414e-09	5.13787e-09	hypothetical protein
CNAG_03613	556	217.333	1.91437	Up	0.936872	7.46949e-15	2.32885e-14	hypothetical protein
CNAG_00017	1010	396.667	1.91464	Up	0.937075	3.82959e-25	1.74928e-24	hypothetical protein
CNAG_00723	168.667	66	1.91716	Up	0.93897	1.63499e-06	3.1697e-06	hypothetical protein
CNAG_03944	13963.3	5458.33	1.91821	Up	0.939763	6.50633e-64	6.95364e-63	chaperone regulator
CNAG_06338	1200	469.333	1.91824	Up	0.939782	2.97127e-29	1.5505e-28	ABC transporter PMR5
CNAG_03657	1089.33	426.667	1.91827	Up	0.939803	3.06883e-23	1.32381e-22	hypothetical protein
CNAG_04330	76.3333	30	1.92035	Up	0.941371	0.00317912	0.00470101	hypothetical protein
CNAG_03990	157.667	61.6667	1.92113	Up	0.941956	4.65812e-06	8.70899e-06	hypothetical protein
CNAG_05676	435.667	170.333	1.92179	Up	0.942448	2.97604e-14	9.00101e-14	tyrosine aminotransferase, variant
CNAG_01214	703.667	275	1.92257	Up	0.943033	5.51655e-21	2.18597e-20	alpha-1,6-mannosyltransferase
CNAG_06657	759.667	297	1.92433	Up	0.944354	2.63916e-20	1.01914e-19	hypothetical protein
CNAG_03339	284.667	110.667	1.92444	Up	0.944439	9.12012e-09	2.05897e-08	biotin transporter, variant
CNAG_01163	1695.67	661.333	1.92469	Up	0.944629	2.91282e-39	1.9484e-38	DNA repair and recombination protein RAD54-likeprotein
CNAG_06284	1149	446.667	1.9261	Up	0.945681	1.15893e-23	5.08146e-23	hypothetical protein
CNAG_07968	194	75	1.92743	Up	0.946681	5.81631e-06	1.08077e-05	hypothetical protein
CNAG_00546	2714.67	1056.33	1.92857	Up	0.947534	1.59324e-39	1.07435e-38	chitin synthase
CNAG_00863	345.667	134	1.92879	Up	0.947698	2.83722e-09	6.57679e-09	flavin-containing monooxygenase
CNAG_02504	1036.67	403.333	1.93125	Up	0.949531	3.47662e-29	1.80714e-28	hypothetical protein
CNAG_02259	1832	710.667	1.9345	Up	0.951964	2.51735e-33	1.46111e-32	tRNA-dihydrouridine synthase 2
CNAG_05576	1392	537	1.9365	Up	0.953451	1.0526e-19	3.9727e-19	hypothetical protein
CNAG_04282	680	263	1.942	Up	0.957543	6.942e-19	2.54096e-18	CMGC/MAPK protein kinase
CNAG_04201	87	33.6667	1.94244	Up	0.957867	0.00100298	0.00155522	hypothetical protein
CNAG_00419	136.667	52.6667	1.94322	Up	0.958446	0.000147539	0.000244761	DNA polymerase beta subunit
CNAG_03897	1415	546.333	1.94446	Up	0.959371	2.02163e-35	1.22901e-34	protein BCP1
CNAG_01791	3590	1385	1.94643	Up	0.960834	2.79635e-48	2.24415e-47	ribosome production factor 1
CNAG_00919	2582.33	996	1.94645	Up	0.960844	1.8775e-54	1.73422e-53	carboxypeptidase D
CNAG_02168	2223	857.333	1.94681	Up	0.961111	8.47042e-46	6.49302e-45	glucoamylase
CNAG_03197	242	93.3333	1.95039	Up	0.963763	2.75086e-09	6.38547e-09	hypothetical protein
CNAG_02103	1349.33	519.333	1.95066	Up	0.963962	1.14363e-26	5.45554e-26	hypothetical protein
CNAG_04934	4976	1917.33	1.95265	Up	0.965434	3.03432e-53	2.72353e-52	hypothetical protein
CNAG_00992	14576.7	5588	1.95359	Up	0.966127	1.50352e-64	1.62776e-63	homocitrate synthase, mitochondrial
CNAG_05736	209.667	80.6667	1.95477	Up	0.967001	3.5831e-08	7.78361e-08	hypothetical protein
CNAG_04016	140.667	54	1.95512	Up	0.967257	5.4752e-06	1.01881e-05	hypothetical protein
CNAG_07587	128.333	49	1.95576	Up	0.967726	6.14453e-05	0.000105423	hypothetical protein
CNAG_00655	27144	10468	1.95789	Up	0.969302	6.61066e-09	1.50363e-08	large subunit acidic ribosomal protein P1
CNAG_03975	4796.67	1837.67	1.9595	Up	0.970482	5.5121e-65	6.04609e-64	ribosome biogenesis protein ERB1
CNAG_06408	36	14	1.95968	Up	0.970619	0.0483491	0.0626098	sister chromatid cohesion protein DCC1
CNAG_06916	849	325	1.96033	Up	0.971093	1.15315e-20	4.51579e-20	hypothetical protein
CNAG_03547	690.667	264.333	1.96052	Up	0.971236	1.02572e-20	4.01912e-20	hypothetical protein
CNAG_03421	196.333	75	1.96066	Up	0.97134	1.09406e-07	2.30968e-07	hypothetical protein
CNAG_07756	2059.33	787.333	1.96277	Up	0.972891	8.91133e-45	6.73042e-44	cell division control protein
CNAG_04129	164	63	1.96318	Up	0.973192	5.96112e-06	1.10645e-05	hypothetical protein
CNAG_06141	1222.33	468	1.96617	Up	0.975386	1.84349e-24	8.29571e-24	dUTP pyrophosphatase
CNAG_00679	216	82.6667	1.96669	Up	0.975773	5.04896e-08	1.08899e-07	hypothetical protein
CNAG_00320	961.667	366	1.96778	Up	0.976567	3.82717e-21	1.53018e-20	anaphase-promoting complex subunit 3
CNAG_01098	2304.67	879.333	1.96799	Up	0.976721	1.86771e-52	1.64541e-51	pre-rRNA-processing protein IPI1
CNAG_00907	426	162.333	1.96889	Up	0.977383	6.91223e-15	2.16117e-14	hypothetical protein
CNAG_02359	46192.7	17704.7	1.96974	Up	0.978005	4.81929e-10	1.16872e-09	small subunit ribosomal protein S25e
CNAG_01416	1901.67	727	1.97124	Up	0.979106	6.13026e-28	3.07389e-27	hypothetical protein
CNAG_03713	343.333	130.667	1.97605	Up	0.982623	1.1959e-11	3.16487e-11	efflux protein EncT
CNAG_05144	3530	1334.67	1.98053	Up	0.985883	4.20736e-46	3.24006e-45	carbonic anhydrase
CNAG_05542	45.6667	17.3333	1.98102	Up	0.986241	0.00888282	0.0125854	hypothetical protein
CNAG_00779	35623.7	13524.3	1.98404	Up	0.988441	3.85836e-15	1.21892e-14	large subunit ribosomal protein L27e
CNAG_03747	35064	13342.3	1.98421	Up	0.988562	3.06827e-08	6.70015e-08	large subunit ribosomal protein L27Ae
CNAG_05202	3218.67	1216.67	1.98508	Up	0.9892	2.23561e-64	2.41642e-63	SET domain-containing protein 6
CNAG_06684	1100.67	416	1.9853	Up	0.989358	1.90381e-31	1.0467e-30	pre-rRNA-processing protein IPI3
CNAG_04037	1632.33	617.667	1.98575	Up	0.989687	5.29798e-31	2.87956e-30	hypothetical protein
CNAG_02228	184.667	70.3333	1.98792	Up	0.99126	6.42024e-06	1.18902e-05	hypothetical protein, variant
CNAG_06055	1135.67	428.333	1.98934	Up	0.99229	4.56143e-31	2.48328e-30	hypothetical protein
CNAG_04849	228.667	86.3333	1.99071	Up	0.99328	6.06622e-09	1.3831e-08	vacuolar protein
CNAG_05272	503.667	189.667	1.99569	Up	0.996888	3.64909e-17	1.25507e-16	hypothetical protein
CNAG_00444	857	323.333	1.99578	Up	0.996952	2.56536e-18	9.2129e-18	hypothetical protein
CNAG_04240	327	124.667	1.99581	Up	0.996978	0.00833952	0.0118635	hypothetical protein
CNAG_03108	849.333	319.667	1.99845	Up	0.998882	3.86167e-23	1.66044e-22	hypothetical protein
CNAG_01638	1459	546	2.0009	Up	1.00065	5.49086e-27	2.64776e-26	mitotic spindle assembly checkpoint protein MAD2
CNAG_05501	252.667	95	2.00212	Up	1.00152	1.0829e-09	2.5719e-09	hypothetical protein
CNAG_01283	1663.67	621.667	2.00432	Up	1.00312	1.9637e-33	1.14575e-32	hypothetical protein
CNAG_03789	3296.67	1237	2.0056	Up	1.00404	9.33118e-43	6.82343e-42	mRNA turnover protein 4
CNAG_02491	364.667	136.667	2.00583	Up	1.0042	1.03982e-12	2.91367e-12	nuclear protein
CNAG_01240	809	302.667	2.00828	Up	1.00596	5.4432e-26	2.55459e-25	hypothetical protein
CNAG_01842	1456.33	543.667	2.00845	Up	1.00608	7.3387e-29	3.77346e-28	hypothetical protein
CNAG_02805	268.333	100.333	2.00876	Up	1.00631	2.46341e-09	5.7262e-09	carbonic anhydrase
CNAG_07945	64	24	2.00934	Up	1.00672	0.00139269	0.00213464	hypothetical protein
CNAG_03031	620	231.333	2.01477	Up	1.01062	2.09631e-20	8.13279e-20	protein FRA10AC1
CNAG_06382	674.333	251	2.01897	Up	1.01362	5.42634e-23	2.32274e-22	beta-transducin repeat containing protein
CNAG_04328	1769	657	2.02071	Up	1.01486	8.8221e-47	6.88124e-46	ubiquitin-conjugating enzyme E2 I
CNAG_03817	1761.33	655	2.02107	Up	1.01512	2.89598e-39	1.93909e-38	cell growth-regulating nucleolar protein
CNAG_07650	63.6667	23.6667	2.023	Up	1.01649	0.0011445	0.00176642	hypothetical protein
CNAG_01002	850	315.333	2.02333	Up	1.01673	2.17035e-26	1.02799e-25	hypothetical protein
CNAG_06145	1080.33	400.667	2.0235	Up	1.01685	1.57885e-30	8.49826e-30	hypothetical protein, variant
CNAG_03308	1003.33	371	2.0243	Up	1.01742	5.8807e-23	2.51239e-22	hypothetical protein
CNAG_07788	169.667	63	2.02432	Up	1.01744	1.41397e-07	2.97001e-07	hypothetical protein
CNAG_05187	3479	1288	2.02493	Up	1.01787	6.44053e-54	5.86775e-53	hypothetical protein
CNAG_04781	75.3333	28	2.02535	Up	1.01817	0.00113967	0.00175978	hypothetical protein, variant 1
CNAG_07313	204.667	76	2.02763	Up	1.01979	1.00313e-07	2.12176e-07	hypothetical protein
CNAG_07875	1218.67	456.333	2.02784	Up	1.01994	0.0184853	0.0252672	hypothetical protein
CNAG_07417	266.667	99	2.0285	Up	1.02041	1.2336e-09	2.91843e-09	hypothetical protein
CNAG_00284	752.333	278.333	2.03007	Up	1.02153	1.38365e-25	6.3903e-25	efflux protein EncT
CNAG_07535	938.667	348.333	2.03047	Up	1.02181	2.02268e-19	7.55277e-19	small subunit ribosomal protein S16
CNAG_03055	354	131	2.03643	Up	1.02604	3.03263e-08	6.63101e-08	bud site selection protein 20
CNAG_06509	361.333	133	2.03645	Up	1.02606	3.01977e-12	8.24686e-12	hypothetical protein
CNAG_07436	166.333	60.6667	2.03903	Up	1.02789	1.40795e-05	2.54186e-05	hypothetical protein
CNAG_02719	410	150.667	2.04016	Up	1.02869	5.02495e-15	1.57775e-14	hypothetical protein
CNAG_05725	24818.3	9128.67	2.04082	Up	1.02915	1.34773e-149	3.22152e-148	ketol-acid reductoisomerase, mitochondrial
CNAG_02217	1455.33	535	2.04366	Up	1.03115	6.76872e-41	4.66329e-40	chitin synthase
CNAG_00126	2765	1016.67	2.04681	Up	1.03338	3.90213e-44	2.92069e-43	2-deoxy-D-gluconate 3-dehydrogenase
CNAG_06203	267.667	98.3333	2.04765	Up	1.03397	1.08522e-10	2.72182e-10	hypothetical protein
CNAG_03117	1760	643.667	2.04877	Up	1.03476	1.76409e-38	1.15115e-37	hypothetical protein
CNAG_05666	39	14.3333	2.04935	Up	1.03516	0.0101845	0.0143463	hypothetical protein
CNAG_05245	506.667	185.333	2.04942	Up	1.03522	2.14079e-15	6.83761e-15	hypothetical protein
CNAG_01913	487.333	178.333	2.05115	Up	1.03643	3.42905e-17	1.18122e-16	hypothetical protein
CNAG_04404	283.333	103.667	2.05544	Up	1.03945	4.59448e-11	1.17397e-10	hypothetical protein, variant
CNAG_03835	276.667	101	2.05785	Up	1.04114	1.08644e-11	2.88206e-11	DASH complex subunit DAD3
CNAG_05970	1082.67	395.333	2.05835	Up	1.04149	3.89588e-33	2.25144e-32	STE/STE20/PAKA protein kinase
CNAG_05866	962.667	351	2.05966	Up	1.04241	4.32391e-27	2.0987e-26	plasma membrane fusion protein PRM1
CNAG_03532	63.3333	23	2.06006	Up	1.04268	0.00106401	0.00164868	3-beta hydroxysteroid dehydrogenase/isomerase
CNAG_02502	2902	1057	2.06108	Up	1.0434	7.00891e-65	7.65015e-64	ATP-dependent RNA helicase DBP3
CNAG_01289	555.333	202	2.06326	Up	1.04493	2.37193e-19	8.84203e-19	hypothetical protein
CNAG_04830	39.6667	14.6667	2.06435	Up	1.04568	0.0346138	0.0457108	large subunit ribosomal protein L33
CNAG_07601	1174.67	427.667	2.06472	Up	1.04595	2.63971e-33	1.5308e-32	hypothetical protein, variant
CNAG_07966	268.667	98	2.06519	Up	1.04628	1.52327e-07	3.18553e-07	hypothetical protein
CNAG_06818	828.333	301.333	2.06584	Up	1.04673	7.63261e-26	3.55708e-25	hypothetical protein, variant 1
CNAG_06804	2336.67	848	2.06645	Up	1.04715	1.42171e-49	1.17054e-48	hypothetical protein
CNAG_06378	527	192	2.06649	Up	1.04718	1.27425e-15	4.10728e-15	hypothetical protein
CNAG_01288	1352.67	490.667	2.06836	Up	1.04849	6.09011e-36	3.76762e-35	solute carrier family 25, member 33/36
CNAG_07803	337	122.667	2.06868	Up	1.04871	3.94279e-12	1.07149e-11	hypothetical protein
CNAG_06405	2817.33	1021	2.06876	Up	1.04877	7.33326e-51	6.27799e-50	hypothetical protein
CNAG_02429	53.3333	19.3333	2.07009	Up	1.04969	0.00233994	0.00351228	hypothetical protein
CNAG_02531	940.333	340.333	2.07144	Up	1.05063	1.43329e-27	7.09621e-27	CMGC/MAPK protein kinase
CNAG_01698	560.333	203	2.07665	Up	1.05426	2.55729e-20	9.88669e-20	hypothetical protein
CNAG_05401	988.333	357.667	2.07769	Up	1.05498	2.2159e-26	1.04861e-25	hypothetical protein
CNAG_05045	712.333	258	2.07882	Up	1.05577	4.71041e-22	1.94754e-21	hypothetical protein
CNAG_06359	1711.67	616.333	2.08091	Up	1.05721	2.49782e-42	1.80672e-41	scavenger mRNA-decapping enzyme DcpS
CNAG_03330	313.667	113.333	2.08136	Up	1.05753	1.86741e-11	4.89341e-11	RecQ-mediated genome instability protein 1
CNAG_02156	818.333	295.667	2.08321	Up	1.05881	2.21704e-26	1.04861e-25	hypothetical protein
CNAG_00900	341	123	2.08521	Up	1.06019	2.62514e-11	6.80415e-11	hypothetical protein
CNAG_01866	1362	490	2.08576	Up	1.06057	1.30615e-37	8.39991e-37	hypothetical protein
CNAG_01463	607.333	218.667	2.08579	Up	1.06059	2.53511e-22	1.05733e-21	hypothetical protein
CNAG_04520	717	257.667	2.08649	Up	1.06108	6.56595e-23	2.80156e-22	D-aminoacylase
CNAG_04363	140	50.3333	2.08683	Up	1.06131	8.45367e-07	1.67591e-06	hypothetical protein
CNAG_01907	1571	564.333	2.0876	Up	1.06184	5.49252e-39	3.64837e-38	PLK/PLK1 protein kinase
CNAG_00032	200.333	72	2.0889	Up	1.06274	5.85714e-09	1.33588e-08	2,4-dihydroxyhept-2-ene-1,7-dioic acid aldolase
CNAG_05358	48.3333	17.3333	2.09251	Up	1.06523	0.00396842	0.00581657	hypothetical protein
CNAG_06390	234	84	2.09456	Up	1.06665	1.73756e-10	4.32542e-10	hypothetical protein
CNAG_06417	24	8.66667	2.09467	Up	1.06672	0.042846	0.0558087	AP-2 complex subunit sigma
CNAG_04309	299.667	108	2.09785	Up	1.06891	1.9057e-09	4.45465e-09	hypothetical protein
CNAG_04922	389.333	139.333	2.09954	Up	1.07007	8.4801e-16	2.75872e-15	hypothetical protein
CNAG_01706	174	62	2.0999	Up	1.07032	2.61033e-07	5.36135e-07	hypothetical protein
CNAG_02378	3815.33	1365	2.1057	Up	1.0743	1.77803e-41	1.25345e-40	H/ACA ribonucleoprotein complex subunit 2
CNAG_06127	4687	1670.67	2.10712	Up	1.07527	2.82631e-79	3.69582e-78	ribosome biogenesis protein NSA2
CNAG_06383	684	244	2.10753	Up	1.07555	2.13532e-24	9.59597e-24	cytoplasmic protein
CNAG_07893	268.333	95.3333	2.10896	Up	1.07653	1.85841e-11	4.87176e-11	hypothetical protein
CNAG_03784	81.6667	29	2.10978	Up	1.07709	0.000160712	0.00026615	hypothetical protein
CNAG_02902	328	116.667	2.11432	Up	1.08019	3.06606e-13	8.82883e-13	hypothetical protein
CNAG_04967	674	239	2.11437	Up	1.08023	1.79145e-23	7.8035e-23	hypothetical protein
CNAG_01379	129.333	46.3333	2.11516	Up	1.08077	3.83782e-05	6.68087e-05	hypothetical protein
CNAG_02820	827	292.667	2.11834	Up	1.08294	1.64186e-26	7.79885e-26	serine/threonine protein kinase
CNAG_07002	153	54.3333	2.12041	Up	1.08434	1.94156e-07	4.02495e-07	hypothetical protein, variant
CNAG_03455	895.333	316.667	2.12093	Up	1.0847	2.54674e-29	1.33209e-28	hypothetical protein, variant
CNAG_00336	1026.33	362.333	2.12132	Up	1.08496	1.65348e-30	8.88562e-30	hypothetical protein
CNAG_07405	727.667	257.333	2.12279	Up	1.08596	8.69536e-26	4.04107e-25	hypothetical protein
CNAG_00505	812.667	287.333	2.12301	Up	1.08611	9.77004e-28	4.85517e-27	hypothetical protein
CNAG_01742	32	11.3333	2.12603	Up	1.08816	0.0231172	0.0311703	aquaporin-associated protein
CNAG_00160	215.333	75.6667	2.12969	Up	1.09065	1.55657e-09	3.65779e-09	hypothetical protein
CNAG_04036	470.667	166	2.13017	Up	1.09097	8.89944e-19	3.24319e-18	hypothetical protein
CNAG_02516	1286	452	2.13111	Up	1.0916	4.90408e-35	2.95708e-34	hypothetical protein, variant 2
CNAG_01877	10675.7	3746.33	2.13557	Up	1.09462	9.61732e-81	1.2931e-79	GMP synthase [glutamine-hydrolyzing]
CNAG_06956	3316.67	1165.33	2.13794	Up	1.09622	2.66798e-82	3.66861e-81	hypothetical protein
CNAG_06144	20835.7	7290.67	2.13962	Up	1.09735	4.35474e-63	4.6098e-62	cytoplasmic protein
CNAG_07868	390	136.333	2.14218	Up	1.09908	8.20428e-14	2.42743e-13	hypothetical protein
CNAG_02714	21969.7	7713	2.149	Up	1.10367	8.1712e-14	2.41872e-13	elongation factor 1-beta
CNAG_00321	349.667	122	2.15234	Up	1.10591	1.05024e-14	3.24113e-14	dRaptor
CNAG_05699	2277.67	793	2.15241	Up	1.10595	1.17462e-50	9.96636e-50	hypothetical protein
CNAG_01600	1460.33	509.667	2.15352	Up	1.1067	4.39018e-45	3.32706e-44	ribosome assembly protein RRB1
CNAG_03510	244	85.3333	2.1549	Up	1.10762	3.1832e-09	7.35578e-09	large subunit ribosomal protein L36e
CNAG_01336	325	113	2.15685	Up	1.10893	2.40696e-14	7.29638e-14	hypothetical protein
CNAG_06507	331.333	115.333	2.16076	Up	1.11154	1.28244e-14	3.93403e-14	hypothetical protein
CNAG_05397	278.667	96.6667	2.16221	Up	1.11251	7.06066e-11	1.78227e-10	hypothetical protein, variant
CNAG_06468	7861.33	2727	2.16362	Up	1.11345	1.19586e-115	2.27862e-114	nucleolar GTP-binding protein
CNAG_05693	101.667	35.3333	2.16498	Up	1.11435	2.55955e-05	4.51578e-05	hypothetical protein
CNAG_00236	167.667	58.3333	2.16635	Up	1.11527	4.84192e-08	1.04602e-07	8-amino-7-oxononanoate synthase
CNAG_05057	1613.33	557.667	2.17121	Up	1.1185	1.21504e-47	9.60084e-47	hypothetical protein, variant
CNAG_03793	269.667	94.3333	2.172	Up	1.11903	0.00545369	0.0078998	hypothetical protein
CNAG_00235	1779.67	614.667	2.17304	Up	1.11971	3.05324e-56	2.91302e-55	amt family ammonium transporter
CNAG_07462	150.333	52	2.1738	Up	1.12022	1.96387e-07	4.06994e-07	hypothetical protein
CNAG_07443	117	40.3333	2.17396	Up	1.12033	5.90465e-06	1.09627e-05	hypothetical protein
CNAG_05773	1700.33	587.333	2.17465	Up	1.12078	6.5711e-51	5.63998e-50	F-box and WD-40 domain-containing protein MET30
CNAG_01455	8647	3001.67	2.17796	Up	1.12298	4.16619e-07	8.45278e-07	large subunit ribosomal protein L39
CNAG_02285	14055.3	4864	2.1788	Up	1.12353	6.46207e-17	2.19987e-16	nucleoside diphosphate kinase
CNAG_00936	2740.67	944.333	2.18148	Up	1.12531	4.25737e-67	4.84512e-66	lipid particle protein
CNAG_03776	1824.33	627	2.18187	Up	1.12556	3.61986e-52	3.17225e-51	hypothetical protein
CNAG_02546	5719.67	1963.33	2.1839	Up	1.1269	7.47289e-84	1.04043e-82	transferase
CNAG_02382	4529.67	1556.67	2.18716	Up	1.12906	2.84885e-79	3.718e-78	ribosome biogenesis protein BRX1
CNAG_00809	8669.33	2968	2.18962	Up	1.13068	4.31976e-106	7.66183e-105	ATP-dependent RNA helicase ded1
CNAG_02389	1043.33	357.667	2.18991	Up	1.13087	6.53597e-36	4.0397e-35	AGC protein kinase
CNAG_00242	32.3333	11	2.1917	Up	1.13205	0.0150726	0.0208459	hypothetical protein
CNAG_03687	610.333	209	2.19986	Up	1.13741	2.21297e-20	8.57045e-20	hypothetical protein
CNAG_05565	53.3333	18.3333	2.20109	Up	1.13822	0.00220417	0.00331744	hypothetical protein
CNAG_02353	665.333	226.333	2.20144	Up	1.13845	1.44213e-22	6.08706e-22	betaine lipid synthase
CNAG_00029	494.667	169	2.20202	Up	1.13883	1.10228e-14	3.39699e-14	D-3-phosphoglycerate dehydrogenase
CNAG_04921	167.333	57	2.20282	Up	1.13935	1.05074e-07	2.21964e-07	hypothetical protein
CNAG_07492	74.3333	25.3333	2.20338	Up	1.13972	0.000232087	0.000379081	hypothetical protein
CNAG_06705	335	114.333	2.20567	Up	1.14121	7.34756e-15	2.2919e-14	hypothetical protein
CNAG_07358	263	89.3333	2.20641	Up	1.1417	1.24755e-11	3.2937e-11	hypothetical protein
CNAG_05550	2591	877.667	2.2137	Up	1.14646	4.27832e-58	4.20827e-57	hypothetical protein
CNAG_03889	360.333	122	2.21478	Up	1.14717	1.73659e-15	5.56793e-15	hypothetical protein
CNAG_04413	33.3333	11.3333	2.21521	Up	1.14744	0.0126585	0.0176352	hypothetical protein
CNAG_06643	700	237	2.21803	Up	1.14928	1.80744e-28	9.21547e-28	ribonuclease III
CNAG_00179	175	59.6667	2.21999	Up	1.15055	2.49974e-07	5.13737e-07	guanine nucleotide-binding protein subunit alpha,variant
CNAG_07774	611.333	206.333	2.22183	Up	1.15175	2.11469e-22	8.85302e-22	hypothetical protein
CNAG_00157	2155.33	734	2.22222	Up	1.152	5.88015e-05	0.000101043	hypothetical protein
CNAG_05890	49.3333	16.6667	2.22229	Up	1.15205	0.00281748	0.00419134	guanine nucleotide-binding protein subunit gamma
CNAG_06907	45.3333	15.3333	2.22555	Up	1.15416	0.00213416	0.00321861	hypothetical protein
CNAG_05656	214.333	72.3333	2.22889	Up	1.15633	3.60845e-10	8.80846e-10	hypothetical protein
CNAG_02811	5878	1994	2.23057	Up	1.15741	1.68356e-06	3.25911e-06	small subunit ribosomal protein S29
CNAG_04916	86.3333	29	2.23629	Up	1.16111	3.8161e-05	6.64654e-05	hypothetical protein
CNAG_01672	33.6667	11.3333	2.23686	Up	1.16148	0.00830618	0.0118186	Ras family protein
CNAG_02475	4562.33	1530	2.23817	Up	1.16232	4.80349e-92	7.28056e-91	flavin-containing monooxygenase
CNAG_06394	338.333	113.667	2.24058	Up	1.16387	1.34506e-13	3.94293e-13	hypothetical protein
CNAG_02894	587.333	197	2.24267	Up	1.16522	2.82748e-22	1.17706e-21	hypothetical protein
CNAG_00895	8009.67	2678	2.24415	Up	1.16617	1.5043e-86	2.14363e-85	solute carrier family 39 (zinc transporter), member1/2/3
CNAG_01560	384.667	129	2.24481	Up	1.16659	4.29796e-17	1.4752e-16	hypothetical protein
CNAG_02235	726.333	242.333	2.24692	Up	1.16795	9.4317e-22	3.85653e-21	hypothetical protein
CNAG_05641	191	64	2.24828	Up	1.16882	2.81884e-09	6.53873e-09	hypothetical protein, variant
CNAG_02220	1945	649	2.24861	Up	1.16904	4.73477e-49	3.85075e-48	hypothetical protein
CNAG_03176	5914.33	1975	2.24908	Up	1.16933	2.19239e-117	4.30031e-116	endoplasmic oxidoreductin 1
CNAG_00332	1728	575	2.25144	Up	1.17085	7.91261e-49	6.39627e-48	hypothetical protein
CNAG_00455	3324	1105.67	2.25373	Up	1.17231	9.3309e-76	1.18755e-74	ubiquitin carboxyl-terminal hydrolase Ubp16
CNAG_00568	146	48.6667	2.25395	Up	1.17246	3.70105e-08	8.03198e-08	hypothetical protein
CNAG_04564	1769	586.667	2.25961	Up	1.17607	3.16657e-52	2.78233e-51	phytanoyl-CoA dioxygenase
CNAG_05302	355.667	118	2.26196	Up	1.17758	8.86478e-17	3.0025e-16	amine oxidase
CNAG_02758	195.333	64.6667	2.26584	Up	1.18005	2.68018e-10	6.58832e-10	NADH:flavin oxidoreductase/NADH oxidase
CNAG_08014	145.667	48.3333	2.26741	Up	1.18105	1.4361e-06	2.79957e-06	hypothetical protein
CNAG_00386	6719.33	2217	2.27106	Up	1.18336	1.74533e-78	2.25574e-77	translation initiation factor 4G
CNAG_07743	92.3333	30.3333	2.27288	Up	1.18452	6.60762e-05	0.000113019	hypothetical protein
CNAG_01695	411.333	136	2.27462	Up	1.18562	1.21397e-17	4.26553e-17	hypothetical protein
CNAG_07419	293	96.6667	2.28023	Up	1.18918	2.86491e-12	7.83357e-12	hypothetical protein, variant
CNAG_03918	1003.67	330.667	2.28142	Up	1.18993	2.48311e-29	1.29983e-28	hypothetical protein
CNAG_04486	250	82.3333	2.28207	Up	1.19034	9.42312e-13	2.65048e-12	hypothetical protein
CNAG_07943	570	188.667	2.28258	Up	1.19067	6.85494e-18	2.43039e-17	hypothetical protein
CNAG_02821	115	38	2.28322	Up	1.19107	1.37301e-05	2.4808e-05	hypothetical protein
CNAG_06525	378.333	124.667	2.28826	Up	1.19425	4.17283e-16	1.37425e-15	nuclear protein
CNAG_06589	1339.67	440	2.28967	Up	1.19514	3.4359e-44	2.57461e-43	endoribonuclease L-PSP
CNAG_04277	912.667	298.667	2.29357	Up	1.19759	2.02234e-37	1.29682e-36	hypothetical protein
CNAG_04317	106	34.6667	2.29796	Up	1.20036	4.83853e-06	9.03617e-06	hypothetical protein
CNAG_05291	1557	508	2.30056	Up	1.20198	2.50485e-54	2.30412e-53	hypothetical protein
CNAG_08023	291	94.6667	2.30421	Up	1.20427	2.52199e-12	6.92146e-12	hypothetical protein
CNAG_05266	391.667	128.333	2.3057	Up	1.2052	4.74249e-11	1.21132e-10	membrane protein
CNAG_04072	1981.67	645.667	2.31016	Up	1.208	1.53732e-57	1.49889e-56	60S ribosome subunit biogenesis protein nip7
CNAG_00744	2119	688.333	2.31196	Up	1.20912	6.00006e-59	5.97229e-58	alpha 1,6-mannosyltransferase
CNAG_01487	83.3333	27	2.31585	Up	1.21154	1.65016e-05	2.9607e-05	hypothetical protein
CNAG_05265	3479.67	1130.33	2.31666	Up	1.21205	1.24098e-66	1.39799e-65	hypothetical protein
CNAG_02729	650.667	210.667	2.31834	Up	1.21309	8.98635e-27	4.30222e-26	hypothetical protein
CNAG_07964	2312.67	748.667	2.31929	Up	1.21368	3.64903e-64	3.92507e-63	hypothetical protein
CNAG_01719	242.667	78.6667	2.32025	Up	1.21428	4.33975e-12	1.1765e-11	hypothetical protein
CNAG_04712	1406	455	2.32127	Up	1.21491	1.73007e-50	1.46419e-49	solute carrier family 25 (mitochondrialdicarboxylate transporter), member 10
CNAG_04124	409.333	132.333	2.32372	Up	1.21644	1.73832e-19	6.50552e-19	hypothetical protein
CNAG_00068	743.333	239.667	2.32577	Up	1.21771	3.48797e-29	1.81162e-28	specific RNA polymerase II transcription factor
CNAG_06734	63.6667	20.6667	2.33213	Up	1.22165	0.000663259	0.00104175	DNA-directed RNA polymerase I, II, and III subunitrpabc5
CNAG_00833	165	53	2.33347	Up	1.22248	6.44856e-09	1.46776e-08	hypothetical protein
CNAG_04143	48	15.3333	2.33661	Up	1.22441	0.00179047	0.00271439	hypothetical protein, variant
CNAG_05086	658.667	212.333	2.3384	Up	1.22552	1.5841e-22	6.66101e-22	hypothetical protein
CNAG_06217	290.333	93	2.3387	Up	1.2257	1.94154e-14	5.91508e-14	hypothetical protein
CNAG_06011	212.333	68	2.33992	Up	1.22646	1.10491e-09	2.62137e-09	hypothetical protein
CNAG_01187	2988	954.333	2.34893	Up	1.23201	3.99772e-80	5.28984e-79	ribosome production factor 2
CNAG_01124	217.667	69.6667	2.34896	Up	1.23202	2.59907e-11	6.74182e-11	hypothetical protein
CNAG_00858	464.667	148	2.34993	Up	1.23262	1.21489e-17	4.26652e-17	hypothetical protein
CNAG_07974	736.333	236.667	2.35365	Up	1.2349	9.49159e-16	3.08326e-15	hypothetical protein
CNAG_03259	172.333	55	2.35523	Up	1.23587	3.65142e-09	8.41732e-09	hypothetical protein
CNAG_02523	2047.33	651.333	2.35802	Up	1.23758	3.49176e-68	4.03579e-67	hypothetical protein
CNAG_00507	146.333	46.6667	2.35894	Up	1.23814	1.75225e-08	3.89007e-08	nitrilase
CNAG_02375	2487.67	789.667	2.36374	Up	1.24107	2.16421e-75	2.72838e-74	polyphosphoinositide phosphatase
CNAG_03340	272.667	86.6667	2.3644	Up	1.24147	5.64268e-14	1.68371e-13	flavonol synthase
CNAG_02010	623.333	197.667	2.3657	Up	1.24227	3.01585e-28	1.52254e-27	tartrate transporter, variant
CNAG_07990	1872.67	592.667	2.36574	Up	1.24229	1.72764e-48	1.38815e-47	hypothetical protein
CNAG_00819	4286.33	1381.67	2.36665	Up	1.24285	0.0145843	0.0201874	small subunit ribosomal protein S30
CNAG_03312	189.667	60.3333	2.36921	Up	1.24441	6.15061e-10	1.48188e-09	hypothetical protein
CNAG_00801	378	120.333	2.37108	Up	1.24555	8.69353e-16	2.8254e-15	hypothetical protein
CNAG_06610	814	257	2.37206	Up	1.24614	9.60524e-31	5.18683e-30	MFS transporter
CNAG_03038	1292.67	409.333	2.3722	Up	1.24622	5.53297e-51	4.75507e-50	hypothetical protein
CNAG_04681	232.333	73.6667	2.37258	Up	1.24646	1.2555e-11	3.3134e-11	hypothetical protein
CNAG_04440	316.333	100.333	2.3736	Up	1.24708	3.55649e-15	1.12462e-14	thiamine pyrophosphokinase
CNAG_05962	747	236	2.37417	Up	1.24742	8.49223e-26	3.94942e-25	hypothetical protein, variant 2
CNAG_00903	986	311.333	2.377	Up	1.24914	3.10136e-41	2.15672e-40	hypothetical protein, variant 1
CNAG_03387	260.333	82.6667	2.37948	Up	1.25065	8.34306e-12	2.22204e-11	hypothetical protein
CNAG_07767	111.667	35	2.38326	Up	1.25294	1.54624e-06	3.00637e-06	hypothetical protein
CNAG_04731	868	273.333	2.38345	Up	1.25305	8.21962e-39	5.42739e-38	hypothetical protein
CNAG_00305	15718.3	4941.33	2.38382	Up	1.25327	1.67088e-116	3.22055e-115	chaperone activator
CNAG_06943	153	48	2.38552	Up	1.2543	2.88944e-08	6.33037e-08	hypothetical protein
CNAG_03630	397.667	125.333	2.38812	Up	1.25587	1.12264e-19	4.22513e-19	hypothetical protein
CNAG_00798	18	5.66667	2.39049	Up	1.25731	0.0453588	0.0588976	hypothetical protein
CNAG_05018	502.333	157.667	2.39142	Up	1.25787	5.4494e-24	2.41475e-23	hypothetical protein
CNAG_05130	1217.33	382	2.39385	Up	1.25933	1.00878e-50	8.61405e-50	hypothetical protein
[truncated: 476 more rows]

## Sheet: 40°C Cnhsf3Δ vs  30°C Cnhsf3Δ
Table S4. Transcriptome analysis in C. neoformans knock-outs or wild-type cells at indicated temperatured.
Gene ID	Cnhsf3Δ(40 °C)	Cnhsf3Δ(30 °C)	Fold change (hsf3Δ(40 °C)/hsf3Δ(30 °C))	Regulation	log2(fold change)	p-value	padj	Description	dC. neoformans Cnhsf3Δ cells were grown in YPD medium at 30°C and 40°C, respectively. RNA samples were isolated and subjected to transcriptome analysis. Genes with differential expressions greater than 1.5 or less than 0.667, and padj<0.05 were considered to have significantly changed.
CNAG_00269	4.66667	103.333	0.0298937	Down	-5.06401	2.14473e-15	6.39771e-15	Sorbitol dehydrogenase
CNAG_04632	0	3.33333	0.037001	Down	-4.75629	0.00302243	0.00438717	uracil permease
CNAG_00735	116.333	1360	0.0572791	Down	-4.12585	1.13613e-290	5.91495e-289	aldehyde dehydrogenase family 7 member A1
CNAG_06294	306	2911.33	0.0707011	Down	-3.82212	0	0	hypothetical protein
CNAG_00827	54	373.667	0.0973801	Down	-3.36023	1.27752e-100	1.93048e-99	ribose 5-phosphate isomerase
CNAG_00984	8194	53210	0.103307	Down	-3.27499	0	0	glucose and ribitol dehydrogenase
CNAG_00247	173	1112.33	0.104571	Down	-3.25744	1.28699e-215	4.35356e-214	alpha-aminoadipic semialdehyde synthase
CNAG_00393	1761.67	10513.7	0.112577	Down	-3.15102	0	0	1,4-alpha-glucan-branching enzyme
CNAG_03143	21288	125574	0.113134	Down	-3.1439	1.60229e-109	2.62996e-108	hypothetical protein
CNAG_04105	7487	42809.7	0.116984	Down	-3.09562	0	0	hypothetical protein
CNAG_07745	35329.3	188116	0.12633	Down	-2.98473	0	0	alcohol dehydrogenase, propanol-preferring
CNAG_05662	279.333	1458.33	0.128495	Down	-2.96022	4.82055e-27	2.13308e-26	Polyol transporter protein 1
CNAG_06493	646.667	3363.67	0.128844	Down	-2.9563	0	0	hypothetical protein
CNAG_03058	12459.7	63276.3	0.13131	Down	-2.92895	1.25909e-74	1.43429e-73	hypothetical protein
CNAG_05939	3064.33	15431.7	0.13343	Down	-2.90584	0	0	hypothetical protein
CNAG_02722	13	64.6667	0.133626	Down	-2.90372	4.85835e-16	1.4831e-15	aldose reductase
CNAG_04879	2839	13844.3	0.137891	Down	-2.8584	0	0	Glycogen debranching enzyme
CNAG_01446	13441.7	63704.3	0.14033	Down	-2.83311	1.41445e-41	9.02862e-41	heat shock protein, 12Kda
CNAG_01952	247.333	1174.33	0.141441	Down	-2.82173	3.95567e-250	1.68978e-248	aryl-alcohol dehydrogenase
CNAG_04621	2208.33	10465.7	0.141668	Down	-2.81942	0	0	glycogen(starch) synthase
CNAG_00848	42067.3	192303	0.147105	Down	-2.76509	0	0	hypothetical protein
CNAG_06169	5229.67	23493	0.149538	Down	-2.74141	0	0	hypothetical protein
CNAG_01743	1095.67	4731	0.153937	Down	-2.69959	4.59374e-40	2.8424e-39	hypothetical protein
CNAG_00866	4595.67	19553.7	0.158061	Down	-2.66145	0	0	transketolase
CNAG_06290	6147	25893.7	0.15934	Down	-2.64982	0	0	Low-affinity glucose transporter HXT2
CNAG_03759	2297.33	9583.33	0.161052	Down	-2.63441	0	0	conidiation-specific protein 6
CNAG_02526	140.333	582.333	0.161177	Down	-2.63328	5.21493e-106	8.35391e-105	hypothetical protein
CNAG_05167	6463	26718.3	0.162121	Down	-2.62486	0	0	hypothetical protein
CNAG_01052	13004	53949.7	0.162156	Down	-2.62455	0	0	hypothetical protein
CNAG_06923	37968.3	157456	0.162235	Down	-2.62385	0	0	xylulose 5-phosphate/fructose 6-phosphate phosphoketolase
CNAG_04744	6572.67	27006.3	0.163444	Down	-2.61313	0	0	mannose-6-phosphate isomerase, class I
CNAG_03199	64.3333	254.333	0.168535	Down	-2.56888	6.22999e-43	4.13925e-42	FAD dependent oxidoreductase
CNAG_06238	2760	10825.7	0.171232	Down	-2.54598	0	0	Glutathione S-transferase
CNAG_05387	3443.67	13482	0.171538	Down	-2.5434	0	0	galactose transporter
CNAG_01750	3406.67	13257.3	0.172922	Down	-2.53181	0	0	hsp72-like protein
CNAG_00091	38452.7	149410	0.173621	Down	-2.52599	0	0	hypothetical protein
CNAG_00834	3798.67	14344	0.177963	Down	-2.49035	0	0	Phosphatidylserine decarboxylase
CNAG_03084	734.667	2750	0.179003	Down	-2.48194	5.19014e-296	2.76697e-294	endoribonuclease L-PSP
CNAG_03572	7548	28175.7	0.180123	Down	-2.47295	0	0	opsin 1
CNAG_04326	3071	11350	0.181634	Down	-2.46089	0	0	malate dehydrogenase (oxaloacetate- decarboxylating)
CNAG_04386	131	474	0.183035	Down	-2.44981	2.38273e-11	5.84844e-11	hypothetical protein
CNAG_00522	4223	15427.7	0.183965	Down	-2.4425	0	0	C2 domain-containing protein
CNAG_06432	8421.67	30706	0.184255	Down	-2.44022	0	0	Acetate kinase
CNAG_00057	8688	31633.7	0.18463	Down	-2.43729	0	0	fructose-1,6-bisphosphatase I
CNAG_04098	1640	5962.33	0.184874	Down	-2.43539	0	0	ATP-binding cassette, subfamily G (WHITE), member 2, PDR
CNAG_06109	19849.7	71662.7	0.186155	Down	-2.42543	0	0	hypothetical protein
CNAG_05449	2961.33	10490.3	0.190071	Down	-2.39539	0	0	Copper-detoxifying metallothionein 1
CNAG_01031	12348	43736.7	0.1901	Down	-2.39517	0	0	hypothetical protein
CNAG_04656	1149.33	3954.67	0.19536	Down	-2.35579	0	0	arginine-tRNA-protein transferase
CNAG_03040	7502.33	25737.7	0.195842	Down	-2.35224	0	0	transketolase
CNAG_01954	462.667	1582.67	0.196832	Down	-2.34496	1.11369e-210	3.6203e-209	aldo-keto reductase
CNAG_00139	10995	36901.3	0.200407	Down	-2.319	0	0	hypothetical protein
CNAG_02690	725	2422.67	0.200513	Down	-2.31824	3.68894e-246	1.5269e-244	pirin
CNAG_04891	436.333	1443.33	0.203128	Down	-2.29954	8.77116e-227	3.21159e-225	hypothetical protein
CNAG_04163	5879	19353.3	0.203937	Down	-2.2938	0	0	hypothetical protein
CNAG_01995	3.66667	12	0.204193	Down	-2.29199	0.000819485	0.00124539	hypothetical protein
CNAG_03771	22869.7	75234.3	0.204472	Down	-2.29003	0	0	DNA binding protein Ncp1
CNAG_05383	1916.33	6273.33	0.204804	Down	-2.28769	0	0	hypothetical protein
CNAG_06220	21204	68607	0.207178	Down	-2.27106	0	0	allergen
CNAG_05251	3914.67	12430.7	0.211806	Down	-2.23918	0	0	hypothetical protein
CNAG_06453	15454.3	48995.3	0.21211	Down	-2.23711	0	0	benzodiazapine receptor
CNAG_03408	11692.7	36730.3	0.213741	Down	-2.22607	0	0	hypothetical protein
CNAG_01464	53125	166299	0.214843	Down	-2.21864	0	0	Flavohemoglobin
CNAG_00686	13294.7	41405.3	0.215345	Down	-2.21528	0	0	hypothetical protein
CNAG_02751	18918	58750	0.216685	Down	-2.20633	0	0	Short-chain dehydrogenase
CNAG_00876	1043	3229.67	0.216872	Down	-2.20508	0	0	ferric-chelate reductase
CNAG_02070	28281	87096.3	0.217568	Down	-2.20046	0	0	hypothetical protein
CNAG_01102	16838.3	51653	0.219271	Down	-2.18921	0	0	oxidoreductase
CNAG_04587	12292.3	37496	0.22049	Down	-2.18121	0	0	hypothetical protein
CNAG_04409	547	1652.67	0.222446	Down	-2.16847	2.5706e-221	9.11196e-220	hypothetical protein
CNAG_02335	18050	54465.7	0.222542	Down	-2.16785	0	0	hypothetical protein
CNAG_01558	39036.3	118113	0.222903	Down	-2.16552	0	0	chlorophyll synthesis pathway protein BchC
CNAG_05607	3002.67	8877	0.227171	Down	-2.13815	0	0	cytoplasmic protein
CNAG_04106	5895.33	17427.3	0.227432	Down	-2.13649	0	0	hypothetical protein
CNAG_02673	12147.3	35759.3	0.228718	Down	-2.12836	0	0	NAD dependent epimerase/dehydratase
CNAG_05310	3.66667	10.6667	0.229258	Down	-2.12495	0.00298539	0.00433718	nipsnap family protein
CNAG_03667	6181.67	18033.3	0.229898	Down	-2.12093	0	0	hypothetical protein
CNAG_01753	5072.33	14827.7	0.229935	Down	-2.1207	0	0	hypothetical protein
CNAG_05682	10900.3	31671.7	0.231079	Down	-2.11354	0	0	hypothetical protein
CNAG_06422	2523.33	7330.67	0.231584	Down	-2.1104	2.18731e-281	1.07972e-279	hypothetical protein
CNAG_01942	557	1598.33	0.233161	Down	-2.1006	2.95514e-151	6.83788e-150	hypothetical protein
CNAG_05685	688	1978.67	0.233326	Down	-2.09958	1.58236e-235	6.13071e-234	neutral amino acid transporter
CNAG_00575	12037.7	34699.7	0.233361	Down	-2.09936	0	0	Catalase 3
CNAG_02843	10027.3	28866.3	0.233514	Down	-2.09842	0	0	hypothetical protein
CNAG_07902	2293	6530.67	0.235824	Down	-2.08422	0	0	AAT family amino acid transporter
CNAG_06866	825	2334.33	0.235865	Down	-2.08397	2.53129e-37	1.48229e-36	hypothetical protein
CNAG_00732	3346.67	9459.67	0.237861	Down	-2.07181	0	0	hypothetical protein, variant 2
CNAG_04807	935	2622	0.239447	Down	-2.06222	1.23106e-262	5.5431e-261	hypothetical protein
CNAG_07775	650	1819	0.240053	Down	-2.05857	1.17697e-179	3.18835e-178	hypothetical protein
CNAG_04206	1475.67	4120.67	0.240111	Down	-2.05823	1.63109e-232	6.14102e-231	hypothetical protein
CNAG_04322	12036.7	33416.7	0.241282	Down	-2.05121	0	0	hypothetical protein
CNAG_07347	9763.67	27095	0.242607	Down	-2.04331	0	0	Heat shock protein
CNAG_04659	28798	79758.7	0.243014	Down	-2.04089	0	0	Pyruvate decarboxylase
CNAG_01341	3435.67	9501.33	0.243153	Down	-2.04006	0	0	mannose-6-phosphate isomerase
CNAG_01751	3374	9218	0.243918	Down	-2.03553	1.77459e-32	9.08982e-32	hypothetical protein
CNAG_05229	1048	2882.67	0.244069	Down	-2.03464	4.52007e-268	2.09179e-266	Stomatin family protein
CNAG_02788	404.333	1113.33	0.244093	Down	-2.0345	8.33624e-159	2.05469e-157	hypothetical protein
CNAG_02188	687	1892.33	0.244114	Down	-2.03437	4.16845e-204	1.30416e-202	hypothetical protein
CNAG_03566	20951.3	57470.3	0.245436	Down	-2.02658	0	0	hypothetical protein
CNAG_02733	117.667	320.667	0.24635	Down	-2.02122	5.78574e-56	4.84374e-55	Monosaccharide transporter
CNAG_03873	9095.67	24689.3	0.248444	Down	-2.00901	9.61165e-258	4.21395e-256	hypothetical protein
CNAG_06207	29742.3	80355.7	0.248658	Down	-2.00777	0	0	hypothetical protein
CNAG_01588	8429	22610.3	0.248828	Down	-2.00678	1.43512e-41	9.15182e-41	plasma membrane proteolipid 3
CNAG_03705	5790.67	15590	0.249195	Down	-2.00465	0	0	hypothetical protein
CNAG_02591	229	610	0.249417	Down	-2.00337	1.23948e-12	3.24936e-12	hypothetical protein
CNAG_02362	1545.67	4150	0.249707	Down	-2.00169	1.02798e-285	5.26958e-284	hypothetical protein
CNAG_03983	9371.33	25192.7	0.249863	Down	-2.00079	0	0	oxidoreductase
CNAG_03454	88.3333	234	0.251003	Down	-1.99422	8.66826e-09	1.86822e-08	hypothetical protein
CNAG_01615	1297.67	3472.33	0.251179	Down	-1.99321	0	0	aldo-keto reductase
CNAG_05633	7.66667	20.3333	0.252182	Down	-1.98746	5.70328e-05	9.53744e-05	ubiquinol-cytochrome c reductase subunit 9
CNAG_00995	21945.7	58293.3	0.25314	Down	-1.98199	0	0	hypothetical protein
CNAG_06576	41599.7	109832	0.254658	Down	-1.97337	0	0	cAMP-regulated gene 1
CNAG_07540	319	839.667	0.255242	Down	-1.97006	5.12835e-97	7.4456e-96	hypothetical protein
CNAG_01262	528.333	1388.33	0.255917	Down	-1.96625	2.67669e-158	6.53387e-157	guanine nucleotide-binding protein subunit beta
CNAG_03565	5633	14785.3	0.255933	Down	-1.96616	0	0	plasma-membrane proton-efflux P-type ATPase
CNAG_06759	2583.67	6769.33	0.256161	Down	-1.96488	0	0	dehydrogenase
CNAG_01417	326	851.667	0.256262	Down	-1.96431	1.07967e-90	1.47135e-89	hypothetical protein
CNAG_02225	591	1531	0.258951	Down	-1.94925	8.35565e-159	2.05469e-157	glucan 1,3-beta-glucosidase
CNAG_03492	47333	120937	0.263306	Down	-1.92519	0	0	hypothetical protein
CNAG_07512	909.333	2304.67	0.264768	Down	-1.9172	6.56494e-202	2.00682e-200	hypothetical protein
CNAG_02986	15774.3	39946.3	0.265375	Down	-1.91389	0	0	ADP-ribose pyrophosphatase
CNAG_04443	3810.33	9588.67	0.266617	Down	-1.90716	0	0	hypothetical protein
CNAG_01348	3184	7967	0.267681	Down	-1.90142	2.80071e-202	8.60088e-201	cyanate hydratase
CNAG_03782	308	771	0.26823	Down	-1.89846	4.24091e-106	6.80997e-105	hypothetical protein
CNAG_06602	4237.67	10539.3	0.269958	Down	-1.88919	0	0	cysteine-type peptidase
CNAG_02129	53080.3	132242	0.269987	Down	-1.88904	0	0	hypothetical protein
CNAG_02000	1625.33	4019	0.271579	Down	-1.88056	0	0	Short-chain dehydrogenase
CNAG_03142	30007.3	73613.7	0.272599	Down	-1.87515	3.03241e-225	1.09826e-223	hypothetical protein
CNAG_01384	529	1299.67	0.273641	Down	-1.86965	1.40034e-156	3.35678e-155	hypothetical protein
CNAG_02967	2091.33	5127.67	0.273831	Down	-1.86864	0	0	hypothetical protein
CNAG_05420	24.3333	59	0.275555	Down	-1.85959	1.38232e-10	3.2689e-10	Nutrient and stress factor 1, putative
CNAG_02182	24830	60053	0.277746	Down	-1.84816	0	0	D-lactaldehyde dehydrogenase
CNAG_02079	7660	18528.7	0.278015	Down	-1.84677	0	0	cytoplasmic protein
CNAG_06388	22882	54865.7	0.279074	Down	-1.84128	1.38029e-226	5.02636e-225	hypothetical protein
CNAG_02701	484.667	1165	0.279185	Down	-1.8407	5.92645e-120	1.05037e-118	hypothetical protein
CNAG_03113	8200	19661	0.280235	Down	-1.83529	0	0	trehalose synthase
CNAG_04388	9301	22126	0.282072	Down	-1.82587	0	0	mitochondrial manganese superoxide dismutase
CNAG_07939	7576.67	17996	0.28219	Down	-1.82526	7.25755e-264	3.29009e-262	hypothetical protein
CNAG_06448	300	714.667	0.282464	Down	-1.82386	2.70171e-89	3.64457e-88	Cystathionine gamma-lyase
CNAG_04757	5266.33	12493.7	0.283023	Down	-1.82101	0	0	mitochondrial protein
CNAG_04076	569.333	1345.33	0.28317	Down	-1.82026	4.00556e-92	5.52651e-91	hypothetical protein
CNAG_05891	725.667	1707.67	0.285283	Down	-1.80954	3.34841e-179	9.03392e-178	TDG/mug DNA glycosylase
CNAG_05929	116.667	274	0.285878	Down	-1.80653	6.12713e-41	3.85564e-40	MFS transporter, SP family, general alpha glucoside:H symporter
CNAG_06770	49847	116705	0.287065	Down	-1.80055	0	0	fructose-bisphosphate aldolase 1
CNAG_06267	4381.67	10228.3	0.287714	Down	-1.7973	0	0	hypothetical protein
CNAG_06668	5946	13849.3	0.28822	Down	-1.79476	0	0	mitochondrial protein
CNAG_00766	1049	2443.67	0.288273	Down	-1.79449	6.89453e-215	2.29726e-213	hypothetical protein
CNAG_06075	33080	76824	0.288712	Down	-1.7923	0	0	hypothetical protein
CNAG_06298	27191.3	63172.3	0.288803	Down	-1.79184	0	0	hypothetical protein
CNAG_06800	9849.33	22619.7	0.29169	Down	-1.77749	2.11039e-278	1.03409e-276	hypothetical protein
CNAG_07652	5.33333	12.3333	0.291703	Down	-1.77743	0.00434836	0.00621168	hypothetical protein
CNAG_00961	6067	13934.3	0.292783	Down	-1.7721	0	0	hypothetical protein
CNAG_06074	1463	3341.67	0.293289	Down	-1.76961	2.13138e-194	6.12221e-193	cytoplasmic protein, variant
CNAG_02734	11	24.6667	0.294078	Down	-1.76573	0.000274745	0.00043479	hypothetical protein
CNAG_05994	4387	10007	0.294494	Down	-1.76369	0	0	multidrug transporter
CNAG_02230	22537.7	51359	0.294832	Down	-1.76203	0	0	phosphoketolase
CNAG_01735	6566	14834	0.295133	Down	-1.76056	1.2691e-29	6.04562e-29	hypothetical protein
CNAG_05077	2870	6523.33	0.295697	Down	-1.75781	4.84204e-304	2.66672e-302	glycosyl hydrolase
CNAG_06396	1985	4483	0.296419	Down	-1.75429	9.59754e-169	2.47899e-167	hypothetical protein
CNAG_01043	12745.3	28813	0.296637	Down	-1.75323	0	0	hypothetical protein
CNAG_03679	822	1848.33	0.297537	Down	-1.74886	9.38144e-101	1.4241e-99	hypothetical protein
CNAG_03046	7	15.6667	0.298171	Down	-1.74579	0.00140105	0.00209012	hypothetical protein
CNAG_04737	21335.3	47600.3	0.301309	Down	-1.73069	0	0	hypothetical protein
CNAG_00519	4530.67	10111	0.30149	Down	-1.72982	0	0	lathosterol oxidase
CNAG_03881	2791.33	6178.33	0.302974	Down	-1.72273	2.71618e-246	1.13129e-244	hypothetical protein
CNAG_03688	3444.67	7579	0.30442	Down	-1.71586	1.11328e-213	3.67273e-212	hypothetical protein
CNAG_06666	10491	23109.7	0.304935	Down	-1.71343	0	0	starch phosphorylase
CNAG_01846	10874.7	23950	0.305167	Down	-1.71233	0	0	flavoprotein
CNAG_02768	626.333	1377.33	0.305598	Down	-1.71029	2.75239e-138	5.66108e-137	hypothetical protein
CNAG_02877	6633.33	14568	0.305708	Down	-1.70977	0	0	hypothetical protein
CNAG_04253	779	1713.33	0.306098	Down	-1.70793	9.02874e-141	1.89206e-139	Transmembrane protein
CNAG_04361	8806.33	19311.7	0.306401	Down	-1.70651	0	0	hypothetical protein
CNAG_03991	1756.67	3848.67	0.306679	Down	-1.7052	1.52219e-250	6.54445e-249	Integral membrane protein
CNAG_02943	32081	70148.3	0.307679	Down	-1.7005	0	0	cytoplasmic protein, variant
CNAG_00453	13947	30367.3	0.30824	Down	-1.69788	0	0	mitochondrial protein
CNAG_02655	3122	6807	0.308401	Down	-1.69712	1.99037e-273	9.54232e-272	hypothetical protein
CNAG_04903	10574.3	22864.7	0.310341	Down	-1.68807	0	0	hypothetical protein
CNAG_00921	939.667	2020.33	0.31131	Down	-1.68358	1.53249e-114	2.5986e-113	glutathione transferase
CNAG_07559	4837.67	10393	0.31299	Down	-1.67581	0	0	glucose-6-phosphate 1-epimerase
CNAG_02685	8069.33	17247	0.314355	Down	-1.66953	1.41524e-299	7.66759e-298	hypothetical protein
CNAG_01370	63	134.333	0.314556	Down	-1.66861	3.86068e-18	1.27807e-17	hypothetical protein
CNAG_03824	7585.67	16228.3	0.314685	Down	-1.66802	7.5493e-260	3.3539e-258	solute carrier family 25 (mitochondrial phosphate transporter), member 3
CNAG_03995	1057.33	2256.33	0.314732	Down	-1.6678	1.51946e-153	3.59066e-152	hypothetical protein
CNAG_00445	1830	3889	0.315874	Down	-1.66258	1.91968e-204	6.03431e-203	nonhistone chromosomal protein
CNAG_06313	13963.7	29716.3	0.315946	Down	-1.66225	0	0	phosphoglucomutase
CNAG_06286	374	797	0.316119	Down	-1.66146	1.3475e-74	1.52977e-73	hypothetical protein
CNAG_00588	959	2031	0.316471	Down	-1.65986	1.57224e-147	3.50414e-146	hypothetical protein
CNAG_05162	202.667	424.333	0.316848	Down	-1.65814	3.31285e-06	6.06506e-06	V-type proton ATPase subunit E
CNAG_00130	20040.7	42420.3	0.317596	Down	-1.65474	0	0	CAMK/CAMK1/CAMK1-RCK protein kinase
CNAG_05178	44.6667	93	0.318539	Down	-1.65046	1.8906e-10	4.43314e-10	hypothetical protein
CNAG_01892	2506.33	5293	0.318707	Down	-1.6497	2.8071e-209	8.95047e-208	hypothetical protein
CNAG_01521	585.333	1223.33	0.321058	Down	-1.6391	1.26447e-116	2.18868e-115	metallo-beta-lactamase
CNAG_03563	4209.67	8768	0.322564	Down	-1.63234	0	0	aspartate-tRNA(Asn) ligase
CNAG_04112	1699.33	3532	0.322776	Down	-1.63139	2.04019e-191	5.81017e-190	oxidoreductase
CNAG_03638	2040.67	4235	0.32382	Down	-1.62673	2.45975e-244	1.01184e-242	heterokaryon incompatibility protein Het-C
CNAG_03765	15523	32199.7	0.323979	Down	-1.62603	0	0	trehalose-phosphatase
CNAG_05839	763.333	1566	0.324641	Down	-1.62308	4.98379e-17	1.57562e-16	cytochrome c oxidase subunit 6B
CNAG_00626	12234.3	25380.7	0.325137	Down	-1.62088	6.14016e-165	1.53827e-163	hypothetical protein
CNAG_02226	2357.33	4865.67	0.32544	Down	-1.61954	9.37318e-238	3.69603e-236	hypothetical protein
CNAG_01737	11567	23813	0.326657	Down	-1.61415	9.03702e-308	5.06073e-306	C-4 methyl sterol oxidase, putative
CNAG_06511	1714.67	3527	0.326843	Down	-1.61333	2.31446e-227	8.56864e-226	hypothetical protein
CNAG_06853	1410.67	2884.67	0.32705	Down	-1.61242	5.64197e-108	9.21521e-107	hypothetical protein
CNAG_05602	2795.67	5719	0.328215	Down	-1.60729	1.1488e-275	5.58804e-274	1-pyrroline-5-carboxylate dehydrogenase
CNAG_02815	16851.7	34240.7	0.330369	Down	-1.59785	0	0	glycerol-3-phosphate dehydrogenase
CNAG_02896	3503	7130.33	0.330402	Down	-1.5977	3.99936e-257	1.74195e-255	hydroxymethylglutaryl-CoA synthase
CNAG_06880	1008.33	2050.33	0.331043	Down	-1.59491	1.89287e-132	3.68833e-131	mitochondrial protein
CNAG_04625	6700	13599.7	0.331614	Down	-1.59242	4.37094e-250	1.85528e-248	cerevisin
CNAG_01691	3104.33	6289.67	0.331625	Down	-1.59238	8.54084e-293	4.51716e-291	hypothetical protein
CNAG_06301	5809.33	11765.7	0.332	Down	-1.59075	5.42895e-269	2.52997e-267	AGC/AKT protein kinase
CNAG_00180	1590.33	3186.67	0.334485	Down	-1.57999	1.26712e-145	2.7595e-144	ubiquitin carboxyl-terminal hydrolase L3
CNAG_05097	2025.33	4066.33	0.334932	Down	-1.57806	2.20027e-216	7.48091e-215	YjeF family protein
CNAG_00093	8829.67	17691.7	0.335217	Down	-1.57683	0	0	hypothetical protein
CNAG_05982	235	468	0.337125	Down	-1.56864	3.1796e-53	2.56835e-52	MFS transporter, SP family, general alpha glucoside:H symporter
CNAG_00465	2334.33	4619.67	0.337199	Down	-1.56833	1.18418e-29	5.66095e-29	hypothetical protein
CNAG_01745	14839.3	29466.7	0.338559	Down	-1.56252	0	0	glycerol-3-phosphate dehydrogenase (NAD())
CNAG_01924	2074.33	4114	0.339149	Down	-1.56001	1.58569e-207	5.03192e-206	hypothetical protein
CNAG_01893	2727	5420.33	0.339151	Down	-1.56	2.46817e-143	5.27176e-142	glutathione S-transferase Gst3
CNAG_07999	22.3333	43.6667	0.341071	Down	-1.55185	1.57988e-06	2.95905e-06	hypothetical protein
CNAG_02041	5088.67	10035.7	0.34111	Down	-1.55169	1.44409e-251	6.24895e-250	hypothetical protein
CNAG_05785	70.6667	139	0.341706	Down	-1.54917	1.47343e-17	4.75264e-17	putative transcription factor
CNAG_05665	2699.33	5293.33	0.342543	Down	-1.54564	2.68705e-266	1.23493e-264	hypothetical protein
CNAG_06404	12640.7	24823	0.343262	Down	-1.54262	9.68337e-151	2.21752e-149	hypothetical protein
CNAG_02407	2659.67	5198.33	0.343728	Down	-1.54066	2.86031e-195	8.25156e-194	Phospholipase D
CNAG_03213	4211.33	8213.67	0.343757	Down	-1.54054	5.65359e-225	2.03652e-223	UV damage endonuclease UvdE, variant
CNAG_03397	3778.67	7372.33	0.344468	Down	-1.53756	7.51125e-229	2.79637e-227	hypothetical protein
CNAG_04314	5721	11139.3	0.34461	Down	-1.53696	4.12494e-305	2.29072e-303	NAD kinase
CNAG_01604	416	807.667	0.344843	Down	-1.53599	6.04345e-66	6.02898e-65	TIGR01458 family HAD hydrolase
CNAG_02444	1289.33	2508.33	0.345484	Down	-1.53331	1.78107e-147	3.95634e-146	hypothetical protein
CNAG_06541	18410.7	35679.3	0.34667	Down	-1.52837	0	0	hypothetical protein
CNAG_03007	4647	8898.33	0.347076	Down	-1.52668	1.40764e-11	3.49759e-11	hypothetical protein
CNAG_05292	8842.67	17073.7	0.348198	Down	-1.52202	4.13313e-292	2.16876e-290	alpha,alpha-trehalose-phosphate synthase (UDP- forming)
CNAG_05768	2911.33	5623.33	0.348266	Down	-1.52174	4.62815e-207	1.46171e-205	hypothetical protein
CNAG_02775	27129	52304.3	0.348434	Down	-1.52104	0	0	BCS-inducible membrane protein
CNAG_02989	2171	4172.33	0.349614	Down	-1.51617	4.31848e-215	1.44615e-213	PX domain-containing protein
CNAG_06297	8558.67	16292.7	0.349934	Down	-1.51485	1.66942e-19	5.8094e-19	hypothetical protein
CNAG_01112	3198.67	6103	0.352148	Down	-1.50574	6.85824e-247	2.87442e-245	xenobiotic reductase
CNAG_07747	980.667	1867	0.35282	Down	-1.503	5.40232e-144	1.15759e-142	acyl-CoA oxidase
CNAG_07521	292	554.667	0.354343	Down	-1.49678	6.18739e-53	4.94991e-52	hypothetical protein
CNAG_02585	4472.33	8472.67	0.35471	Down	-1.49529	4.67602e-283	2.34293e-281	hypothetical protein
CNAG_07618	61.3333	115	0.354929	Down	-1.4944	5.88392e-11	1.41656e-10	hypothetical protein
CNAG_04142	102.667	194.333	0.354953	Down	-1.4943	9.74036e-22	3.65072e-21	tartrate transporter
CNAG_02313	565.333	1068	0.355721	Down	-1.49118	7.4012e-93	1.0254e-91	hypothetical protein, variant
CNAG_05260	8104.67	15267.3	0.356383	Down	-1.4885	0	0	Glutamate decarboxylase
CNAG_01492	8269.67	15532	0.358232	Down	-1.48103	1.6958e-240	6.8077e-239	hypothetical protein
CNAG_02422	1224	2288	0.358321	Down	-1.48067	1.67886e-95	2.39058e-94	hypothetical protein
CNAG_04690	918.667	1713	0.358389	Down	-1.4804	3.74357e-67	3.84987e-66	acylpyruvate hydrolase
CNAG_00826	42	78.6667	0.359088	Down	-1.47759	2.1317e-10	4.98093e-10	dihydroxyacetone kinase
CNAG_04804	2767.67	5175.67	0.359518	Down	-1.47587	1.97459e-210	6.35684e-209	sterol regulatory element-binding protein
CNAG_06494	3370	6290.33	0.359624	Down	-1.47544	6.92962e-220	2.41775e-218	cold-induced thioredoxin domain-containing protein
CNAG_02542	19531.7	36373.3	0.360831	Down	-1.47061	3.69552e-303	2.0186e-301	fructosamine kinase
CNAG_05871	1248	2316.33	0.361126	Down	-1.46942	2.97371e-121	5.35589e-120	hypothetical protein
CNAG_00727	3528.67	6564.33	0.361216	Down	-1.46907	1.01348e-241	4.09323e-240	mitochondrial protein with role in iron accumulation
CNAG_00121	6260.33	11638.7	0.361227	Down	-1.46902	5.23579e-273	2.49224e-271	glycerol-3-phosphate dehydrogenase (NAD())
CNAG_03769	11721.7	21740.7	0.361843	Down	-1.46656	1.05556e-282	5.24946e-281	Hexokinase
CNAG_01252	522.333	967.333	0.362344	Down	-1.46457	4.64267e-78	5.63547e-77	thiosulfate/3-mercaptopyruvate sulfurtransferase
CNAG_02047	1014.67	1876.33	0.363455	Down	-1.46015	5.03616e-135	1.01393e-133	hypothetical protein
CNAG_05431	1295.67	2394	0.363721	Down	-1.4591	8.08757e-147	1.79055e-145	pH-response transcription factor pacC/RIM101
CNAG_01097	2006.67	3699.33	0.364233	Down	-1.45707	1.47425e-195	4.27148e-194	short-chain dehydrogenase/reductase SDR
CNAG_04200	1197.33	2202.67	0.364875	Down	-1.45452	3.8075e-135	7.68885e-134	C2 domain-containing protein
CNAG_03083	308.667	566.667	0.365244	Down	-1.45307	1.88757e-52	1.49392e-51	cupin domain-containing protein
CNAG_00400	1267	2317	0.365472	Down	-1.45217	1.42999e-69	1.52715e-68	secondary thiamine-phosphate synthase enzyme
CNAG_01686	4579.33	8405.33	0.365543	Down	-1.45189	8.78682e-213	2.87036e-211	hypothetical protein
CNAG_03746	141.333	259.333	0.366451	Down	-1.44831	5.27105e-28	2.38954e-27	hypothetical protein
CNAG_06577	4091	7486	0.367321	Down	-1.44489	1.42839e-234	5.50219e-233	hypothetical protein
CNAG_03517	7810.33	14280	0.367586	Down	-1.44385	1.37433e-290	7.09966e-289	NADH dehydrogenase
CNAG_07522	2745	5011	0.367715	Down	-1.44334	1.40363e-215	4.72414e-214	hypothetical protein
CNAG_04657	2892.33	5277	0.368047	Down	-1.44204	1.2663e-210	4.09641e-209	Short-chain dehydrogenase
CNAG_01897	4276.33	7809	0.36805	Down	-1.44203	7.40162e-215	2.45395e-213	bromodomain-containing factor 1
CNAG_05809	3326.67	6078.33	0.368249	Down	-1.44125	2.49883e-198	7.36824e-197	ferrochelatase
CNAG_06829	3097	5637	0.369433	Down	-1.43661	7.52329e-213	2.46971e-211	Squalene monooxygenase
CNAG_04548	20	36.3333	0.369473	Down	-1.43646	2.65128e-05	4.5431e-05	hypothetical protein
CNAG_06437	167.667	302.667	0.369864	Down	-1.43493	1.03071e-21	3.85664e-21	hypothetical protein
CNAG_02069	1354.67	2452.33	0.370196	Down	-1.43364	1.2872e-118	2.26329e-117	hypothetical protein
CNAG_05300	1268.33	2294	0.371571	Down	-1.42829	2.78559e-151	6.49063e-150	mitochondrial carrier protein
CNAG_02978	140	252	0.371994	Down	-1.42665	6.36854e-25	2.63438e-24	hypothetical protein
CNAG_06088	7228.33	13066	0.372047	Down	-1.42644	3.58594e-233	1.36552e-231	aspartate aminotransferase, mitochondrial
CNAG_07940	349.667	632.333	0.372081	Down	-1.42631	2.41263e-56	2.04292e-55	hypothetical protein
CNAG_03946	927	1672.33	0.372205	Down	-1.42583	1.66077e-120	2.95919e-119	galactokinase
CNAG_04353	1419.33	2560	0.372324	Down	-1.42537	1.21646e-145	2.6666e-144	hypothetical protein
CNAG_06963	1653	2978	0.372762	Down	-1.42367	2.647e-176	7.08417e-175	Sugar transporter
CNAG_02360	1469.33	2644.33	0.373541	Down	-1.42066	3.99401e-140	8.31752e-139	hypothetical protein
CNAG_01736	181	322.333	0.374313	Down	-1.41768	3.68173e-23	1.45436e-22	DASH complex subunit dad4
CNAG_00115	7046.67	12677.3	0.374333	Down	-1.41761	6.71793e-183	1.84993e-181	chlorophyll synthesis pathway protein BchC
CNAG_04747	605	1088	0.374422	Down	-1.41726	5.80373e-72	6.41394e-71	hypothetical protein
CNAG_01610	615	1101.67	0.374748	Down	-1.41601	3.59246e-87	4.75003e-86	hypothetical protein
CNAG_02470	702	1252.67	0.376146	Down	-1.41064	1.75071e-96	2.52527e-95	phosphoric monoester hydrolase
CNAG_01585	1825	3250.67	0.377213	Down	-1.40655	3.41257e-167	8.64691e-166	hypothetical protein
CNAG_05293	848.333	1508.33	0.377709	Down	-1.40465	1.67232e-111	2.78608e-110	glycogenin glucosyltransferase
CNAG_01155	8788.67	15612	0.378696	Down	-1.40089	1.34887e-220	4.73098e-219	glycerol kinase
CNAG_04680	677.333	1196.33	0.37935	Down	-1.3984	1.30888e-74	1.48846e-73	hypothetical protein
CNAG_03333	10964.7	19437	0.379532	Down	-1.39771	6.29889e-237	2.46917e-235	cytoplasmic protein
CNAG_02834	930.667	1641.33	0.379908	Down	-1.39628	2.12578e-91	2.91485e-90	sterol 3-beta-glucosyltransferase
CNAG_03808	2181	3854.33	0.380071	Down	-1.39566	2.88712e-189	8.18714e-188	aromatic amino acid aminotransferase I
CNAG_06232	679.667	1201.67	0.380135	Down	-1.39541	3.59754e-92	4.97386e-91	transcription factor C subunit 7
CNAG_00674	399.667	705.667	0.380178	Down	-1.39525	5.28434e-59	4.68283e-58	hypothetical protein
CNAG_06291	742.333	1308.33	0.380409	Down	-1.39438	1.06293e-84	1.37274e-83	polysaccharide deacetylase
CNAG_00407	38662.7	68292	0.380529	Down	-1.39392	0	0	glyoxal oxidase
CNAG_00581	7410.67	13055.7	0.381027	Down	-1.39203	3.32498e-210	1.06527e-208	saccharopepsin
CNAG_07551	2738.67	4801.33	0.383213	Down	-1.38378	9.30229e-150	2.10137e-148	hypothetical protein
CNAG_00932	2922.33	5116.33	0.383504	Down	-1.38269	6.92125e-141	1.45499e-139	hypothetical protein
CNAG_04687	49123.7	86113.3	0.383673	Down	-1.38205	1.26312e-273	6.09961e-272	stearoyl-CoA desaturase (delta-9 desaturase)
CNAG_01128	1963.33	3412	0.386722	Down	-1.37063	2.17919e-168	5.607e-167	Hydroxyacylglutathione hydrolase
CNAG_07538	5304.67	9212.67	0.38688	Down	-1.37004	5.47913e-201	1.65968e-199	calcium/proton exchanger
CNAG_02076	1942.67	3369	0.387008	Down	-1.36956	9.2125e-151	2.12429e-149	leukotriene A-4 hydrolase/aminopeptidase
CNAG_02035	12132	21053	0.387098	Down	-1.36923	4.42745e-284	2.23519e-282	triose-phosphate isomerase
CNAG_00036	1446	2502.67	0.388429	Down	-1.36428	2.81204e-121	5.07844e-120	SEC14 cytosolic factor
CNAG_01896	31620.3	54798	0.388558	Down	-1.3638	8.51844e-181	2.32651e-179	alcohol dehydrogenase (NADP)
CNAG_07005	528.333	912.667	0.389168	Down	-1.36154	2.16344e-69	2.29939e-68	Armadillo/beta-catenin repeat protein
CNAG_02298	2486.67	4290.67	0.389559	Down	-1.36009	4.63586e-140	9.62409e-139	niemann-Pick C1 protein
CNAG_06746	23008.3	39539	0.390035	Down	-1.35833	9.59715e-180	2.61043e-178	Histone H2B
CNAG_06274	6384	10858	0.390248	Down	-1.35754	3.77117e-08	7.87314e-08	hypothetical protein
CNAG_06026	2569.33	4426	0.390267	Down	-1.35746	1.5057e-183	4.18083e-182	aspartate aminotransferase
CNAG_00637	1158.67	1995	0.390344	Down	-1.35718	5.96416e-101	9.07424e-100	Cystathionine beta-synthase
CNAG_04552	36.3333	62.6667	0.390853	Down	-1.3553	2.53237e-07	5.00762e-07	putative myo-inositol transporter
CNAG_01988	2064	3537	0.39126	Down	-1.3538	1.11322e-126	2.10156e-125	bacteriophytochrome histidine kinase
CNAG_03847	2686	4621.67	0.391276	Down	-1.35374	2.89867e-141	6.11288e-140	hypothetical protein
CNAG_05309	3747.33	6440	0.391562	Down	-1.35269	2.8304e-173	7.48483e-172	hypothetical protein
CNAG_08004	57.6667	97.3333	0.392831	Down	-1.34802	8.88627e-08	1.80929e-07	hypothetical protein
CNAG_04630	3738.33	6384.33	0.394057	Down	-1.34352	8.22376e-170	2.14075e-168	hypothetical protein
CNAG_06781	853	1452.67	0.394522	Down	-1.34182	6.05144e-97	8.74768e-96	hypothetical protein
CNAG_04887	15.3333	26	0.394572	Down	-1.34164	0.00122437	0.00183559	hypothetical protein
CNAG_05774	726.333	1230.67	0.394667	Down	-1.34129	4.88462e-46	3.44456e-45	hypothetical protein
CNAG_05940	8263	14044.3	0.395394	Down	-1.33864	3.9104e-242	1.58896e-240	hypothetical protein
CNAG_03937	1611.67	2731	0.395648	Down	-1.33771	1.17312e-112	1.96424e-111	hypothetical protein
CNAG_07316	1318.67	2233.67	0.396258	Down	-1.33549	8.55306e-124	1.56587e-122	hydroxyacid-oxoacid transhydrogenase
CNAG_00540	38	64.3333	0.397121	Down	-1.33235	1.62544e-07	3.246e-07	pantothenate transporter
CNAG_04067	728	1229.33	0.397303	Down	-1.33169	1.56956e-70	1.70351e-69	Haloacid dehalogenase, type II
CNAG_01984	42914.3	72614	0.397749	Down	-1.33007	2.90818e-197	8.53748e-196	transaldolase
CNAG_05155	5457	9208.33	0.397872	Down	-1.32962	1.28253e-224	4.59506e-223	protein-tyrosine-phosphatase
CNAG_06905	3293.33	5566.33	0.397961	Down	-1.3293	2.85959e-175	7.62252e-174	cytoplasmic protein
CNAG_02994	12406.3	20943.3	0.398526	Down	-1.32725	8.21281e-197	2.40045e-195	hypothetical protein
CNAG_02118	18.3333	30.3333	0.400543	Down	-1.31997	0.00164094	0.00243383	hypothetical protein
CNAG_04437	364.667	611	0.400745	Down	-1.31924	6.73147e-50	5.12669e-49	nicotinamide riboside kinase, variant
CNAG_02133	11526.7	19334.3	0.401094	Down	-1.31799	1.10964e-216	3.81168e-215	6-phosphogluconolactonase
CNAG_03502	3692	6164.67	0.402567	Down	-1.3127	1.21222e-203	3.77487e-202	magnesium transporter
CNAG_00396	1192.33	1990.33	0.402632	Down	-1.31247	1.4792e-116	2.55373e-115	AGC/PKA protein kinase
CNAG_06879	655.667	1092	0.402865	Down	-1.31163	5.51281e-77	6.59558e-76	hypothetical protein
CNAG_00851	11.6667	19.3333	0.403041	Down	-1.311	0.00424133	0.00606139	hypothetical protein
CNAG_04750	58.6667	97	0.405555	Down	-1.30203	1.51032e-09	3.39109e-09	hypothetical protein
CNAG_03627	24618.7	40875.3	0.405573	Down	-1.30197	1.08279e-167	2.75521e-166	Cyclophilin A
CNAG_07801	967	1598.67	0.405789	Down	-1.3012	3.79668e-97	5.52425e-96	aldo-keto reductase
CNAG_04566	3269	5399	0.407257	Down	-1.29599	6.05901e-157	1.45766e-155	beta-flanking protein
CNAG_04665	113.333	184.667	0.407665	Down	-1.29454	4.3927e-11	1.06293e-10	hypothetical protein
CNAG_02684	12204	20093	0.408226	Down	-1.29256	5.17131e-227	1.90396e-225	hypothetical protein
CNAG_03187	136.333	223	0.408573	Down	-1.29134	8.11684e-16	2.45978e-15	Protoporphyrinogen oxidase
CNAG_03632	640	1046.33	0.408725	Down	-1.2908	7.85742e-41	4.92585e-40	hypothetical protein
CNAG_05299	991.333	1626.33	0.408992	Down	-1.28986	5.9712e-97	8.65046e-96	oxidoreductase
CNAG_03631	1858.67	3057.33	0.409067	Down	-1.28959	8.49102e-120	1.50091e-118	hypothetical protein
CNAG_00075	2228	3667	0.409571	Down	-1.28782	1.86845e-76	2.21949e-75	hypothetical protein
CNAG_06791	2443	4006.67	0.409592	Down	-1.28774	2.24463e-130	4.31072e-129	hypothetical protein
CNAG_03445	844	1381.33	0.410243	Down	-1.28545	2.48828e-85	3.245e-84	hypothetical protein
CNAG_00107	2993	4891	0.411106	Down	-1.28242	2.30849e-126	4.3457e-125	hypothetical protein
CNAG_06924	2157	3523.33	0.411311	Down	-1.2817	5.97548e-148	1.33626e-146	beta-fructofuranosidase
CNAG_03859	1510.33	2465.67	0.411754	Down	-1.28014	2.12076e-105	3.36494e-104	transcriptional regulator Medusa
CNAG_03872	1092	1779	0.412346	Down	-1.27807	6.82371e-95	9.65461e-94	putative ubiquitin carboxyl-terminal hydrolase
CNAG_02864	7030.67	11466.3	0.412402	Down	-1.27788	4.59707e-164	1.14309e-162	hypothetical protein
CNAG_02165	1989.67	3239.33	0.412633	Down	-1.27707	4.74353e-146	1.04326e-144	cytoplasmic protein
CNAG_02869	7	11.3333	0.412684	Down	-1.27689	0.0280808	0.0368439	hypothetical protein
CNAG_00176	2406.67	3903.67	0.413555	Down	-1.27385	4.13196e-138	8.47243e-137	glutamate carboxypeptidase
CNAG_05993	1935	3135.67	0.414146	Down	-1.27179	2.03e-137	4.14968e-136	transmembrane transporter Liz1p
CNAG_04188	2323.67	3763.67	0.414202	Down	-1.2716	3.243e-143	6.8826e-142	O-methyltransferase
CNAG_03245	13713	22250.7	0.414389	Down	-1.27094	1.76284e-230	6.59976e-229	glucose-6-phosphate dehydrogenase
CNAG_02748	20622	33487.3	0.414423	Down	-1.27082	1.40288e-201	4.26885e-200	UTP-glucose-1-phosphate uridylyltransferase
CNAG_04092	302	488.667	0.414451	Down	-1.27073	5.30781e-39	3.21849e-38	Sugar transporter
CNAG_01919	1714.67	2760.33	0.418172	Down	-1.25783	1.5034e-99	2.26155e-98	hypothetical protein
CNAG_02527	8079.67	12990	0.418209	Down	-1.2577	9.86516e-174	2.61918e-172	multidrug transporter
CNAG_03385	5033.67	8100.67	0.418337	Down	-1.25726	7.14385e-117	1.23976e-115	g1/s-specific cyclin pcl1
CNAG_00807	1575	2525	0.418942	Down	-1.25518	8.52337e-121	1.53099e-119	hypothetical protein
CNAG_00997	49.3333	78	0.41911	Down	-1.2546	1.52675e-05	2.66901e-05	hypothetical protein
CNAG_07334	2473.67	3963.67	0.419339	Down	-1.25381	2.79982e-151	6.50104e-150	ferric-chelate reductase
CNAG_04789	1934	3104.33	0.419558	Down	-1.25306	2.98343e-101	4.54955e-100	hypothetical protein
CNAG_01912	8473.67	13557	0.420144	Down	-1.25104	9.97759e-224	3.55565e-222	NAD synthetase
CNAG_01777	3277	5233.67	0.421017	Down	-1.24805	1.84071e-154	4.36529e-153	glyoxylate reductase
CNAG_07319	4488	7181.67	0.421039	Down	-1.24797	1.86535e-95	2.65047e-94	hypothetical protein
CNAG_00485	8541.67	13640.7	0.421114	Down	-1.24772	2.51832e-196	7.32841e-195	hypothetical protein
CNAG_02874	1299.33	2068.33	0.422293	Down	-1.24368	1.65145e-95	2.35659e-94	hypothetical protein
CNAG_06949	3911	6182.67	0.42234	Down	-1.24352	3.86675e-22	1.4691e-21	hypothetical protein
CNAG_02577	9070.67	14429.7	0.422542	Down	-1.24283	3.45055e-165	8.67716e-164	oxidoreductase
CNAG_03228	2227.33	3535.67	0.422977	Down	-1.24135	2.49964e-144	5.37341e-143	universal stress protein
CNAG_04631	1081.33	1717.67	0.423092	Down	-1.24096	4.44108e-99	6.62089e-98	ribitol kinase
CNAG_04265	2790	4426	0.424061	Down	-1.23766	1.25365e-131	2.42858e-130	hypothetical protein
CNAG_01261	5989.67	9483	0.424508	Down	-1.23614	2.16e-164	5.39109e-163	myosin I binding protein
CNAG_03692	916	1449.67	0.4249	Down	-1.23481	2.05701e-85	2.68782e-84	hypothetical protein
CNAG_02435	2736	4326.33	0.424997	Down	-1.23448	1.50709e-120	2.69979e-119	white collar 2 protein
CNAG_00598	159.333	252	0.425473	Down	-1.23286	2.40774e-21	8.89424e-21	nicotinamide mononucleotide permease
CNAG_05050	2046	3235.67	0.425691	Down	-1.23212	7.94674e-109	1.30116e-107	ADP-ribosylation factor GTPase-activating protein 1
CNAG_00521	2595.33	4094.67	0.426188	Down	-1.23044	1.21798e-127	2.30586e-126	hypothetical protein
CNAG_06436	24.6667	38.3333	0.426788	Down	-1.22841	0.000779452	0.00118672	hypothetical protein
CNAG_03785	6420.33	10107.3	0.427048	Down	-1.22753	8.31083e-162	2.05886e-160	alpha,alpha-trehalase
CNAG_06328	138.333	216	0.427376	Down	-1.22642	2.27941e-14	6.5277e-14	hypothetical protein
CNAG_04938	3017.67	4739	0.427601	Down	-1.22566	1.25407e-150	2.86203e-149	hypothetical protein
CNAG_02056	24	37.3333	0.427681	Down	-1.22539	0.000616392	0.000949523	hypothetical protein
CNAG_03910	832.667	1307.67	0.427757	Down	-1.22514	4.99419e-70	5.35931e-69	myo-inositol transporter, putative
CNAG_06640	6051.67	9501	0.428667	Down	-1.22207	1.3352e-132	2.60931e-131	cathepsin A (carboxypeptidase C)
CNAG_03935	4313.67	6770.33	0.428765	Down	-1.22174	6.28801e-139	1.29732e-137	endothelin-converting enzyme
CNAG_00554	952.667	1491.33	0.428951	Down	-1.22111	4.14549e-89	5.56967e-88	inositol phosphorylsphingolipid-phospholipase C
CNAG_03355	4385	6858.33	0.42899	Down	-1.22098	3.52683e-110	5.84646e-109	Two-component-like sensor kinase
CNAG_05134	2779.33	4351.33	0.429076	Down	-1.2207	3.2421e-115	5.52566e-114	ornithine-oxo-acid transaminase
CNAG_04981	19942	31118.3	0.430468	Down	-1.21602	7.83014e-238	3.10596e-236	Catalase 1
CNAG_06226	381.333	585	0.430903	Down	-1.21456	0.0015293	0.0022723	NADH dehydrogenase (ubiquinone) 1 alpha subcomplex 5
CNAG_07862	1049.33	1628.67	0.432333	Down	-1.20978	4.43743e-79	5.41595e-78	fumarate reductase
CNAG_05410	950	1472	0.432441	Down	-1.20943	1.99501e-60	1.79659e-59	hypothetical protein
CNAG_03874	3009.67	4670	0.433078	Down	-1.2073	6.38257e-153	1.50295e-151	oxidoreductase
CNAG_03783	237	367.333	0.433382	Down	-1.20629	1.20082e-29	5.73227e-29	hypothetical protein
CNAG_04346	614	948.667	0.434748	Down	-1.20175	1.25923e-52	1.00257e-51	dihydrodipicolinate synthase
CNAG_00531	6883.67	10631	0.435115	Down	-1.20053	5.28795e-178	1.42092e-176	potassium/sodium efflux P-type ATPase, fungal- type
CNAG_00979	6883.33	10592.3	0.436013	Down	-1.19756	1.33738e-186	3.74466e-185	Copper uptake transporter
CNAG_01683	15027.3	23156.3	0.43616	Down	-1.19707	3.51859e-199	1.04678e-197	Monosaccharide transporter
CNAG_00301	8049.33	12388	0.436665	Down	-1.1954	4.99099e-187	1.40337e-185	hypothetical protein
CNAG_05109	7992	12295.3	0.437016	Down	-1.19424	4.55222e-169	1.18039e-167	CBS and PB1 domain-containing protein, variant
CNAG_04816	1490.33	2291.67	0.437237	Down	-1.19351	5.90471e-105	9.32441e-104	hypothetical protein
CNAG_04814	90	138	0.437377	Down	-1.19305	6.41592e-12	1.61953e-11	hypothetical protein
CNAG_06868	3879	5943.67	0.437871	Down	-1.19142	3.1456e-152	7.35519e-151	Phosphopyruvate hydratase
CNAG_01375	3532.33	5421.67	0.438312	Down	-1.18997	3.30079e-117	5.74319e-116	Putative actin-binding protein
CNAG_03012	39315.7	59629	0.438969	Down	-1.18781	4.1047e-11	9.95404e-11	quorum sensing-like molecule
CNAG_06690	1330.67	2038.33	0.43917	Down	-1.18715	1.64534e-88	2.19731e-87	hypothetical protein
CNAG_00424	1788	2733.33	0.439798	Down	-1.18509	3.3837e-89	4.55534e-88	choline-phosphate cytidylyltransferase
CNAG_04027	34867.7	53304.3	0.440397	Down	-1.18312	1.01448e-133	2.01205e-132	hypothetical protein
CNAG_00586	957.667	1451.33	0.441051	Down	-1.18098	1.61748e-40	1.0102e-39	hypothetical protein
CNAG_07517	1254.67	1913.67	0.441217	Down	-1.18044	4.15592e-81	5.18633e-80	hypothetical protein
CNAG_07481	533.333	810	0.441615	Down	-1.17914	9.90541e-42	6.35931e-41	hypothetical protein
CNAG_01451	51.3333	77	0.441809	Down	-1.17851	2.13125e-05	3.68996e-05	hypothetical protein
CNAG_02439	476.667	723.667	0.44275	Down	-1.17544	1.7722e-45	1.23664e-44	hypothetical protein
CNAG_05915	2610	3961.33	0.443027	Down	-1.17453	1.88182e-102	2.91639e-101	hypothetical protein
CNAG_02966	552	836.333	0.44349	Down	-1.17303	3.85833e-50	2.952e-49	carboxypeptidase
CNAG_04237	800.333	1206.33	0.443851	Down	-1.17185	8.14344e-43	5.38372e-42	hypothetical protein
CNAG_05462	12327.3	18681.7	0.444365	Down	-1.17018	3.49522e-131	6.75135e-130	cytochrome b5 reductase
CNAG_05914	574.667	867.333	0.44515	Down	-1.16764	1.93787e-45	1.35083e-44	MFS transporter, SP family, general alpha glucoside:H symporter
CNAG_03146	6609.67	9965.33	0.445536	Down	-1.16639	5.58411e-143	1.18135e-141	Alpha-amylase
CNAG_03689	2883.67	4343	0.445663	Down	-1.16597	5.10527e-135	1.02474e-133	zf-C3HC4 type zinc finger protein
CNAG_04585	1103	1654.33	0.446646	Down	-1.16279	6.29567e-66	6.2712e-65	hypothetical protein
CNAG_02996	1262.67	1896.33	0.446758	Down	-1.16244	4.59069e-86	6.02212e-85	flavoprotein oxygenase
CNAG_03114	5350.33	8028.67	0.446967	Down	-1.16176	9.59872e-151	2.20572e-149	hypothetical protein
CNAG_01150	18741	28134.3	0.44735	Down	-1.16052	6.87308e-184	1.91641e-182	omega-6 fatty acid desaturase (delta-12 desaturase)
CNAG_03728	976	1465.33	0.447418	Down	-1.1603	1.25574e-67	1.29942e-66	hypothetical protein
CNAG_02814	14850.3	22293.7	0.447738	Down	-1.15927	1.19652e-200	3.59172e-199	glycerol-3-phosphate dehydrogenase
CNAG_04022	1798.67	2688.33	0.450021	Down	-1.15194	1.07484e-93	1.50162e-92	translation initiation factor
CNAG_02568	5974.67	8910	0.450229	Down	-1.15127	1.24291e-145	2.71566e-144	UBA/TS-N domain-containing protein
CNAG_02344	195	291	0.450361	Down	-1.15085	5.46523e-21	1.98801e-20	Uracil phosphoribosyltransferase
CNAG_00800	832.333	1236.67	0.450971	Down	-1.14889	1.01303e-58	8.92971e-58	nicotinamidase
CNAG_07032	7725.33	11509.3	0.451018	Down	-1.14874	1.39022e-158	3.40604e-157	peroxiredoxin 5, atypical 2-Cys peroxiredoxin
CNAG_05218	5231.33	7789.67	0.451181	Down	-1.14822	4.14761e-149	9.30629e-148	adenylyl cyclase-associated protein
CNAG_00938	954.333	1420.67	0.451427	Down	-1.14743	2.33154e-76	2.75975e-75	hypothetical protein
CNAG_07638	2246.33	3339	0.451765	Down	-1.14636	1.1523e-123	2.10381e-122	hypothetical protein
CNAG_04351	2064	3068.67	0.452275	Down	-1.14473	8.32165e-111	1.38293e-109	methylmalonate-semialdehyde dehydrogenase (acylating)
CNAG_06747	19624	29073.3	0.452672	Down	-1.14346	7.7234e-168	1.97957e-166	Histone H2A
CNAG_05872	6250	9280.67	0.452902	Down	-1.14273	2.35904e-139	4.88219e-138	endopeptidase
CNAG_00270	173	253	0.452968	Down	-1.14252	0.00149991	0.00223012	mitochondrial protein
CNAG_06821	1158.67	1714	0.453683	Down	-1.14025	3.71663e-81	4.64683e-80	ferric reductase transmembrane component 4
CNAG_04141	2561.33	3792.67	0.453951	Down	-1.13939	7.49692e-103	1.16728e-101	vacuolar protein
CNAG_00861	284.667	420.333	0.454417	Down	-1.13791	4.48398e-29	2.09988e-28	3-hydroxyacyl-CoA dehydrogenase
CNAG_04401	2062.67	3042.67	0.454916	Down	-1.13633	1.41947e-109	2.33565e-108	alpha-soluble NSF attachment protein
CNAG_03178	764.667	1125.67	0.454981	Down	-1.13612	9.13687e-48	6.691e-47	hypothetical protein
CNAG_05115	1364.67	2011	0.455858	Down	-1.13334	9.81682e-74	1.10319e-72	sarcosine oxidase
CNAG_02753	6128.67	9049	0.455934	Down	-1.1331	2.66868e-116	4.58352e-115	endoplasmic reticulum protein
CNAG_00570	4509.33	6642.67	0.455982	Down	-1.13295	4.13852e-150	9.38065e-149	cAMP-dependent protein kinase regulator
CNAG_06632	2172.33	3196	0.45635	Down	-1.13179	3.14383e-117	5.48442e-116	Atypical/ABC1 protein kinase
CNAG_04651	2277.67	3326	0.45939	Down	-1.12221	1.4372e-107	2.33029e-106	hypothetical protein
CNAG_04354	2028.33	2964	0.460248	Down	-1.11952	6.99437e-83	8.92922e-82	exopolyphosphatase
CNAG_01493	2834.67	4129	0.461098	Down	-1.11685	6.26071e-125	1.16867e-123	hypothetical protein
CNAG_05643	607	884	0.461395	Down	-1.11593	7.17996e-52	5.62247e-51	DNA polymerase delta subunit 4
CNAG_04219	3108.33	4488.67	0.462743	Down	-1.11172	1.27344e-19	4.45468e-19	lactoylglutathione lyase
CNAG_01722	3639.67	5276.67	0.463078	Down	-1.11067	7.39289e-55	6.10486e-54	vacuolar protein sorting-associated protein vps13
CNAG_03266	5876	8542	0.463096	Down	-1.11062	3.37688e-103	5.27014e-102	malate dehydrogenase, NAD-dependent
CNAG_01307	4434	6445.33	0.463424	Down	-1.10959	2.06036e-89	2.78503e-88	endoplasmic reticulum protein
CNAG_03346	251.667	363.667	0.464859	Down	-1.10513	1.4509e-25	6.12338e-25	bZip transcription factor, putative
CNAG_06977	175.333	252.333	0.465074	Down	-1.10447	8.48092e-17	2.65213e-16	L-iditol 2-dehydrogenase
CNAG_04582	314	453.667	0.465085	Down	-1.10443	8.18979e-30	3.92357e-29	hypothetical protein
CNAG_05031	1540.33	2219	0.465233	Down	-1.10397	1.03344e-70	1.1253e-69	3-oxoacid CoA-transferase
CNAG_06646	16517	23816.3	0.465349	Down	-1.10361	2.8879e-183	7.98547e-182	protein yop1
CNAG_03162	1180.33	1703.33	0.465545	Down	-1.10301	1.93192e-77	2.32808e-76	vacuolar protein
CNAG_00933	274.667	394.667	0.465583	Down	-1.10289	7.70938e-20	2.71827e-19	hypothetical protein
CNAG_04270	573.333	825.667	0.465643	Down	-1.1027	1.17641e-41	7.53086e-41	syntaxin 8
CNAG_00186	35.6667	51	0.466046	Down	-1.10146	0.000349188	0.000548819	mitotic spindle organizing protein 1
CNAG_02942	4040.33	5819.33	0.466173	Down	-1.10106	2.33398e-145	5.06633e-144	hypothetical protein
CNAG_07354	559.333	803.333	0.466257	Down	-1.1008	2.30375e-31	1.14825e-30	3'(2'),5'-bisphosphate nucleotidase
CNAG_07965	5906.33	8498.67	0.467227	Down	-1.0978	3.36893e-135	6.82387e-134	hypothetical protein
CNAG_01223	1051.33	1510.67	0.467597	Down	-1.09666	2.35442e-71	2.58482e-70	hypothetical protein
CNAG_06459	1305.33	1874.67	0.467823	Down	-1.09597	2.1253e-70	2.30293e-69	vacuolar membrane protein
CNAG_03727	2594	3711	0.469227	Down	-1.09164	1.37482e-113	2.31359e-112	hypothetical protein
CNAG_02692	6401	9129	0.470074	Down	-1.08904	3.62885e-126	6.81202e-125	nitroreductase
CNAG_04284	4733.67	6779.33	0.470118	Down	-1.08891	3.09025e-98	4.55607e-97	hypothetical protein
CNAG_03069	1986	2837.33	0.47026	Down	-1.08847	5.99774e-94	8.41452e-93	hydrolase
CNAG_00190	2438.67	3483.67	0.470735	Down	-1.08701	2.86092e-103	4.47539e-102	hypothetical protein
CNAG_03556	73.6667	104.667	0.47103	Down	-1.08611	3.67724e-08	7.68427e-08	dimethylaniline monooxygenase
CNAG_02348	406.333	577.333	0.47124	Down	-1.08547	1.07797e-30	5.27428e-30	hypothetical protein
CNAG_03321	2401.33	3425	0.471297	Down	-1.08529	2.98082e-99	4.45385e-98	vacuolar protein sorting-associated protein 9
CNAG_01962	372.333	527.667	0.472084	Down	-1.08288	1.91726e-19	6.65103e-19	ubiquinone biosynthesis protein COQ4, mitochondrial
CNAG_07936	1419	2016	0.472385	Down	-1.08196	1.37433e-66	1.38766e-65	hypothetical protein
CNAG_01925	1114.67	1584	0.472444	Down	-1.08179	1.8965e-63	1.79776e-62	hypothetical protein
CNAG_03345	6912.67	9788.33	0.473838	Down	-1.07753	3.95932e-149	8.91383e-148	putative translational repressor
CNAG_02990	7013.67	9922.33	0.474914	Down	-1.07426	5.81275e-134	1.1563e-132	nuclear protein
CNAG_04101	1063	1498.33	0.476237	Down	-1.07025	1.42636e-69	1.52572e-68	hypothetical protein
CNAG_06718	193	271.667	0.476529	Down	-1.06936	1.89474e-18	6.36098e-18	hypothetical protein
CNAG_00349	212.667	299	0.476738	Down	-1.06873	2.14087e-18	7.16923e-18	hypothetical protein
CNAG_04248	943.667	1330.33	0.477191	Down	-1.06736	5.37381e-58	4.6629e-57	ubiquitin thioesterase OTUB1
CNAG_07808	2391	3366.67	0.477199	Down	-1.06734	3.60122e-110	5.95496e-109	alanine-glyoxylate transaminase/serine- glyoxylate transaminase/serine-pyruvate transaminase
CNAG_00711	987	1385.33	0.477206	Down	-1.06732	2.61902e-48	1.93494e-47	hypothetical protein
CNAG_06782	1304.33	1834	0.477474	Down	-1.06651	1.45819e-65	1.43748e-64	putative alpha-1,2-mannosyltransferase
CNAG_05521	10452.7	14682	0.477951	Down	-1.06507	1.78003e-157	4.31349e-156	aldose reductase
CNAG_06036	3744.67	5261.33	0.478222	Down	-1.06425	1.57587e-120	2.81544e-119	hypothetical protein
CNAG_07164	948	1328.67	0.478238	Down	-1.0642	3.55951e-54	2.91408e-53	hypothetical protein
CNAG_04688	982.667	1378.33	0.478264	Down	-1.06412	1.58953e-59	1.41612e-58	acyl-CoA dehydrogenase
CNAG_04103	214	300	0.478303	Down	-1.064	3.39558e-18	1.12634e-17	hypothetical protein
CNAG_04943	2247	3156	0.478713	Down	-1.06277	1.85212e-82	2.34648e-81	CBS domain-containing protein
CNAG_00638	3595.33	5033.67	0.479025	Down	-1.06183	3.28603e-94	4.61985e-93	GTPase
CNAG_06644	9270.67	13014	0.479073	Down	-1.06168	6.10941e-129	1.16656e-127	C-22 sterol desaturase
CNAG_04764	819.667	1148	0.479148	Down	-1.06146	2.77397e-49	2.07705e-48	Dihydrofolate reductase
CNAG_06168	3441.33	4817	0.479964	Down	-1.059	5.81934e-108	9.48169e-107	S-(hydroxymethyl)glutathione dehydrogenase
CNAG_04746	2288.33	3192	0.481238	Down	-1.05518	1.67707e-91	2.30433e-90	hypothetical protein
CNAG_04667	133.333	184.667	0.48167	Down	-1.05388	3.58636e-10	8.29556e-10	hypothetical protein
CNAG_06302	442	612.667	0.482006	Down	-1.05288	4.19494e-23	1.65122e-22	hypothetical protein
CNAG_02312	1884	2623.33	0.482108	Down	-1.05257	1.55001e-84	1.99793e-83	patatin-like phospholipase domain-containing protein
CNAG_05878	7325.67	10204.3	0.482157	Down	-1.05243	1.03904e-152	2.43808e-151	hypothetical protein
CNAG_00054	1159.33	1615.67	0.482252	Down	-1.05214	5.24532e-72	5.80645e-71	hypothetical protein
CNAG_06568	318.333	443	0.482339	Down	-1.05188	4.55172e-26	1.95316e-25	RAN protein kinase
CNAG_04043	2391.67	3321	0.48341	Down	-1.04868	1.22596e-81	1.53857e-80	hypothetical protein
CNAG_03155	1061	1474	0.48368	Down	-1.04788	5.37218e-61	4.89074e-60	ENTH domain-containing protein
CNAG_03730	93	127.667	0.484733	Down	-1.04474	1.33497e-06	2.5112e-06	DNA-directed RNA polymerase II subunit RPB11
CNAG_03225	17164.7	23834.7	0.485648	Down	-1.04202	2.39576e-74	2.7152e-73	malate dehydrogenase, NAD-dependent
CNAG_07574	330.333	456.667	0.485935	Down	-1.04116	1.52141e-26	6.63093e-26	hypothetical protein
CNAG_02282	1850.67	2557	0.486411	Down	-1.03975	2.68961e-86	3.53521e-85	carboxypeptidase A4
CNAG_00605	7132	9835.33	0.487422	Down	-1.03676	2.01617e-146	4.44892e-145	cytoplasmic protein
CNAG_03967	2637	3634.67	0.487629	Down	-1.03614	3.31037e-98	4.86982e-97	F-actin capping protein
CNAG_05639	1064.33	1464.67	0.488137	Down	-1.03464	8.54729e-67	8.66958e-66	hypothetical protein
CNAG_00595	732	1008	0.488515	Down	-1.03352	2.10208e-47	1.52429e-46	hypothetical protein
CNAG_06334	4153.67	5714	0.488662	Down	-1.03309	1.4816e-105	2.36206e-104	hypothetical protein
CNAG_04658	1320	1815	0.488677	Down	-1.03305	4.84773e-75	5.58915e-74	hypothetical protein
CNAG_03051	564.667	776.333	0.488787	Down	-1.03272	3.727e-41	2.35419e-40	polyamine transporter
CNAG_07561	53465	73698	0.488874	Down	-1.03246	7.99682e-91	1.09202e-89	6-phosphogluconate dehydrogenase, decarboxylating 1
CNAG_07372	2113	2904	0.489279	Down	-1.03127	2.54549e-85	3.31312e-84	6-phosphofructo-2-kinase/fructose-2, 6- bisphosphatase
CNAG_01418	755	1036	0.489593	Down	-1.03035	6.47231e-48	4.7554e-47	hypothetical protein
CNAG_07466	11526.7	15563.7	0.490215	Down	-1.02851	0.00146945	0.00218727	U3 small nucleolar RNA-associated protein 7, variant 2
CNAG_07345	299.333	409.667	0.490387	Down	-1.02801	8.43164e-23	3.28012e-22	hypothetical protein
CNAG_07927	526.667	716.333	0.490528	Down	-1.02759	1.48189e-07	2.97538e-07	hypothetical protein
CNAG_05911	35.6667	48.3333	0.491063	Down	-1.02602	0.000796329	0.00121186	hypothetical protein
CNAG_06244	1472.33	2016.33	0.491133	Down	-1.02581	1.67844e-71	1.84878e-70	hypothetical protein
CNAG_00920	1495	2049	0.491134	Down	-1.02581	1.91931e-66	1.93206e-65	YjeF family protein
CNAG_06347	1686.67	2280.67	0.491411	Down	-1.025	2.41703e-06	4.47793e-06	pr4/barwin domain protein
CNAG_00279	4439.67	6062	0.49174	Down	-1.02403	3.80611e-130	7.28849e-129	hypothetical protein
CNAG_01212	1785.33	2439	0.492288	Down	-1.02243	3.33758e-76	3.92962e-75	hypothetical protein
CNAG_00840	203.667	277.667	0.492672	Down	-1.0213	8.50248e-17	2.65762e-16	hypothetical protein
CNAG_04028	14293	19465	0.493114	Down	-1.02001	6.01566e-156	1.43686e-154	RNA binding protein
CNAG_05658	180.667	245.667	0.493248	Down	-1.01961	9.48518e-15	2.74703e-14	L-iditol 2-dehydrogenase
CNAG_07450	531.667	721	0.494113	Down	-1.01709	8.73497e-34	4.60157e-33	hypothetical protein
CNAG_01936	143	194.333	0.494477	Down	-1.01602	6.3868e-13	1.69771e-12	Sugar transporter
CNAG_05095	1688	2288.67	0.495529	Down	-1.01296	4.61463e-82	5.81322e-81	pod-specific dehydrogenase SAC25
CNAG_03677	8397.67	11395	0.495688	Down	-1.0125	3.75634e-124	6.95341e-123	hypothetical protein
CNAG_04970	1383	1872	0.496384	Down	-1.01047	1.86614e-69	1.98657e-68	hypothetical protein
CNAG_03858	4190.67	5677	0.496582	Down	-1.0099	1.59185e-97	2.33145e-96	hypothetical protein
CNAG_05295	590	798	0.497669	Down	-1.00674	1.23916e-33	6.50215e-33	hypothetical protein
CNAG_05575	843.667	1138	0.497679	Down	-1.00671	1.42143e-51	1.10788e-50	hypothetical protein
CNAG_04127	340.667	459	0.49844	Down	-1.00451	1.1308e-25	4.79977e-25	pre-mRNA-splicing factor cwc24
CNAG_06371	202	271.667	0.498976	Down	-1.00296	4.10654e-17	1.30438e-16	Guanine deaminase
CNAG_04911	225.667	303.667	0.499564	Down	-1.00126	4.64295e-17	1.47056e-16	hypothetical protein
CNAG_05236	2477	3321.67	0.500181	Down	-0.999478	1.71952e-67	1.77382e-66	hypothetical protein
CNAG_01119	5422.67	7279.67	0.500325	Down	-0.999064	8.10243e-116	1.38804e-114	POT family proton-dependent oligopeptide transporter
CNAG_00534	2080.33	2764	0.500331	Down	-0.999046	1.86635e-05	3.24651e-05	hypothetical protein
CNAG_04093	218.333	292	0.502243	Down	-0.993543	5.43007e-18	1.7852e-17	putative transcription factor
CNAG_04090	4644.33	6195	0.504	Down	-0.988504	1.04356e-115	1.78316e-114	activating transcription factor
CNAG_05138	6355.33	8468	0.505054	Down	-0.985489	4.03317e-100	6.08078e-99	glucan 1,3-beta-glucosidase
CNAG_04392	425.667	565.333	0.505322	Down	-0.984724	1.0403e-26	4.55492e-26	sterol-binding protein
CNAG_03794	1091.67	1451.33	0.506247	Down	-0.982088	3.74666e-46	2.6505e-45	endoplasmic reticulum protein
CNAG_03227	3076	4088	0.506317	Down	-0.981886	1.81414e-82	2.30275e-81	hypothetical protein
CNAG_06214	1584	2104.33	0.50685	Down	-0.980368	3.00545e-53	2.43062e-52	hypothetical protein
CNAG_04275	987.667	1307	0.507273	Down	-0.979167	3.27865e-52	2.58873e-51	Metalloendopeptidase
CNAG_06533	2185	2889	0.507644	Down	-0.978111	1.36037e-82	1.73005e-81	ATP-dependent permease
CNAG_04210	598.333	789.667	0.508771	Down	-0.974912	3.1864e-35	1.75489e-34	MFS transporter, SP family, general alpha glucoside:H symporter
CNAG_01242	1473.33	1943	0.509302	Down	-0.973406	4.01957e-70	4.32737e-69	CCAAT-binding transcription factor HapX
CNAG_03024	1189	1567.33	0.509338	Down	-0.973306	5.74095e-45	3.96864e-44	AGC protein kinase
CNAG_06106	4859.33	6407.33	0.509766	Down	-0.972092	2.23401e-116	3.84688e-115	chaperone regulator
CNAG_00923	880.333	1160.33	0.510036	Down	-0.971329	3.00908e-49	2.24804e-48	membrane protein
CNAG_05855	2902.67	3816.33	0.510246	Down	-0.970735	8.12389e-77	9.68473e-76	hypothetical protein
CNAG_07335	208.333	274.333	0.510348	Down	-0.970447	7.89572e-15	2.29268e-14	cystinosin
CNAG_04139	296.667	391	0.510876	Down	-0.968955	3.08366e-19	1.06199e-18	hypothetical protein
CNAG_00484	1014	1334.33	0.510959	Down	-0.968721	6.59334e-53	5.26835e-52	2-oxoisovalerate dehydrogenase E2 component (dihydrolipoyl transacylase)
CNAG_01044	3592.33	4720.67	0.511282	Down	-0.967809	1.03622e-98	1.53112e-97	dihydroceramidase
CNAG_00307	633.667	820.333	0.512197	Down	-0.965229	0.00115527	0.00173669	hypothetical protein
CNAG_06544	8729.33	11407.7	0.513874	Down	-0.960514	3.57538e-115	6.07815e-114	non-histone chromosomal protein 6
CNAG_00996	8127.33	10632.7	0.514072	Down	-0.959959	7.11285e-113	1.19396e-111	dolichyl-phosphate-mannose-protein mannosyltransferase
CNAG_07497	20.3333	26.6667	0.514182	Down	-0.95965	0.00912754	0.0125699	hypothetical protein
CNAG_05732	1495.33	1952.67	0.514824	Down	-0.957849	4.47672e-57	3.82964e-56	hypothetical protein
CNAG_03900	1617	2107.67	0.514917	Down	-0.957587	1.558e-67	1.60969e-66	f-actin-capping protein subunit beta
CNAG_04485	6299.67	8218.33	0.51501	Down	-0.957329	5.30227e-124	9.76086e-123	long-chain acyl-CoA synthetase
CNAG_04273	2963.33	3874.67	0.515059	Down	-0.957191	1.3073e-61	1.20663e-60	hypothetical protein
CNAG_02151	347.667	452.667	0.515528	Down	-0.955877	2.22138e-23	8.82196e-23	amidohydrolase
CNAG_01180	514.333	670.333	0.515601	Down	-0.955674	3.66262e-30	1.77382e-29	hypothetical protein
CNAG_01028	470.333	609.667	0.516259	Down	-0.953832	5.13803e-24	2.06762e-23	hypothetical protein
CNAG_07755	346.667	450.667	0.516552	Down	-0.953014	5.66131e-23	2.21403e-22	hypothetical protein
CNAG_05599	571.333	741.667	0.516794	Down	-0.952338	7.30874e-31	3.5945e-30	hypothetical protein
CNAG_00968	65.3333	84	0.518156	Down	-0.948542	4.88059e-05	8.20076e-05	hypothetical protein
CNAG_02674	441.667	573	0.518283	Down	-0.948188	9.61262e-25	3.96402e-24	hypothetical protein
CNAG_07912	216.667	281.667	0.518388	Down	-0.947896	2.35706e-14	6.74717e-14	hypothetical protein
CNAG_01914	1344.67	1738	0.518398	Down	-0.947867	4.47429e-50	3.41543e-49	mitochondrial protein
CNAG_02139	4624	6000.33	0.518593	Down	-0.947325	4.40631e-85	5.70168e-84	oxysterol-binding protein
CNAG_04173	2136	2767	0.518916	Down	-0.946428	1.3161e-75	1.52796e-74	hypothetical protein
CNAG_04531	1775.67	2295	0.519095	Down	-0.945929	1.17134e-64	1.13128e-63	Enoyl-CoA hydratase
CNAG_06616	1031	1335	0.519124	Down	-0.945849	6.64648e-45	4.58511e-44	hypothetical protein
CNAG_05339	1732.33	2239.67	0.519694	Down	-0.944265	9.26429e-73	1.02895e-71	hypothetical protein
CNAG_01847	1728.67	2236.67	0.519708	Down	-0.944227	3.17625e-63	3.00235e-62	hypothetical protein
CNAG_07338	929.333	1200	0.520458	Down	-0.942145	3.59745e-47	2.60298e-46	N-acyl-phosphatidylethanolamine-hydrolyzing phospholipase D
CNAG_06190	2046.67	2642	0.520505	Down	-0.942016	5.34725e-73	5.97887e-72	N-acetylglucosamine-6-phosphate deacetylase
CNAG_00482	3507	4528.33	0.52063	Down	-0.941671	7.54349e-94	1.05609e-92	26S proteasome regulatory subunit N10
CNAG_04837	168.667	216.667	0.520818	Down	-0.94115	3.89045e-11	9.44825e-11	bHLH family transcription factor
CNAG_01921	19	24.3333	0.521297	Down	-0.939822	0.0165286	0.022198	hypothetical protein
CNAG_07981	99.6667	126.333	0.521624	Down	-0.938918	0.0135847	0.0184076	hypothetical protein
CNAG_07541	2000.67	2567.33	0.522113	Down	-0.937566	6.19231e-56	5.17761e-55	proteasome assembly chaperone 2
CNAG_00421	642	824	0.522576	Down	-0.936287	4.27775e-33	2.21499e-32	charged multivesicular body protein 3
CNAG_07647	1530	1967	0.522621	Down	-0.936162	1.14164e-63	1.08684e-62	voltage-gated chloride channel protein
CNAG_03365	2029.67	2613	0.52268	Down	-0.936	2.14446e-62	1.9959e-61	hypothetical protein
CNAG_06424	1067	1370.67	0.522837	Down	-0.935567	2.70594e-46	1.92038e-45	claudin family protein
CNAG_06835	2971.67	3818.67	0.522862	Down	-0.935499	3.94717e-90	5.35722e-89	glucosidase
CNAG_02550	462	592.333	0.523016	Down	-0.935074	1.5546e-20	5.59388e-20	hypothetical protein
CNAG_03328	3362	4312.33	0.5234	Down	-0.934015	1.88225e-80	2.32715e-79	hypothetical protein
CNAG_00456	6090.33	7804	0.524554	Down	-0.930837	8.19843e-98	1.2034e-96	Identified spore protein 6
CNAG_03564	2123	2720.33	0.524695	Down	-0.93045	3.43713e-72	3.81116e-71	hypothetical protein
CNAG_03865	4173.67	5356.67	0.524988	Down	-0.929643	1.24455e-60	1.12686e-59	cytoplasmic protein
CNAG_04120	1239	1587	0.52547	Down	-0.92832	5.89742e-47	4.25329e-46	RNA polymerase II subunit A domain phosphatase
CNAG_05132	8655.33	11094.7	0.525504	Down	-0.928225	3.47756e-53	2.80562e-52	cytochrome c oxidase subunit 5b
CNAG_01029	1951.33	2494.67	0.525534	Down	-0.928145	3.72322e-70	4.02132e-69	impact family protein, variant
CNAG_06712	1533.67	1953.33	0.525861	Down	-0.927248	1.80718e-44	1.23519e-43	hypothetical protein
CNAG_07741	1793.33	2285	0.526959	Down	-0.924238	6.73448e-67	6.87267e-66	cytoplasmic protein
CNAG_06452	1742.33	2220.33	0.527376	Down	-0.923095	1.88229e-62	1.7568e-61	Integral membrane protein
CNAG_07771	3913	4983.33	0.527773	Down	-0.922009	6.04369e-99	8.95004e-98	peptidase
CNAG_05532	69.3333	87.6667	0.528087	Down	-0.921152	2.11543e-05	3.66447e-05	arylformamidase
CNAG_07377	2727.67	3461	0.528567	Down	-0.919843	4.58039e-09	1.00209e-08	transformation/transcription domain-associated protein
CNAG_03553	5531.33	7034	0.528888	Down	-0.918967	3.84258e-93	5.34592e-92	hypothetical protein
CNAG_05480	6295.33	7998	0.528965	Down	-0.918756	2.42274e-114	4.09775e-113	Hexokinase
CNAG_04835	295	373.667	0.529025	Down	-0.918592	1.94772e-17	6.27336e-17	dihydrodipicolinate synthase
CNAG_03019	2040	2587.67	0.529112	Down	-0.918356	7.63884e-63	7.16975e-62	long-chain acyl-CoA synthetase
CNAG_02262	4004.67	5078.33	0.52934	Down	-0.917734	1.41148e-51	1.10142e-50	ATP-binding cassette transporter
CNAG_05336	1905.67	2418.67	0.529528	Down	-0.917221	4.03818e-71	4.41155e-70	Glucose transporter
CNAG_00537	1186.33	1507	0.529737	Down	-0.916653	6.18569e-47	4.45637e-46	Carnitine O-acetyltransferase
CNAG_06242	1964.67	2490.67	0.530065	Down	-0.91576	7.27592e-66	7.22604e-65	Cryptococcus ferric transporter 1
CNAG_03191	2265	2864.33	0.530629	Down	-0.914223	3.86257e-70	4.16507e-69	hypothetical protein
CNAG_06103	6754.67	8557	0.53086	Down	-0.913597	1.37228e-95	1.96242e-94	RNA binding protein
CNAG_04989	1003.33	1270.33	0.531216	Down	-0.912629	2.10155e-44	1.43198e-43	protein FRG1
CNAG_01337	1070	1352.67	0.531573	Down	-0.911661	1.38568e-48	1.02602e-47	wd-repeat protein
CNAG_02211	1428.33	1802.67	0.533396	Down	-0.906721	1.25819e-43	8.46929e-43	hypothetical protein
CNAG_03347	2756.67	3480.33	0.53353	Down	-0.906358	3.7939e-56	3.18822e-55	ATP-dependent Clp protease ATP-binding subunit ClpB
CNAG_00717	776	976.667	0.534133	Down	-0.904728	4.10479e-37	2.37864e-36	hypothetical protein
CNAG_02549	948.333	1191.67	0.534355	Down	-0.904129	1.21518e-42	7.98615e-42	hypothetical protein
CNAG_02487	1653.33	2080.67	0.534427	Down	-0.903935	1.24926e-47	9.11836e-47	3-hydroxy acyl-CoA dehydratase
CNAG_07309	1940.67	2441	0.534529	Down	-0.903661	2.2132e-65	2.17534e-64	mRNA surveillance protein pelota
CNAG_05636	231.667	290	0.534734	Down	-0.903106	7.8608e-14	2.19273e-13	hypothetical protein
CNAG_07542	272.333	342.667	0.534742	Down	-0.903085	4.4114e-17	1.39922e-16	hypothetical protein
CNAG_00806	4007	5038	0.534835	Down	-0.902833	1.16549e-53	9.49491e-53	hypothetical protein
CNAG_03987	3323	4175.67	0.535168	Down	-0.901935	2.31435e-77	2.77889e-76	elongation factor 1 alpha-like protein
CNAG_02219	1075	1349	0.535645	Down	-0.90065	6.61676e-47	4.75151e-46	hypothetical protein
CNAG_02891	2756.67	3455.67	0.535878	Down	-0.900024	1.66542e-55	1.38211e-54	endoplasmic reticulum protein
CNAG_01728	1744.33	2186	0.536383	Down	-0.898664	3.02635e-59	2.68543e-58	hypothetical protein
CNAG_00969	26.6667	33.3333	0.536795	Down	-0.897558	0.00890147	0.012277	hypothetical protein
CNAG_00715	370.667	457.667	0.537659	Down	-0.895237	0.000640138	0.000984736	hypothetical protein
CNAG_06121	4195	5251.67	0.53774	Down	-0.89502	2.39044e-62	2.22174e-61	hypothetical protein
CNAG_02164	2183.33	2728.33	0.538075	Down	-0.89412	1.01544e-65	1.00548e-64	hypothetical protein
CNAG_00696	2142.33	2674.67	0.538087	Down	-0.89409	1.04559e-63	9.99688e-63	alpha-mannosidase
CNAG_06423	670.333	833.333	0.538117	Down	-0.894007	1.73087e-24	7.08075e-24	hypothetical protein
CNAG_05894	2570.33	3202.33	0.538448	Down	-0.89312	7.98595e-07	1.52488e-06	dynein heavy chain 1, cytosolic
CNAG_05569	368	458.667	0.538804	Down	-0.892167	1.47679e-21	5.49486e-21	hypothetical protein
CNAG_02953	4047	5043.67	0.538828	Down	-0.892104	1.84927e-94	2.6054e-93	tuberin
CNAG_03232	2991	3736	0.539029	Down	-0.891566	5.66109e-57	4.83661e-56	lactamase
CNAG_01090	3280.67	4074.33	0.539937	Down	-0.889137	4.4149e-64	4.24543e-63	alpha/beta hydrolase fold protein
CNAG_02072	2374.33	2955.33	0.53999	Down	-0.888996	5.89916e-67	6.02945e-66	hypothetical protein
CNAG_03819	3394	4213	0.540007	Down	-0.888949	2.80535e-66	2.81549e-65	sterol 24-C-methyltransferase
CNAG_07591	1571	1952.33	0.540468	Down	-0.88772	7.93233e-55	6.54221e-54	mitochondrial metalloendopeptidase OMA1
CNAG_03992	718.667	891.667	0.540629	Down	-0.88729	3.40676e-34	1.82204e-33	GTP-binding protein 1
CNAG_00765	1013	1258.33	0.541675	Down	-0.884499	4.71886e-35	2.58606e-34	hypothetical protein
CNAG_03864	4500	5590.33	0.541694	Down	-0.88445	5.93056e-69	6.27322e-68	hypothetical protein
CNAG_06828	1807.67	2242.33	0.541766	Down	-0.884258	1.11414e-63	1.06218e-62	solute carrier family 36 (proton-coupled amino acid transporter)
CNAG_04288	1209.67	1499.67	0.541853	Down	-0.884027	1.20252e-47	8.78681e-47	Fe-S protein assembly co-chaperone HscB
CNAG_05235	35222	43656.7	0.542015	Down	-0.883595	2.33184e-101	3.56408e-100	protein BMH2
CNAG_02969	1314.33	1626	0.542789	Down	-0.881536	1.93384e-47	1.40383e-46	thioesterase
CNAG_04751	566.333	700.667	0.542844	Down	-0.881391	1.49185e-28	6.86581e-28	hypothetical protein
CNAG_01010	593.333	728.333	0.542854	Down	-0.881365	6.41454e-07	1.23616e-06	hypothetical protein
CNAG_07840	44.3333	54.3333	0.542926	Down	-0.881173	0.00436806	0.00623848	hypothetical protein
CNAG_01469	952	1175.33	0.543095	Down	-0.880725	6.21167e-38	3.68279e-37	CDP-diacylglycerol-serine O- phosphatidyltransferase
CNAG_02200	1083	1337	0.543106	Down	-0.880695	6.93649e-35	3.78581e-34	hypothetical protein
CNAG_01485	3341.33	4133	0.543529	Down	-0.87957	2.19575e-78	2.67016e-77	D-lactate dehydrogenase (cytochrome)
CNAG_01027	4669	5776	0.543803	Down	-0.878845	1.94132e-58	1.70223e-57	succinate-semialdehyde dehydrogenase (NADP)
CNAG_03591	4818.33	5946.33	0.544126	Down	-0.877988	1.33589e-89	1.80942e-88	rab GDP-dissociation inhibitor
CNAG_04009	5672	7007.67	0.54428	Down	-0.87758	7.4974e-81	9.33289e-80	aminopeptidase 2
CNAG_01087	2495	3080.67	0.544585	Down	-0.876772	1.9599e-64	1.88739e-63	hypothetical protein
CNAG_03861	7565.33	9309.33	0.545002	Down	-0.875668	4.86146e-84	6.2542e-83	cytochrome c oxidase subunit 5a
CNAG_01759	214.333	264.333	0.545132	Down	-0.875322	1.92506e-12	5.00141e-12	vacuolar membrane protein
CNAG_04196	3565.67	4387.67	0.54545	Down	-0.874482	4.69941e-80	5.77802e-79	actin binding protein
CNAG_03226	6490.33	8002.33	0.545497	Down	-0.874356	1.77149e-83	2.26588e-82	succinate dehydrogenase [ubiquinone] iron-sulfur subunit, mitochondrial
CNAG_02398	2392	2941.33	0.545793	Down	-0.873573	7.87334e-60	7.04268e-59	hypothetical protein
CNAG_02351	3210.33	3944.67	0.546404	Down	-0.871961	4.44575e-66	4.44175e-65	endochitinase
CNAG_05977	3879.33	4768.67	0.546426	Down	-0.871903	4.19007e-52	3.30055e-51	proteasome activator subunit 4
CNAG_05003	556.333	684.667	0.546725	Down	-0.871114	2.15424e-25	9.0459e-25	hypothetical protein
CNAG_04315	3478	4271.67	0.547231	Down	-0.869778	4.33e-70	4.65406e-69	hypothetical protein
CNAG_05349	7072.33	8677	0.547278	Down	-0.869654	5.58709e-105	8.8438e-104	hypothetical protein
CNAG_06063	2235	2743.67	0.547363	Down	-0.869431	6.98419e-60	6.26415e-59	cytochrome c oxidase assembly protein subunit 15
CNAG_00894	2781	3373.67	0.547366	Down	-0.869423	0.000199393	0.000319028	hypothetical protein
CNAG_00875	1089.33	1335	0.547748	Down	-0.868417	3.16737e-43	2.11497e-42	rab family protein
CNAG_02892	856.333	1049.33	0.547895	Down	-0.868029	9.59742e-37	5.50406e-36	phosphatidylinositol glycan, class B
CNAG_04862	1213.67	1486	0.548472	Down	-0.86651	2.68856e-35	1.48562e-34	glutamate synthase (NADPH/NADH)
CNAG_00883	114.667	140.333	0.550525	Down	-0.861121	1.33056e-07	2.67638e-07	Putative Zn2-Cys6 zinc-finger transcription factor
CNAG_01422	2936.33	3579.33	0.551801	Down	-0.857781	3.90625e-69	4.13851e-68	endoplasmic reticulum protein
CNAG_03527	1719.67	2092.33	0.552427	Down	-0.856143	3.57666e-58	3.1116e-57	cytoplasmic protein
CNAG_00929	2026	2460	0.552738	Down	-0.855333	3.2635e-61	2.99972e-60	hypothetical protein
CNAG_02893	236.667	288	0.553304	Down	-0.853857	4.74313e-13	1.26737e-12	hypothetical protein
CNAG_06730	7813.33	9477	0.554335	Down	-0.85117	1.46574e-80	1.81556e-79	CMGC/GSK protein kinase
CNAG_07600	967.333	1173.33	0.554605	Down	-0.850468	2.73595e-37	1.59933e-36	Beta-glucosidase
CNAG_05708	789	957.667	0.554653	Down	-0.850342	3.52355e-30	1.70771e-29	ubiquitin carboxyl-terminal hydrolase 5/13
CNAG_03100	2210.33	2678.33	0.554699	Down	-0.850224	3.21895e-65	3.14994e-64	cytoplasmic protein
CNAG_04803	9529	11545	0.554721	Down	-0.850167	7.6932e-106	1.22944e-104	protein transporter sec31
CNAG_02283	66.3333	80	0.555216	Down	-0.848879	7.52158e-05	0.0001245	Glucoamylase
CNAG_03202	1594.33	1921.33	0.555868	Down	-0.847185	3.23696e-37	1.88394e-36	Adenylate cyclase
CNAG_05106	445.667	538.333	0.556009	Down	-0.84682	2.42067e-21	8.93703e-21	hypothetical protein
CNAG_00710	1191.67	1439.67	0.556172	Down	-0.846398	3.4647e-44	2.356e-43	Glutamine synthetase
CNAG_06874	822	995.667	0.556712	Down	-0.844998	3.71068e-24	1.50597e-23	HpcH/HpaI aldolase/citrate lyase
CNAG_06216	937.667	1132.67	0.556798	Down	-0.844774	1.66225e-34	8.99857e-34	hypothetical protein
CNAG_03079	1436	1731.33	0.556885	Down	-0.844547	7.15282e-50	5.43516e-49	Protein processing in the ER protein 1, putative
CNAG_04701	187.333	225.333	0.556972	Down	-0.844323	4.32879e-10	9.95757e-10	hypothetical protein
CNAG_01184	2578.33	3104.33	0.557192	Down	-0.843754	1.08065e-64	1.0452e-63	hypothetical protein
CNAG_05009	47	56.3333	0.557434	Down	-0.843128	0.00118029	0.0017731	Integral membrane protein
CNAG_05842	893.667	1077.67	0.557614	Down	-0.842661	1.31032e-35	7.3255e-35	Cytochrome P450
CNAG_01313	958.333	1146	0.557863	Down	-0.842018	5.45519e-08	1.12236e-07	hypothetical protein
CNAG_07887	1666	2005.67	0.557955	Down	-0.841778	6.5832e-47	4.73252e-46	hypothetical protein
CNAG_05808	671	808.333	0.558021	Down	-0.841609	3.45699e-30	1.67666e-29	syntaxin 18
CNAG_02004	4303.33	5178.67	0.559113	Down	-0.838789	1.06502e-65	1.05302e-64	OTU domain-containing protein 6B
CNAG_05440	1007.67	1211.67	0.559116	Down	-0.83878	6.97695e-34	3.69003e-33	pyridoxamine 5'-phosphate oxidase
CNAG_00745	4454.67	5355.67	0.559543	Down	-0.837678	1.05706e-67	1.09553e-66	HAL protein kinase
CNAG_00879	7346.67	8821	0.55971	Down	-0.837248	6.78136e-88	9.03819e-87	Glutamate dehydrogenase
CNAG_03828	1260	1512.67	0.560347	Down	-0.835608	5.30343e-42	3.42794e-41	aromatic amino acid aminotransferase I
CNAG_02205	588	705.333	0.560511	Down	-0.835185	7.36086e-26	3.13837e-25	pH-response regulator protein palC
CNAG_00303	110	131.667	0.560739	Down	-0.834599	3.93205e-07	7.67297e-07	high-affinity nicotinic acid transporter, variant
CNAG_03924	280.333	336	0.560787	Down	-0.834475	1.57826e-14	4.5491e-14	nit protein 1
CNAG_00013	717.667	859.667	0.561247	Down	-0.833293	5.27274e-29	2.46061e-28	hypothetical protein
CNAG_04889	514.333	615	0.561499	Down	-0.832644	4.21495e-22	1.59866e-21	hypothetical protein
CNAG_09008	20.3333	24.3333	0.561674	Down	-0.832196	0.0487476	0.0621849	ATP synthase subunit 6
CNAG_04676	10326.3	12371.3	0.562154	Down	-0.830963	3.28574e-66	3.28771e-65	6-phosphofructokinase
CNAG_01234	2199.67	2621.67	0.563406	Down	-0.827752	1.55387e-62	1.45231e-61	spore wall assembly-associated protein
CNAG_05921	165.667	196.333	0.56363	Down	-0.827179	4.75675e-08	9.84135e-08	2-acylglycerol O-acyltransferase 2
CNAG_06138	1995.67	2358.33	0.56409	Down	-0.826003	1.48805e-07	2.98685e-07	NADH dehydrogenase (ubiquinone) Fe-S protein 6
CNAG_06497	984	1169.33	0.564214	Down	-0.825685	9.20062e-31	4.5083e-30	microsomal epoxide hydrolase
CNAG_02094	4339	5168.67	0.564443	Down	-0.825099	4.29121e-67	4.40626e-66	ARP2/3 complex 34 kDa subunit
CNAG_02576	1377	1637.33	0.564872	Down	-0.824005	3.64975e-48	2.69048e-47	hypothetical protein
CNAG_01576	2748	3272	0.564944	Down	-0.823821	5.44975e-49	4.05325e-48	hypothetical protein
CNAG_01663	64.6667	76.6667	0.565127	Down	-0.823353	0.000129224	0.000210294	dynactin 4
CNAG_03738	2169.67	2579.33	0.565225	Down	-0.823103	2.65205e-58	2.31932e-57	pantetheine-phosphate adenylyltransferase
CNAG_03958	1489.33	1770	0.565425	Down	-0.822591	1.14713e-42	7.54636e-42	hypothetical protein
CNAG_06699	55942.7	66449.7	0.56589	Down	-0.821406	5.85761e-96	8.39465e-95	glyceraldehyde-3-phosphate dehydrogenase
CNAG_01380	1593	1892.67	0.565919	Down	-0.821333	4.67074e-46	3.29722e-45	Phosphatidylserine decarboxylase
CNAG_02602	249.667	296.333	0.566148	Down	-0.82075	1.45905e-13	4.01118e-13	flavonol synthase
CNAG_03295	510.667	605.333	0.566604	Down	-0.819588	3.91136e-21	1.43452e-20	hypothetical protein
CNAG_04186	1048.67	1243.67	0.566613	Down	-0.819565	9.33746e-38	5.51638e-37	hypothetical protein
CNAG_00662	843.667	998.333	0.567464	Down	-0.8174	4.086e-33	2.12065e-32	carboxymethylenebutenolidase
CNAG_05840	233.333	275.333	0.567576	Down	-0.817113	8.88163e-11	2.11837e-10	hypothetical protein
CNAG_07339	1247.33	1474.33	0.567783	Down	-0.816589	2.72476e-41	1.72767e-40	hypothetical protein
CNAG_07639	1220	1445	0.567916	Down	-0.81625	3.52987e-39	2.14822e-38	Triacylglycerol lipase
CNAG_00497	4399.33	5203	0.568574	Down	-0.814579	3.23288e-74	3.65771e-73	hypothetical protein
CNAG_00985	319.333	374.333	0.568881	Down	-0.8138	2.44361e-10	5.6898e-10	hypothetical protein
CNAG_05350	1140.67	1347.67	0.568922	Down	-0.813697	1.43082e-38	8.62893e-38	hypothetical protein
CNAG_08012	2692.33	3177	0.56918	Down	-0.813043	2.1824e-66	2.19359e-65	V-type proton ATPase proteolipid subunit
CNAG_07589	306.333	361	0.569444	Down	-0.812373	2.85428e-14	8.13209e-14	xylitol dehydrogenase
CNAG_04023	2446.33	2888.67	0.569454	Down	-0.812349	1.08259e-57	9.33294e-57	hypothetical protein
CNAG_05971	69.6667	81.6667	0.569511	Down	-0.812204	0.000272072	0.000430662	hypothetical protein
CNAG_02029	1698	2003.67	0.570283	Down	-0.810251	7.12913e-41	4.47349e-40	wiskott-Aldrich syndrome protein
CNAG_02064	2861.33	3365.33	0.570563	Down	-0.809541	1.43092e-48	1.05834e-47	TATA-box-binding protein-associated factor
CNAG_04851	18378.7	21657	0.570676	Down	-0.809255	6.55617e-89	8.79081e-88	transitional endoplasmic reticulum ATPase
CNAG_01961	9927.67	11701.7	0.570799	Down	-0.808945	2.19423e-65	2.15988e-64	MSP domain-containing protein
CNAG_02326	5393.67	6355	0.571127	Down	-0.808116	7.90634e-66	7.84045e-65	V-type proton ATPase catalytic subunit A
CNAG_01821	2122	2487.33	0.57161	Down	-0.806897	4.50667e-39	2.74018e-38	hypothetical protein
CNAG_07352	4360.67	5118.33	0.572191	Down	-0.805432	4.2173e-65	4.11481e-64	hypothetical protein
CNAG_00490	1326.33	1561	0.572268	Down	-0.805238	1.18079e-33	6.20075e-33	acetyl-CoA acyltransferase
CNAG_03123	590.667	690.333	0.572906	Down	-0.80363	6.85249e-19	2.3382e-18	hypothetical protein
CNAG_05544	659.667	775	0.573075	Down	-0.803205	1.0489e-23	4.19559e-23	hypothetical protein
CNAG_06009	318.667	373.333	0.573146	Down	-0.803025	1.2571e-15	3.77866e-15	cyclohydrolase
CNAG_07856	2523.67	2953.33	0.574294	Down	-0.800138	9.98382e-47	7.1617e-46	Arylsulfotransferase, putative
CNAG_01970	3366.67	3940.33	0.5743	Down	-0.800123	6.54834e-69	6.91571e-68	hypothetical protein
CNAG_04727	1308	1531.67	0.574504	Down	-0.79961	1.84541e-38	1.10891e-37	hypothetical protein
CNAG_04833	1518	1771.67	0.574562	Down	-0.799466	2.72866e-36	1.54887e-35	hypothetical protein
CNAG_06999	891.333	1039.67	0.574673	Down	-0.799188	1.96133e-26	8.51487e-26	hypothetical protein
CNAG_02216	2908.33	3399	0.574708	Down	-0.799099	3.21171e-58	2.80142e-57	hypothetical protein
CNAG_04861	4063.67	4744.33	0.575171	Down	-0.797937	3.52475e-74	3.98117e-73	transglycosylase SLT domain-containing protein
CNAG_04864	3511.33	4102.33	0.575577	Down	-0.79692	1.75756e-63	1.67081e-62	iron regulator 1
CNAG_02691	1032	1204	0.576074	Down	-0.795673	9.74489e-35	5.29689e-34	hypothetical protein
CNAG_01412	2754.33	3215	0.576087	Down	-0.795642	4.44412e-55	3.67896e-54	phosphatidate phosphatase LPIN
CNAG_05173	1500	1746.67	0.576897	Down	-0.793613	5.4445e-44	3.68721e-43	DNA-3-methyladenine glycosylase II
CNAG_06285	1134	1320	0.577181	Down	-0.792904	1.2671e-38	7.64852e-38	hypothetical protein
CNAG_01991	8820	10259.7	0.577655	Down	-0.791719	3.66338e-76	4.3056e-75	cytochrome c oxidase subunit 4
CNAG_07583	588.333	683.667	0.578047	Down	-0.790742	3.95278e-24	1.60324e-23	hypothetical protein, variant
CNAG_07359	3466.33	4024.33	0.578123	Down	-0.790551	6.59735e-65	6.41821e-64	Atypical/ABC1/ABC1-C protein kinase
CNAG_02688	278	322.667	0.578259	Down	-0.790212	4.02546e-13	1.0795e-12	hypothetical protein
CNAG_00254	990.667	1151	0.578887	Down	-0.788647	8.50847e-31	4.18145e-30	NADH dehydrogenase
CNAG_01222	3608.33	4192	0.578909	Down	-0.788592	1.96624e-53	1.59598e-52	hypothetical protein
CNAG_02593	1088.33	1263.67	0.579012	Down	-0.788335	1.06455e-32	5.46544e-32	hypothetical protein
CNAG_03853	3639	4209.67	0.579122	Down	-0.78806	1.30982e-48	9.70928e-48	small copII coat GTPase
CNAG_00480	4163	4837.67	0.57942	Down	-0.787319	6.78765e-50	5.16358e-49	hypothetical protein
CNAG_04107	320.333	371.333	0.579436	Down	-0.787279	4.24953e-14	1.20046e-13	hypothetical protein
CNAG_01026	891.333	1033.67	0.579824	Down	-0.786312	1.98373e-28	9.09811e-28	gamma-glutamyltransferase
CNAG_05437	1346.33	1545	0.580271	Down	-0.785201	1.48137e-05	2.59171e-05	nascent polypeptide-associated complex subunit beta
CNAG_07631	6190	7161.33	0.580722	Down	-0.78408	3.43204e-75	3.9638e-74	hypothetical protein
CNAG_07314	1780.33	2057.67	0.580927	Down	-0.78357	3.76051e-44	2.55454e-43	hypothetical protein
CNAG_01744	11890	13753.7	0.581055	Down	-0.783253	3.48434e-91	4.7679e-90	phosphatase
CNAG_04349	1261.67	1459	0.581385	Down	-0.782435	2.18619e-35	1.21104e-34	hypothetical protein
CNAG_02787	1115	1287.33	0.581859	Down	-0.781258	6.44789e-34	3.4238e-33	dephospho-CoA kinase
CNAG_00264	3915.67	4519.33	0.582058	Down	-0.780766	1.40464e-62	1.31468e-61	nuclease I
CNAG_03555	930.667	1073.67	0.582104	Down	-0.780651	2.23449e-31	1.11457e-30	acylglycerone-phosphate reductase
CNAG_06409	442.667	511	0.58249	Down	-0.779694	1.62592e-18	5.48613e-18	hypothetical protein
CNAG_05181	2304	2653.33	0.582817	Down	-0.778886	4.62457e-55	3.82359e-54	white collar 1 protein
CNAG_05799	18820	21678.3	0.583539	Down	-0.777099	7.36784e-72	8.12902e-71	Chitin deacetylase
CNAG_07683	319	365.667	0.584329	Down	-0.775148	6.61299e-13	1.75714e-12	hypothetical protein
CNAG_04100	77.3333	88.6667	0.584425	Down	-0.77491	0.000139773	0.000226795	hypothetical protein
CNAG_02387	1849.33	2127.33	0.584681	Down	-0.774279	9.20487e-42	5.92097e-41	hypothetical protein
CNAG_07426	1503.33	1722.67	0.584729	Down	-0.774159	7.14104e-34	3.77083e-33	proteasome maturation protein
CNAG_03045	1359	1560.67	0.584763	Down	-0.774075	6.90709e-38	4.09145e-37	hypothetical protein
CNAG_06065	2198.67	2526.33	0.584829	Down	-0.773913	1.4154e-53	1.15168e-52	inositol polyphosphate-5-phosphatase F
CNAG_07718	6713.67	7715	0.584936	Down	-0.773649	3.05125e-73	3.4174e-72	Intersectin 1
CNAG_03376	3811.33	4379.33	0.585202	Down	-0.772993	1.12669e-58	9.90539e-58	cytoplasmic protein
CNAG_03230	38.6667	44	0.585211	Down	-0.772972	0.0197219	0.0262696	yippee-like, putative
CNAG_02553	304	349	0.585211	Down	-0.772971	2.63396e-13	7.13234e-13	Short-chain dehydrogenase
CNAG_06173	767.667	880.333	0.585211	Down	-0.77297	4.11466e-26	1.76904e-25	hypothetical protein
CNAG_05373	58.6667	67.3333	0.585223	Down	-0.772943	0.00133991	0.00200295	elongator complex protein 4
CNAG_05714	1194	1374.67	0.58536	Down	-0.772603	6.5253e-27	2.87597e-26	hypothetical protein
CNAG_05926	3441.67	3954.33	0.585541	Down	-0.772159	3.41307e-43	2.27674e-42	U2 small nuclear ribonucleoprotein A'
CNAG_03050	534.333	613	0.585577	Down	-0.77207	1.1195e-19	3.92651e-19	hypothetical protein
CNAG_01118	279.667	321.333	0.585867	Down	-0.771356	1.29008e-11	3.21028e-11	AAT family amino acid transporter
CNAG_07356	5532	6346	0.586244	Down	-0.770428	2.95059e-66	2.9568e-65	succinate dehydrogenase, cytochrome b556 subunit
CNAG_06064	1701	1948.67	0.586937	Down	-0.768723	2.25186e-39	1.38053e-38	Putative protein tyrosine phosphatase
CNAG_00040	5718.33	6545.33	0.586945	Down	-0.768703	2.34147e-69	2.48465e-68	cytochrome P450, family 51 (sterol 14- demethylase)
CNAG_04797	2468	2829	0.587258	Down	-0.767934	1.07302e-41	6.87561e-41	signal recognition particle subunit SRP19
CNAG_01557	6327	7215.67	0.587882	Down	-0.766401	3.46219e-60	3.10944e-59	Calmodulin
CNAG_04605	2923.67	3336	0.589921	Down	-0.761406	5.77897e-41	3.63999e-40	C-3 sterol dehydrogenase
CNAG_04663	767	872.333	0.590087	Down	-0.761	1.2662e-26	5.53307e-26	hypothetical protein
CNAG_00776	36932.3	42092	0.590426	Down	-0.760171	9.38091e-68	9.73744e-67	immunoreactive mannoprotein MP88
CNAG_01584	1575	1791	0.590729	Down	-0.759432	1.65313e-40	1.03151e-39	hydrolase
CNAG_06355	913	1037.67	0.59118	Down	-0.758331	6.74717e-30	3.24878e-29	hypothetical protein
CNAG_05718	422.333	480	0.591285	Down	-0.758075	5.56831e-16	1.69749e-15	multidrug resistance protein fnx1
CNAG_02006	1486.67	1687.33	0.591565	Down	-0.757392	2.36772e-40	1.47325e-39	protein N-terminal amidase
CNAG_06327	2465	2799.33	0.591725	Down	-0.757002	2.7176e-53	2.20317e-52	DNA-binding protein creA
CNAG_01543	1373.33	1560.67	0.591733	Down	-0.756982	5.5336e-36	3.12243e-35	AP-3 complex subunit beta
CNAG_02038	2176.67	2472.67	0.591781	Down	-0.756865	2.7704e-42	1.79941e-41	hypothetical protein
CNAG_05540	5882.33	6679.33	0.591785	Down	-0.756856	1.95553e-68	2.049e-67	urease
CNAG_00500	2125.67	2410	0.592246	Down	-0.755732	1.7556e-45	1.22634e-44	Protein phosphatase
CNAG_07720	1847.33	2091	0.592959	Down	-0.753996	2.59691e-43	1.73753e-42	presequence translocated-associated motor subunit PAM17, mitochondrial
CNAG_00816	1684	1908.67	0.592963	Down	-0.753985	2.95395e-43	1.97444e-42	microtubule binding protein
CNAG_06574	1910.33	2161.33	0.593741	Down	-0.752095	2.50581e-41	1.59035e-40	antiphagocytic protein 1
CNAG_02327	2539	2872.33	0.594265	Down	-0.750821	4.05583e-49	3.02328e-48	xaa-Pro dipeptidase
CNAG_02730	1139	1287.33	0.594425	Down	-0.750433	1.01638e-33	5.34583e-33	sorting nexin-41
CNAG_03919	571.667	645	0.594705	Down	-0.749754	2.56911e-18	8.57743e-18	acetate non-utilizing protein 9, mitochondrial
CNAG_05422	985.333	1112.67	0.595032	Down	-0.748961	5.84864e-25	2.42083e-24	virulence related protein of unknown function
CNAG_06745	36219.7	40958.3	0.595263	Down	-0.7484	2.22052e-50	1.70087e-49	Histone H3
CNAG_02104	1010.33	1139.33	0.595273	Down	-0.748376	5.25569e-31	2.59629e-30	phosphatidylinositol transfer protein SFH5
CNAG_02267	133.667	150.333	0.595315	Down	-0.748274	5.69479e-06	1.02429e-05	cell cycle arrest protein BUB3
CNAG_02008	7322.33	8272.67	0.59547	Down	-0.7479	1.11347e-45	7.81889e-45	nuclear protein
CNAG_00318	955.333	1078	0.595551	Down	-0.747704	2.05008e-28	9.38305e-28	arp2/3 complex 16 kda subunit
CNAG_04197	3169.67	3570.67	0.596158	Down	-0.746233	1.14e-60	1.0336e-59	CMGC/DYRK/YAK protein kinase
CNAG_02395	1750.33	1969.33	0.597833	Down	-0.742186	1.76039e-38	1.05878e-37	ubiquitin carboxyl-terminal hydrolase 9/13
CNAG_06797	726.333	812.667	0.598195	Down	-0.741312	1.90472e-05	3.31151e-05	lysine-specific demethylase 3
CNAG_06600	3609	4057	0.598218	Down	-0.741258	8.58365e-57	7.2961e-56	vesicle-fusing ATPase
CNAG_00452	149	166.333	0.59827	Down	-0.74113	3.86649e-06	7.04574e-06	Isovaleryl-CoA dehydrogenase
CNAG_05096	2055.33	2305	0.599258	Down	-0.73875	1.19951e-44	8.24924e-44	histone deacetylase 1/2
CNAG_04958	1921.33	2153	0.599802	Down	-0.737441	1.51276e-44	1.03608e-43	ubiquitin fusion degradation protein 1
CNAG_00491	361.333	403.333	0.599813	Down	-0.737416	3.64256e-12	9.31824e-12	hypothetical protein
CNAG_02974	50582.7	56769.3	0.600103	Down	-0.736719	1.19021e-49	9.00288e-49	voltage-dependent anion channel protein 2
CNAG_05286	902.333	1009	0.600836	Down	-0.734956	7.51275e-27	3.30462e-26	hypothetical protein
CNAG_05297	563	629.667	0.600916	Down	-0.734764	1.64716e-19	5.73794e-19	hypothetical protein
CNAG_01920	17302.3	19341.7	0.601013	Down	-0.734532	1.02741e-62	9.62962e-62	Polyubiquitin
CNAG_04345	744.333	829.667	0.601672	Down	-0.732951	1.13008e-21	4.21897e-21	specific RNA polymerase II transcription factor
CNAG_03306	972.333	1086.67	0.601783	Down	-0.732684	2.32438e-28	1.06166e-27	vesicle transport through interaction with t- SNAREs 1
CNAG_04838	2507	2802	0.60191	Down	-0.732381	6.22153e-41	3.91135e-40	hypothetical protein
CNAG_00266	780.667	868	0.602696	Down	-0.730498	1.435e-18	4.85669e-18	hypothetical protein
CNAG_00659	53.6667	59.3333	0.603585	Down	-0.728372	0.00450358	0.00642378	TFIIH basal transcription factor complex TTD-A subunit
CNAG_01321	5170.33	5722.67	0.604229	Down	-0.726833	3.2296e-29	1.52315e-28	acyl carrier protein
CNAG_03138	2172.33	2410.67	0.60449	Down	-0.726209	5.22772e-35	2.86022e-34	ubiquitin-protein ligase
CNAG_03026	1728.33	1921.33	0.604707	Down	-0.725692	3.45544e-39	2.10485e-38	N-acetylglucosaminylphosphatidylinositol deacetylase
CNAG_04152	1507	1674.33	0.605487	Down	-0.723832	2.52636e-32	1.29108e-31	protein phosphatase methylesterase 1
CNAG_02586	83.6667	92.6667	0.605543	Down	-0.7237	0.000275052	0.000435173	Sugar transporter
CNAG_04083	1487.67	1650.33	0.606112	Down	-0.722343	7.54225e-34	3.97954e-33	dolichol kinase
CNAG_04869	1659.33	1839.67	0.606215	Down	-0.722099	4.59266e-39	2.78992e-38	para-nitrobenzyl esterase
CNAG_06066	29	32	0.606381	Down	-0.721703	0.0346135	0.0448939	nucleoside-diphosphate-sugar epimerase
CNAG_03557	605	666.333	0.606583	Down	-0.721224	5.35184e-13	1.42773e-12	transcription initiation factor TFIIA small subunit
CNAG_04738	6131	6785.67	0.606743	Down	-0.720842	1.94881e-62	1.81634e-61	fimbrin
CNAG_06881	1653.33	1829.67	0.606947	Down	-0.720358	4.97286e-37	2.87666e-36	SBDS family rRNA metabolism protein
CNAG_01928	1881.33	2080.67	0.606953	Down	-0.720342	4.90595e-39	2.97753e-38	Xaa-Pro aminopeptidase
CNAG_02415	1979.67	2190	0.607087	Down	-0.720025	4.44126e-44	3.0139e-43	annexin XIV
CNAG_03666	676.667	748	0.60811	Down	-0.717596	4.0777e-19	1.39999e-18	acyl-CoA dehydrogenase
CNAG_03319	3165.33	3504	0.608231	Down	-0.717309	2.47986e-38	1.4848e-37	phospholipid binding protein
CNAG_06559	818.667	906.333	0.608477	Down	-0.716725	9.81587e-18	3.19555e-17	cysteine and glycine-rich protein
CNAG_02781	238.667	263	0.608511	Down	-0.716645	2.92208e-09	6.45219e-09	dihydrodipicolinate synthetase
CNAG_00346	300	331.333	0.609146	Down	-0.715139	2.36658e-10	5.52009e-10	hypothetical protein
CNAG_05285	2375.33	2628.67	0.609227	Down	-0.714948	7.07549e-26	3.01863e-25	hypothetical protein
CNAG_07594	1643.33	1811.33	0.609574	Down	-0.714127	2.88974e-36	1.63891e-35	hypothetical protein
CNAG_05326	196.333	216	0.609996	Down	-0.713128	2.93966e-08	6.17588e-08	hypothetical protein
CNAG_04709	2225.33	2451.67	0.610025	Down	-0.713059	2.08157e-38	1.24969e-37	hypothetical protein
CNAG_07446	2280	2507	0.610072	Down	-0.712949	2.07166e-31	1.03567e-30	mitochondrial protein
CNAG_07992	93.6667	103	0.610658	Down	-0.711564	9.60177e-05	0.000157602	hypothetical protein
CNAG_07688	1999	2199.67	0.610817	Down	-0.711189	1.64284e-41	1.04664e-40	hypothetical protein
CNAG_03600	459	504	0.610997	Down	-0.710764	2.48687e-15	7.38526e-15	ATP-binding cassette, subfamily B (MDR/TAP), member 1
CNAG_03236	690	759.333	0.611058	Down	-0.71062	3.96652e-21	1.45316e-20	AMME syndrome candidate protein
CNAG_01414	3082.67	3379.33	0.611573	Down	-0.709404	1.57498e-43	1.05803e-42	hypothetical protein
CNAG_01803	11315.3	12437	0.612122	Down	-0.70811	3.25804e-41	2.05992e-40	hypothetical protein
CNAG_03974	4915	5399.67	0.612137	Down	-0.708073	2.6405e-51	2.05085e-50	hypothetical protein
CNAG_02704	1730.67	1894	0.61231	Down	-0.707667	1.42886e-28	6.58046e-28	hypothetical protein
CNAG_06566	1713	1877.67	0.612492	Down	-0.707238	1.57111e-35	8.73946e-35	hypothetical protein
CNAG_06594	8216	9009	0.612646	Down	-0.706875	3.20722e-62	2.97258e-61	oxysterol binding protein
CNAG_00038	1839.67	2014.33	0.612898	Down	-0.706281	4.50633e-33	2.32973e-32	Alcohol dehydrogenase
CNAG_05759	6680.67	7318.33	0.613169	Down	-0.705644	1.45745e-42	9.55952e-42	acetyl-CoA carboxylase/biotin carboxylase
CNAG_01106	5571.67	6107	0.613512	Down	-0.704836	3.63162e-53	2.92637e-52	V-type H -transporting ATPase subunit I
CNAG_07491	876.333	961	0.613636	Down	-0.704545	1.06629e-22	4.12645e-22	glutaredoxin
CNAG_01255	4563.67	4997	0.614073	Down	-0.703519	4.07928e-41	2.57427e-40	hypothetical protein
CNAG_01083	6282.67	6868.33	0.614361	Down	-0.702841	5.5393e-63	5.21382e-62	26S proteasome regulatory subunit N5
CNAG_02233	1820.67	1987.67	0.614687	Down	-0.702077	1.4317e-27	6.41616e-27	serine/threonine-protein kinase ATR
CNAG_04765	1818.33	1984.67	0.615026	Down	-0.701281	3.48621e-37	2.0237e-36	ARP2/3 complex 21 kDa subunit
CNAG_04406	550.667	601.333	0.615067	Down	-0.701185	3.47235e-17	1.10717e-16	hypothetical protein
CNAG_07690	141.667	154.333	0.61508	Down	-0.701155	4.06345e-06	7.39454e-06	hypothetical protein
CNAG_03791	3154	3442.33	0.615141	Down	-0.70101	7.84893e-44	5.29942e-43	CAMKK/ELM protein kinase
CNAG_02237	5152	5628.67	0.615199	Down	-0.700875	4.48344e-46	3.16836e-45	actin cortical patch component
CNAG_04666	5020.33	5480.67	0.615892	Down	-0.699251	2.31936e-58	2.03104e-57	26S protease regulatory subunit 8
CNAG_02269	1169	1276	0.615905	Down	-0.699221	6.89397e-26	2.94307e-25	autophagy-like protein 18 Atg18
CNAG_05902	162	176.333	0.615954	Down	-0.699106	6.973e-07	1.33606e-06	AP-3 complex subunit sigma
CNAG_04293	1942.33	2116.33	0.616113	Down	-0.698732	9.17835e-31	4.5007e-30	vacuolar protein sorting 41
CNAG_03708	2527.33	2751	0.616322	Down	-0.698244	1.76337e-37	1.03625e-36	signal recognition particle subunit SRP72
CNAG_07972	2737.33	2978.67	0.616352	Down	-0.698173	3.12275e-41	1.97626e-40	hypothetical protein
CNAG_06688	6776.67	7397.67	0.616738	Down	-0.69727	1.18748e-47	8.68647e-47	mitofusin
CNAG_05301	5112.67	5572.33	0.616885	Down	-0.696927	4.72879e-50	3.60556e-49	Coronin-like protein CRN1, putative
CNAG_03370	3343.33	3638.33	0.617103	Down	-0.696417	1.50034e-49	1.13103e-48	calcium-binding protein NCS-1
CNAG_00044	2691	2930	0.617144	Down	-0.69632	3.31961e-45	2.30917e-44	ribosome assembly protein 1
CNAG_06152	779.667	849.333	0.617236	Down	-0.696105	6.63535e-21	2.40839e-20	hypothetical protein
CNAG_01958	3574.67	3882.67	0.617268	Down	-0.696032	1.66932e-42	1.09276e-41	HET-C2 protein
CNAG_04221	1900	2068.33	0.617596	Down	-0.695264	5.65394e-38	3.35511e-37	6-phosphofructo-2-kinase/fructose-2, 6- bisphosphatase
CNAG_02048	859.667	936	0.617654	Down	-0.695129	3.46522e-21	1.2723e-20	Proline dehydrogenase
CNAG_00684	4303	4679.67	0.617948	Down	-0.694442	1.70107e-53	1.38243e-52	Ribulose-phosphate 3-epimerase
CNAG_07807	16271.3	17693.7	0.618429	Down	-0.69332	6.13835e-58	5.30557e-57	Histone H4
CNAG_05981	287	310.667	0.618585	Down	-0.692957	1.4343e-09	3.22527e-09	dynein light chain roadblock-type
CNAG_01022	1155.33	1253.33	0.618781	Down	-0.6925	7.97027e-25	3.29286e-24	hypothetical protein
CNAG_06884	1237.67	1345.33	0.618935	Down	-0.69214	1.72314e-26	7.49543e-26	hypothetical protein
CNAG_02539	3150	3423.33	0.619121	Down	-0.691706	2.06869e-42	1.35154e-41	AAT family amino acid transporter
CNAG_00917	1233.33	1339.67	0.619366	Down	-0.691135	1.93715e-27	8.65805e-27	alkylbase DNA N-glycosylase
CNAG_04358	2078.33	2256.67	0.619712	Down	-0.69033	2.199e-35	1.21712e-34	iron-sulfur clusters transporter atm1, mitochondrial
CNAG_03242	581	629.667	0.620201	Down	-0.689193	1.20079e-16	3.73581e-16	solute carrier family 25 (peroxisomal adenine nucleotide transporter), member 17
CNAG_05823	226.333	244.667	0.620492	Down	-0.688515	1.28152e-07	2.58007e-07	hypothetical protein
CNAG_00678	2685.67	2907	0.620534	Down	-0.688419	3.21133e-39	1.95973e-38	urease accessory protein UreG
CNAG_06364	6575	7124	0.620659	Down	-0.688128	3.49112e-54	2.8616e-53	hypothetical protein
CNAG_06381	18085	19606.3	0.620748	Down	-0.687921	1.18872e-56	1.00912e-55	hypothetical protein
CNAG_07701	634.667	686.333	0.620753	Down	-0.687909	6.2914e-19	2.14784e-18	putative copper ion transporter
CNAG_01922	1342.33	1453.67	0.621057	Down	-0.687204	1.42667e-28	6.5749e-28	alternative cyclin Pho80
CNAG_07904	513.333	555	0.621252	Down	-0.686751	4.85451e-16	1.48261e-15	hypothetical protein
CNAG_00136	8294.33	8966.33	0.621548	Down	-0.686062	6.96473e-67	7.09678e-66	ubiquitin-activating enzyme E1
CNAG_03268	6762.67	7280.67	0.621692	Down	-0.685728	2.41595e-26	1.04749e-25	hypothetical protein
CNAG_01504	930.667	1002.67	0.621853	Down	-0.685355	2.98899e-19	1.03045e-18	hypothetical protein
CNAG_02292	116.667	125.333	0.622051	Down	-0.684894	0.000212231	0.00033827	copper chaperone
CNAG_06288	2134.67	2304.33	0.622289	Down	-0.684343	3.62696e-36	2.05179e-35	RNA binding protein
CNAG_04033	2852.67	3077.67	0.623192	Down	-0.682252	1.4685e-43	9.87498e-43	alpha 1,3-glucosidase
CNAG_02956	1864.33	2010	0.623421	Down	-0.681721	8.70728e-31	4.27285e-30	transcription factor iws1
CNAG_00409	2634.33	2833.67	0.623902	Down	-0.680609	9.97722e-41	6.24889e-40	hypothetical protein
CNAG_03994	1734	1868	0.624128	Down	-0.680087	6.80044e-34	3.59954e-33	leucine carboxyl methyltransferase 1
CNAG_02325	1098.67	1183	0.624931	Down	-0.678232	6.61045e-24	2.65534e-23	mitochondrial protein
CNAG_03927	319.333	342	0.625119	Down	-0.677797	1.65797e-09	3.7176e-09	hypothetical protein
CNAG_01590	1053.33	1128.33	0.625162	Down	-0.677699	2.33618e-19	8.07065e-19	large subunit ribosomal protein L32
CNAG_05723	1577	1690.33	0.6258	Down	-0.676226	1.24017e-30	6.05902e-30	Alcohol dehydrogenase
CNAG_04538	1274.67	1370.33	0.626237	Down	-0.675218	1.87885e-24	7.67668e-24	ubiquitin-like modifier-activating enzyme ATG7
CNAG_04953	22059.3	23665.7	0.626362	Down	-0.674931	2.11202e-73	2.36944e-72	hypothetical protein
CNAG_03182	1683.33	1800.33	0.62681	Down	-0.673899	5.58182e-28	2.52871e-27	U4/U6.U5 tri-snRNP-associated protein 3
CNAG_04324	955.333	1022.33	0.62696	Down	-0.673554	2.26002e-22	8.67556e-22	hypothetical protein
CNAG_00135	548.667	586	0.627255	Down	-0.672877	6.98882e-14	1.95195e-13	cyclophilin
CNAG_03420	2681.33	2873	0.627323	Down	-0.67272	8.1023e-38	4.79093e-37	Gly-Xaa carboxypeptidase
CNAG_03011	363.333	389	0.627373	Down	-0.672605	1.1809e-11	2.94408e-11	glycerate-and formate-dehydrogenase
CNAG_04168	5728.67	6142	0.62768	Down	-0.671898	1.71136e-33	8.92369e-33	histone H1/5
CNAG_01519	985.333	1052.33	0.627822	Down	-0.671573	1.67496e-21	6.21144e-21	endonuclease/exonuclease/phosphatase
CNAG_01667	632.333	677.667	0.62794	Down	-0.671301	7.95878e-17	2.49587e-16	4-hydroxybenzoate polyprenyl transferase
CNAG_03592	1742	1864.33	0.62801	Down	-0.67114	6.21578e-32	3.15236e-31	phosphomethylpyrimidine kinase
CNAG_00294	2577	2758.67	0.628317	Down	-0.670437	1.51633e-37	8.91867e-37	splicing factor 45
CNAG_03358	14299	15257	0.628394	Down	-0.670259	1.81503e-51	1.41136e-50	Phosphoglycerate kinase
CNAG_02918	5569.67	5964.67	0.628399	Down	-0.670247	8.54842e-39	5.16939e-38	Acetyl-CoA C-acetyltransferase
CNAG_01232	2114.67	2257.33	0.628582	Down	-0.669827	3.8687e-32	1.97253e-31	calcium-translocating P-type ATPase, PMCA-type
CNAG_04121	1315	1404	0.628589	Down	-0.669811	4.01134e-24	1.62549e-23	hypothetical protein
CNAG_03128	1969.67	2103.33	0.628809	Down	-0.669306	1.43452e-34	7.77838e-34	gamma-glutamyltransferase
CNAG_01402	6058	6474.67	0.628859	Down	-0.669193	2.43191e-57	2.08843e-56	actin binding protein
CNAG_02584	449.333	481.333	0.628913	Down	-0.669067	5.3623e-12	1.3582e-11	serine/threonine-protein phosphatase 2A activator 1
CNAG_05333	484.667	518.333	0.628915	Down	-0.669062	3.18797e-13	8.60455e-13	hypothetical protein
CNAG_06642	3308.67	3525.67	0.629348	Down	-0.66807	4.29455e-34	2.29134e-33	Atypical/PIKK/FRAP protein kinase
CNAG_00486	1566.33	1667.67	0.629744	Down	-0.667163	3.14984e-29	1.48763e-28	succinate dehydrogenase assembly factor 2, mitochondrial
CNAG_00246	1424.67	1521	0.62976	Down	-0.667127	1.44267e-26	6.29581e-26	hypothetical protein
CNAG_04798	4543.33	4843.67	0.63037	Down	-0.665729	1.09143e-45	7.67222e-45	regulatory protein Cys-3
CNAG_03832	3010.33	3204	0.630407	Down	-0.665644	2.66171e-39	1.62731e-38	alpha 1,2-mannosyltransferase
CNAG_05860	1003.33	1068.33	0.630512	Down	-0.665405	1.24967e-24	5.13743e-24	Sterol O-acyltransferase
CNAG_00483	33846.3	36119.3	0.6308	Down	-0.664745	4.80834e-51	3.71295e-50	actin
CNAG_00403	508.333	540.667	0.630974	Down	-0.664348	1.70927e-14	4.92246e-14	mitochondrial protein
CNAG_02399	5384.33	5734	0.631101	Down	-0.664057	1.27251e-50	9.7809e-50	glutathione-disulfide reductase
CNAG_01713	4242.33	4505.33	0.631124	Down	-0.664003	1.26585e-33	6.63702e-33	hypothetical protein
CNAG_01800	1275	1351.67	0.631231	Down	-0.663761	2.62611e-17	8.42177e-17	hypothetical protein
CNAG_03025	2370.67	2515.67	0.63186	Down	-0.662322	4.7552e-31	2.35079e-30	V-type H -transporting ATPase subunit D
CNAG_02433	577.667	614.333	0.632059	Down	-0.661869	3.3021e-15	9.74975e-15	thiol oxidase
CNAG_07794	2552.33	2710.33	0.632219	Down	-0.661504	6.03254e-42	3.89166e-41	hypothetical protein
CNAG_06649	553.333	588.333	0.632292	Down	-0.661338	2.50169e-14	7.14278e-14	Haloacid dehalogenase, type II
CNAG_00283	1132	1202	0.632605	Down	-0.660623	1.23966e-23	4.9527e-23	hypothetical protein
CNAG_00877	814	864.333	0.63285	Down	-0.660063	4.46194e-18	1.47419e-17	Adenylate kinase
CNAG_07511	4395.33	4663.33	0.632921	Down	-0.659902	1.55075e-47	1.12942e-46	nucleolar protein 15
CNAG_04189	19760.7	21001	0.632959	Down	-0.659815	1.52862e-60	1.37863e-59	succinate dehydrogenase [ubiquinone] flavoprotein subunit, mitochondrial
CNAG_04269	2369.67	2515.67	0.633218	Down	-0.659227	4.53253e-34	2.41638e-33	leucyl aminopeptidase
CNAG_03609	1355.67	1438.67	0.633331	Down	-0.658968	1.22854e-28	5.68148e-28	hypothetical protein
CNAG_00663	1750.33	1855.33	0.63357	Down	-0.658425	1.66806e-33	8.70475e-33	hypothetical protein
CNAG_05570	1940.33	2058.67	0.633587	Down	-0.658385	6.74895e-33	3.47834e-32	hypothetical protein
CNAG_01605	280.333	295.667	0.633607	Down	-0.658341	2.7805e-07	5.47717e-07	rossman fold oxidoreductase
CNAG_04439	6604	7004	0.633658	Down	-0.658223	2.01496e-52	1.59285e-51	V-type proton ATPase subunit B
CNAG_06762	794.333	843	0.633737	Down	-0.658043	7.89651e-20	2.78278e-19	GATA transcription factor, capsule-independent antiphagocytic protein
CNAG_02671	7326.67	7763.33	0.633804	Down	-0.657891	8.20331e-61	7.4478e-60	pre-mRNA-splicing factor cef1
CNAG_07570	3513.33	3741.33	0.633949	Down	-0.657561	2.60666e-07	5.14841e-07	prenylated SNARE protein Ykt6p
CNAG_00098	967.333	1024	0.634185	Down	-0.657025	7.24518e-23	2.8235e-22	palmitoyl-protein thioesterase
CNAG_02173	1078.33	1138.67	0.634206	Down	-0.656976	3.72903e-19	1.28094e-18	transporter particle component
CNAG_04796	3926.33	4160.33	0.634245	Down	-0.656888	6.4409e-47	4.63522e-46	calcineurin a catalytic subunit
CNAG_03326	1987.33	2104	0.635042	Down	-0.655077	2.31702e-34	1.24722e-33	Chitin synthase
CNAG_06732	2199.33	2327	0.635209	Down	-0.654696	3.41036e-35	1.87513e-34	hypothetical protein
CNAG_00337	10147.3	10735.7	0.635442	Down	-0.654167	8.41875e-58	7.26717e-57	hypothetical protein
CNAG_01154	446.333	471	0.636244	Down	-0.652349	5.91244e-13	1.57476e-12	hypothetical protein
CNAG_05764	2582.67	2722	0.636437	Down	-0.651911	8.94265e-35	4.8648e-34	small subunit ribosomal protein S5
CNAG_03118	617.333	650	0.63734	Down	-0.649866	2.55589e-15	7.58347e-15	hypothetical protein
CNAG_02938	7319.67	7715.67	0.637357	Down	-0.649827	3.39103e-40	2.10408e-39	cytochrome c oxidase subunit 6a
CNAG_02609	1433	1505.67	0.637581	Down	-0.649318	8.51973e-21	3.08562e-20	3-demethylubiquinone-9 3-O-methyltransferase
CNAG_06282	1185.67	1249	0.637717	Down	-0.649012	1.8557e-25	7.80707e-25	WD-repeat protein 48
CNAG_00072	5281.67	5575	0.637768	Down	-0.648897	2.40819e-38	1.44318e-37	protein disulfide-isomerase
CNAG_04202	3287	3463	0.638015	Down	-0.648337	2.02251e-36	1.15098e-35	cytosolic Fe-S cluster assembly factor NAR1
CNAG_01147	857	902.333	0.638394	Down	-0.647482	6.97808e-18	2.28511e-17	arp2/3 complex 20 kDa subunit
CNAG_02055	2231.67	2345	0.63876	Down	-0.646654	6.8595e-37	3.96115e-36	hypothetical protein
CNAG_05784	842.333	886	0.638985	Down	-0.646147	2.89223e-20	1.03234e-19	hypothetical protein
CNAG_02099	14996.7	15751	0.639915	Down	-0.644048	5.52794e-30	2.66557e-29	fatty acid synthase subunit beta, fungi type
CNAG_04787	205.667	214.667	0.639927	Down	-0.644021	1.35591e-05	2.38035e-05	membrane protein
CNAG_06241	1425.33	1495.67	0.640022	Down	-0.643806	3.32812e-29	1.5685e-28	acidic laccase
CNAG_01915	16290.3	17099.7	0.640029	Down	-0.643791	6.74778e-65	6.55499e-64	ribonucleoside-diphosphate reductase subunit M2
CNAG_02431	1132.67	1188.67	0.640397	Down	-0.642962	2.51264e-24	1.02411e-23	TatD DNase
CNAG_02177	9281.33	9726	0.640624	Down	-0.642451	3.37605e-56	2.84424e-55	serine/threonine-protein phosphatase PP2A catalytic subunit
CNAG_03434	1673.67	1755	0.64068	Down	-0.642325	1.13838e-31	5.71678e-31	solute carrier family 45, member 1/2/4
CNAG_07414	1107.67	1158.33	0.640953	Down	-0.641709	9.32959e-20	3.2826e-19	pantoate-beta-alanine ligase
CNAG_04368	1056.67	1104.67	0.64123	Down	-0.641086	2.22939e-20	7.98315e-20	CD2 antigen cytoplasmic tail-binding protein 2
CNAG_07967	518.667	544	0.641292	Down	-0.640947	1.58514e-13	4.35066e-13	hypothetical protein
CNAG_01204	10670	11165	0.64156	Down	-0.640344	1.20792e-44	8.28996e-44	ATP synthase F1, delta subunit
CNAG_06021	4162.33	4359.33	0.641989	Down	-0.639379	7.13422e-37	4.11623e-36	rab GTPase activator
CNAG_02886	3134.33	3271.33	0.64211	Down	-0.639109	2.61091e-28	1.1909e-27	20S proteasome subunit beta 4
CNAG_07819	308	321.333	0.642214	Down	-0.638874	1.7777e-08	3.77761e-08	hypothetical protein
CNAG_05396	762.333	797.667	0.642512	Down	-0.638205	8.47629e-15	2.46019e-14	LRP16 family protein
CNAG_07995	3008.33	3148	0.642529	Down	-0.638166	3.21849e-37	1.87483e-36	hypothetical protein
CNAG_00935	12742	13367.3	0.6428	Down	-0.637559	1.20846e-26	5.28425e-26	DNA-binding protein
CNAG_02515	850.333	888.333	0.642918	Down	-0.637294	1.58463e-18	5.34953e-18	hypothetical protein
CNAG_02854	1565	1633.33	0.64366	Down	-0.635628	4.89753e-28	2.22173e-27	peroxiredoxin Q/BCP
CNAG_06968	1361	1416.33	0.64379	Down	-0.635338	6.9731e-21	2.5296e-20	hypothetical protein
CNAG_07707	157.667	164.667	0.643815	Down	-0.635282	1.21976e-05	2.14813e-05	glycoside hydrolase family 3 domain-containing protein
CNAG_00539	12616	13169.7	0.643946	Down	-0.634988	2.75463e-53	2.23048e-52	membrane transporter
CNAG_00314	674.667	702.333	0.644061	Down	-0.634731	2.54366e-14	7.25641e-14	hypothetical protein
CNAG_07870	42.6667	44.3333	0.644328	Down	-0.634133	0.0264685	0.0347902	hypothetical protein
CNAG_02396	407	424.333	0.644434	Down	-0.633895	4.13994e-10	9.54292e-10	hypothetical protein
CNAG_03396	1862.67	1939	0.645075	Down	-0.632461	1.35367e-26	5.91143e-26	NAD diphosphatase
CNAG_07800	1707	1779.33	0.645321	Down	-0.63191	4.56877e-26	1.95922e-25	syntaxin-binding protein 1
CNAG_01575	4985.33	5192.33	0.645388	Down	-0.631762	1.63388e-43	1.0965e-42	ATP-binding cassette transporter
CNAG_01185	3388.33	3531	0.64543	Down	-0.631667	3.52354e-34	1.88299e-33	Hsp70-like protein
CNAG_06175	6050.33	6295	0.645474	Down	-0.631569	1.37255e-54	1.12922e-53	26S proteasome regulatory subunit N2
CNAG_01597	667.333	692.667	0.645774	Down	-0.6309	4.33733e-15	1.27218e-14	hypothetical protein
CNAG_03554	13005.3	13543	0.645813	Down	-0.630812	2.21753e-50	1.70053e-49	coatomer protein complex, subunit alpha (xenin)
CNAG_01198	1633.67	1681.33	0.646077	Down	-0.630223	0.00968215	0.0133007	small nuclear ribonucleoprotein F
CNAG_00802	512.333	531.667	0.646163	Down	-0.630031	2.84928e-12	7.32547e-12	calcineurin-binding protein
CNAG_02459	627.667	654.667	0.646393	Down	-0.629517	3.49137e-12	8.95209e-12	Atypical/ABC1/ABC1-A protein kinase
CNAG_01823	2552	2651	0.646519	Down	-0.629236	6.50701e-34	3.45244e-33	myo-inositol-1(or 4)-monophosphatase, variant
CNAG_04955	1424.33	1480	0.64675	Down	-0.62872	1.62276e-25	6.8357e-25	oxidoreductase
CNAG_03999	897	931	0.646923	Down	-0.628335	1.82416e-20	6.54263e-20	hypothetical protein
CNAG_05877	502.333	521.667	0.647356	Down	-0.62737	2.23373e-13	6.07078e-13	CDK-activating kinase assembly factor MAT1
CNAG_06489	5911	6142.33	0.64738	Down	-0.627316	4.12032e-33	2.1368e-32	Adenosine kinase
CNAG_04478	4465.33	4633.33	0.648097	Down	-0.625718	9.80295e-42	6.2996e-41	hypothetical protein
CNAG_05553	980	1016.67	0.64824	Down	-0.625399	5.77782e-17	1.82221e-16	hypothetical protein
CNAG_05240	3208	3326.33	0.648498	Down	-0.624826	4.83102e-35	2.64535e-34	signal recognition particle subunit SRP68
CNAG_02789	4466	4631	0.648504	Down	-0.624812	1.19648e-41	7.65195e-41	nitrogen permease regulator 2
CNAG_06733	1374.67	1422.33	0.648924	Down	-0.623879	2.13117e-26	9.24619e-26	19S proteasome regulatory particle base assembly chaperone, putative
CNAG_01136	711.333	736	0.648944	Down	-0.623835	5.35434e-15	1.56841e-14	hypothetical protein
CNAG_06625	3170	3283	0.648945	Down	-0.623833	3.8247e-38	2.28181e-37	UBX domain-containing protein 1
CNAG_02851	868	899.333	0.648949	Down	-0.623822	1.54979e-18	5.23721e-18	Threonine aldolase
CNAG_02210	942.667	974.667	0.649175	Down	-0.623321	2.58078e-20	9.22657e-20	ribonuclease Z
CNAG_05419	1823.33	1885.67	0.649729	Down	-0.622091	2.17407e-31	1.08606e-30	hypothetical protein
CNAG_02358	281	290.667	0.649989	Down	-0.621512	4.0873e-08	8.49851e-08	MRP family ATP-binding protein
CNAG_06664	916	947.667	0.65	Down	-0.621488	5.47225e-19	1.87299e-18	sorting nexin Mvp1
CNAG_04316	3399.67	3510	0.650172	Down	-0.621107	7.72621e-40	4.76736e-39	NAD kinase
CNAG_02739	1166.67	1205	0.651167	Down	-0.618901	2.02194e-21	7.48151e-21	hypothetical protein
CNAG_04001	4610	4750	0.651542	Down	-0.618069	1.69657e-43	1.13742e-42	20S proteasome subunit alpha 1
CNAG_06201	1294.67	1333.67	0.652101	Down	-0.616833	5.02518e-24	2.02588e-23	hypothetical protein
CNAG_02121	1598.33	1647	0.65221	Down	-0.616591	1.7399e-24	7.11329e-24	hypothetical protein
CNAG_01732	2677	2759	0.652472	Down	-0.616012	4.7403e-31	2.34516e-30	nuclear protein localization protein 4
CNAG_06743	496.667	511	0.652827	Down	-0.615227	2.09669e-12	5.44094e-12	hypothetical protein
CNAG_06737	2220	2285.33	0.65309	Down	-0.614646	1.47477e-29	7.00989e-29	vacuolar protein sorting-associated protein
CNAG_08016	1643.33	1685.67	0.653524	Down	-0.613689	2.89161e-21	1.06462e-20	hypothetical protein
CNAG_01569	1041.33	1068.67	0.653604	Down	-0.613511	2.68515e-20	9.58942e-20	hypothetical protein
CNAG_04119	1633.67	1677.33	0.653712	Down	-0.613273	4.61398e-25	1.91693e-24	rho guanyl-nucleotide exchange factor
CNAG_05222	1796.67	1845	0.653791	Down	-0.613098	7.096e-27	3.12543e-26	transcriptional regulator Nrg1
CNAG_05630	554.667	570.333	0.653889	Down	-0.612883	7.17433e-13	1.89947e-12	hypothetical protein
CNAG_04038	410	420	0.654025	Down	-0.612582	9.6895e-10	2.19853e-09	MFS quinate transporter QutD
CNAG_03298	1693.33	1723.33	0.65404	Down	-0.61255	0.00109492	0.00164969	hypothetical protein
CNAG_01554	1372.67	1410.33	0.65428	Down	-0.61202	3.83102e-25	1.59862e-24	sorting nexin-4
CNAG_07026	113	116	0.654382	Down	-0.611794	0.000430453	0.00067179	hypothetical protein
CNAG_00148	4219.33	4332.33	0.654444	Down	-0.611659	5.43092e-33	2.80121e-32	hypothetical protein
CNAG_02541	2659.67	2729.67	0.65459	Down	-0.611337	2.76427e-35	1.52619e-34	cyclin-dependent protein kinase inhibitor
CNAG_03531	628	643.333	0.654675	Down	-0.61115	4.39365e-12	1.11668e-11	3-beta hydroxysteroid dehydrogenase/isomerase
CNAG_04014	5192.67	5327.67	0.654769	Down	-0.610943	8.0616e-46	5.67891e-45	26S proteasome regulatory subunit N9
CNAG_02473	1966.33	2015.67	0.655319	Down	-0.60973	7.79097e-29	3.61805e-28	endoplasmic reticulum protein
CNAG_06767	6820	6965	0.655347	Down	-0.609668	6.45618e-26	2.75795e-25	F-type H -transporting ATPase subunit delta
CNAG_05059	11230	11540.7	0.655428	Down	-0.60949	7.21554e-30	3.46929e-29	pyruvate dehydrogenase E1 component subunit beta
CNAG_01491	1312	1342.33	0.655713	Down	-0.608863	3.21268e-20	1.14427e-19	hypothetical protein
CNAG_05852	1715.33	1758.33	0.65573	Down	-0.608826	4.76932e-27	2.11181e-26	heme oxygenase 2
CNAG_05337	1528.67	1566.33	0.655894	Down	-0.608466	1.35447e-25	5.73091e-25	alpha-N-arabinofuranosidase
CNAG_00639	520	532.333	0.656026	Down	-0.608175	4.4246e-13	1.18511e-12	hypothetical protein
CNAG_02903	1664.33	1706.33	0.656041	Down	-0.608142	7.96522e-22	2.99381e-21	alcohol dehydrogenase (NADP)
CNAG_01644	1818	1860.67	0.656141	Down	-0.607922	3.44766e-26	1.48515e-25	hypothetical protein
CNAG_01025	2511.67	2572	0.656247	Down	-0.607689	2.05038e-27	9.14575e-27	hypothetical protein
CNAG_04539	874	893.667	0.656277	Down	-0.607624	2.57394e-17	8.26639e-17	mitochondrial protein required for respiration
CNAG_01574	9323.67	9529.67	0.657079	Down	-0.605862	7.08187e-43	4.70056e-42	hypothetical protein
CNAG_04498	1181	1207	0.657169	Down	-0.605664	4.94093e-23	1.93798e-22	alpha-1,2-mannosidase
CNAG_07710	199	203	0.657374	Down	-0.605213	1.77392e-05	3.08894e-05	hypothetical protein
CNAG_05267	1463.33	1484	0.657527	Down	-0.604878	6.98121e-05	0.000115901	NADH dehydrogenase (ubiquinone) Fe-S protein 5
CNAG_05157	60	61	0.65804	Down	-0.603752	0.0127575	0.017336	hypothetical protein
CNAG_07557	1213.33	1238	0.658412	Down	-0.602937	4.19843e-21	1.53727e-20	ATP-binding cassette transporter
CNAG_00141	458	467.667	0.658462	Down	-0.602828	3.71781e-10	8.5877e-10	monooxygenase
CNAG_05933	3783	3868	0.658523	Down	-0.602695	5.9845e-29	2.78691e-28	hypothetical protein
CNAG_02501	1625.67	1660	0.658527	Down	-0.602685	4.54745e-24	1.8344e-23	hypothetical protein
CNAG_04010	3000.67	3067	0.658532	Down	-0.602675	2.42847e-28	1.10845e-27	GTP cyclohydrolase I
CNAG_06182	2071	2116.67	0.658539	Down	-0.602659	9.90279e-23	3.84346e-22	minichromosome maintenance protein 4 (cell division control protein 54)
CNAG_04335	1752.67	1785	0.659312	Down	-0.600966	4.61353e-20	1.63796e-19	phosphatidylinositol 4-kinase
CNAG_03004	1309.33	1334.67	0.659533	Down	-0.600484	1.5364e-21	5.7071e-21	riboflavin synthase, alpha subunit
CNAG_04760	2327.67	2371.33	0.659751	Down	-0.600006	4.14475e-29	1.9462e-28	cytoplasmic protein
CNAG_01399	1160	1180	0.65998	Down	-0.599506	4.93603e-21	1.80141e-20	hypothetical protein
CNAG_02126	680.333	692.667	0.660436	Down	-0.598508	2.46101e-14	7.03569e-14	hypothetical protein
CNAG_07763	990.333	1006	0.660678	Down	-0.597981	2.6411e-18	8.81335e-18	hypothetical protein
CNAG_01211	3897.33	3958	0.660693	Down	-0.597947	4.93905e-38	2.9335e-37	hypothetical protein
CNAG_06794	1600.67	1622.67	0.661155	Down	-0.596939	1.01146e-19	3.55505e-19	hypothetical protein
CNAG_03153	5009.33	5088.67	0.66119	Down	-0.596863	2.0172e-45	1.40466e-44	SEC14 cytosolic factor
CNAG_07769	3859	3914.67	0.661433	Down	-0.596332	7.88526e-17	2.47398e-16	E3 ubiquitin-protein ligase HUWE1
CNAG_06670	1988.33	2019.67	0.661741	Down	-0.595661	2.11827e-28	9.6885e-28	HIV Tat-specific factor 1
CNAG_00134	961.667	979	0.661979	Down	-0.595142	9.43346e-15	2.73324e-14	hypothetical protein
CNAG_03837	367.667	372.667	0.662926	Down	-0.593081	2.29944e-09	5.11293e-09	protein-L-isoaspartate O-methyltransferase
CNAG_04848	3425.33	3476	0.663376	Down	-0.592102	7.62394e-27	3.35132e-26	mRNA binding protein
CNAG_02965	102.333	103.333	0.663613	Down	-0.591586	0.00106637	0.00160704	hypothetical protein
CNAG_01541	215.667	218.333	0.663614	Down	-0.591585	6.75921e-06	1.20889e-05	hypothetical protein
CNAG_07363	6498	6575.33	0.663858	Down	-0.591054	1.74581e-42	1.14171e-41	isocitrate dehydrogenase, NAD-dependent
CNAG_05517	1927	1953.67	0.664046	Down	-0.590646	3.29217e-22	1.25438e-21	solute carrier family 45, member 1/2/4
CNAG_06887	284.667	287.667	0.664133	Down	-0.590457	1.17828e-07	2.38085e-07	hypothetical protein
CNAG_06253	123	124.333	0.664389	Down	-0.5899	0.000335565	0.000528154	Sugar transporter
CNAG_00355	2884	2920	0.664436	Down	-0.589797	4.18516e-29	1.9627e-28	hypothetical protein
CNAG_07704	37.6667	38	0.664532	Down	-0.589589	0.0420125	0.0539755	hypothetical protein
CNAG_05734	4148.67	4195	0.66473	Down	-0.58916	9.06783e-33	4.66266e-32	cell wall organization and biogenesis-related protein, putative
CNAG_02112	287	289.667	0.66499	Down	-0.588596	9.5728e-07	1.82058e-06	ubiquitin-conjugating enzyme E2 W
CNAG_02030	23341.7	23590.7	0.665067	Down	-0.588428	2.87487e-56	2.42815e-55	glyoxal oxidase
CNAG_01302	1030	1040	0.665258	Down	-0.588014	2.89289e-19	9.98355e-19	hypothetical protein
CNAG_06673	2790	2820.67	0.665275	Down	-0.587978	2.95714e-28	1.34699e-27	hypothetical protein
CNAG_05179	17229.3	17438.3	0.665413	Down	-0.587679	4.11923e-32	2.09866e-31	ubiquinol-cytochrome c reductase core subunit 2
CNAG_05707	1134.33	1145.67	0.665707	Down	-0.587041	7.50205e-18	2.45548e-17	cytoplasmic protein
CNAG_04352	561.667	566	0.665756	Down	-0.586935	1.01524e-11	2.54057e-11	Putative zinc finger transcription factor
CNAG_06624	1527.67	1542.33	0.666139	Down	-0.586106	2.88082e-23	1.14069e-22	hypothetical protein
CNAG_06136	960	967.333	0.666168	Down	-0.586042	4.0368e-17	1.28345e-16	hypothetical protein
CNAG_01169	1583	1594.33	0.66657	Down	-0.585171	4.01251e-24	1.62549e-23	Aspartyl aminopeptidase
CNAG_07590	2765.67	2786.33	0.666606	Down	-0.585094	2.28084e-33	1.18561e-32	V-type H -transporting ATPase subunit C
CNAG_05771	2062.67	921.667	1.4995	Up	0.584485	1.00553e-13	2.78392e-13	serine/threonine-protein kinase TEL1, variant
CNAG_01331	1000.67	448.333	1.49977	Up	0.584745	9.53625e-13	2.51283e-12	hypothetical protein
CNAG_05663	3631.33	1625.33	1.50025	Up	0.585208	3.15014e-28	1.43392e-27	cell wall integrity protein scw1
CNAG_01243	2092	935.667	1.50035	Up	0.585303	1.69272e-20	6.08103e-20	histone-lysine N-methyltransferase, H3 lysine-4 specific
CNAG_00153	518	231.667	1.50054	Up	0.585485	4.06801e-08	8.46105e-08	hypothetical protein
CNAG_01379	105	47	1.50063	Up	0.585566	0.00652861	0.00915736	hypothetical protein
CNAG_05847	8714	3898.33	1.50197	Up	0.586859	1.62136e-42	1.06241e-41	Thioredoxin reductase
CNAG_00687	1390	622.333	1.50258	Up	0.587438	7.83909e-16	2.37777e-15	hypothetical protein
CNAG_01729	2169.67	970	1.50299	Up	0.587837	1.39522e-21	5.19427e-21	ATP-dependent RNA helicase DHX37/DHR1
CNAG_03036	1145	512	1.50307	Up	0.587909	1.71876e-14	4.94764e-14	potassium ion transporter, variant
CNAG_05781	611.667	273.333	1.50329	Up	0.588119	4.11877e-09	9.03174e-09	dynein light chain LC8-type
CNAG_00416	163	72.6667	1.50466	Up	0.589435	0.00261958	0.00383331	f-box/wd-repeat protein lin-23
CNAG_04883	32443.7	14447.3	1.50481	Up	0.589583	1.48371e-35	8.26019e-35	small subunit ribosomal protein S18
CNAG_02809	1636.67	731.333	1.50536	Up	0.590107	2.09524e-18	7.01995e-18	tRNA-specific adenosine deaminase 3
CNAG_04372	1420.33	632	1.50635	Up	0.591061	4.00899e-14	1.13443e-13	DNA-directed RNA polymerase I, II, and III subunit RPABC2
CNAG_02960	228.333	101.667	1.50643	Up	0.591129	7.97951e-05	0.000131818	RNA exonuclease 4
CNAG_05112	2355.67	1050	1.50707	Up	0.591751	3.70073e-25	1.54522e-24	hypothetical protein
CNAG_00897	5949.67	2653	1.50756	Up	0.592217	4.71993e-34	2.51428e-33	putative glucosidase
CNAG_00277	807	359.333	1.50775	Up	0.592395	5.11943e-11	1.23474e-10	hypothetical protein
CNAG_05234	1784.33	795	1.50789	Up	0.592535	1.13579e-14	3.28227e-14	mitochondrial import inner membrane translocase subunit tim54
CNAG_00555	1403	623.667	1.5082	Up	0.592823	2.48518e-14	7.0987e-14	hypothetical protein
CNAG_05343	2062.33	917.667	1.50898	Up	0.59357	5.87004e-22	2.21255e-21	hypothetical protein
CNAG_05592	10260.7	4569.67	1.50914	Up	0.593731	7.7036e-43	5.10306e-42	potassium/sodium efflux P-type ATPase, fungal- type
CNAG_02963	824	367	1.50923	Up	0.593811	4.0011e-12	1.02041e-11	anaphase-promoting complex subunit 8
CNAG_04016	126	56	1.5093	Up	0.593877	0.0078397	0.0108818	Identified spore protein 5
CNAG_04146	2975	1324.67	1.50982	Up	0.594378	7.16099e-28	3.23312e-27	hypothetical protein
CNAG_07459	236.667	105.333	1.51038	Up	0.594908	5.94274e-05	9.9279e-05	hypothetical protein
CNAG_02437	279.667	124.333	1.51069	Up	0.59521	5.32793e-05	8.92543e-05	rRNA biogenesis protein RRP5
CNAG_07535	773.333	343	1.51234	Up	0.596785	1.45523e-11	3.60911e-11	small subunit ribosomal protein S16
CNAG_07566	909.333	404.333	1.51336	Up	0.597753	3.6209e-12	9.26994e-12	hypothetical protein
CNAG_02440	5521	2448.33	1.51432	Up	0.598668	1.28499e-39	7.91418e-39	cation-transporting ATPase
CNAG_03390	2035.67	903	1.51444	Up	0.598784	8.47625e-22	3.18229e-21	AAA family ATPase
CNAG_08015	71.6667	31.6667	1.51502	Up	0.599335	0.0247756	0.0326746	hypothetical protein
CNAG_00378	291.333	129	1.51541	Up	0.599706	1.63371e-05	2.85001e-05	hypothetical protein
CNAG_07946	97	43	1.51722	Up	0.601435	0.00757799	0.0105427	hypothetical protein
CNAG_06095	57781.3	25656.7	1.51724	Up	0.601451	1.9298e-26	8.38345e-26	large subunit ribosomal protein L13e
CNAG_02548	1853.33	820.333	1.51737	Up	0.601572	1.53323e-21	5.69854e-21	cobalamin synthesis protein
CNAG_02520	1698.33	750.667	1.51782	Up	0.602002	2.50979e-20	8.9776e-20	DNA-directed RNA polymerase III subunit RPC4
CNAG_01497	328	145.333	1.51787	Up	0.602044	6.6303e-06	1.18775e-05	Integral membrane protein
CNAG_03411	682.667	301.667	1.51791	Up	0.602089	6.8504e-11	1.64449e-10	hypothetical protein
CNAG_04356	3831.33	1697	1.51818	Up	0.602341	2.00605e-29	9.50127e-29	TPR repeat-containing protein
CNAG_02095	9610.33	4254	1.51828	Up	0.602434	4.39645e-38	2.61589e-37	cyclin
CNAG_01334	3872	1712.33	1.51864	Up	0.60278	4.26878e-33	2.21206e-32	hypothetical protein, variant
CNAG_05312	2351.33	1040.33	1.51931	Up	0.603413	2.23478e-25	9.37821e-25	hypothetical protein
CNAG_07313	168.667	74.3333	1.51957	Up	0.603668	0.000935234	0.00141517	hypothetical protein
CNAG_07612	315.667	139	1.51999	Up	0.604062	1.96786e-05	3.41684e-05	hypothetical protein
CNAG_03605	897.667	396.333	1.52022	Up	0.60428	2.75252e-13	7.44733e-13	hypothetical protein
CNAG_01143	1730	765.667	1.52024	Up	0.604298	1.06111e-18	3.60227e-18	hypothetical protein
CNAG_07332	1797	794.333	1.52031	Up	0.604363	3.23224e-21	1.18741e-20	hypothetical protein, variant
CNAG_06836	404	178.333	1.52105	Up	0.605065	1.61259e-07	3.22229e-07	oxidoreductase
CNAG_01220	1136.33	501.667	1.52156	Up	0.605554	3.50627e-15	1.03251e-14	mitochondrial FAD-linked sulfhydryl oxidase ERV1
CNAG_07746	11541	5098	1.52294	Up	0.606855	1.60767e-39	9.88329e-39	methylenetetrahydrofolate dehydrogenase (NADP)
CNAG_05612	1017.33	449.667	1.52417	Up	0.608029	4.80139e-12	1.21845e-11	hypothetical protein
CNAG_02699	3211.33	1413.67	1.52614	Up	0.609886	1.50473e-25	6.34653e-25	hypothetical protein
CNAG_05321	520	228.667	1.52707	Up	0.610768	6.54769e-09	1.42083e-08	transposase subfamily
CNAG_08014	105	46	1.52789	Up	0.611541	0.0058107	0.00819698	hypothetical protein
CNAG_00142	1104.67	486.333	1.52895	Up	0.612542	4.43333e-13	1.18697e-12	hypothetical protein
CNAG_08019	951.667	417.333	1.53017	Up	0.613696	2.30562e-13	6.25597e-13	hypothetical protein
CNAG_03755	1180.67	517.667	1.53206	Up	0.615476	2.76064e-17	8.84042e-17	hypothetical protein
CNAG_02086	3323.33	1460.33	1.53285	Up	0.616213	4.47597e-24	1.80884e-23	Acyl-CoA-dependent ceramide synthase
CNAG_06539	223	97.6667	1.53343	Up	0.61676	7.0037e-05	0.000116246	monocarboxylic acid transporter
CNAG_01100	818	358.333	1.53391	Up	0.617212	2.20463e-13	5.99414e-13	hypothetical protein
CNAG_03852	601.667	263.333	1.53393	Up	0.61723	1.61967e-10	3.80856e-10	hypothetical protein
CNAG_04395	2056.67	899.667	1.53399	Up	0.617285	1.13556e-23	4.53953e-23	protein BFR2
CNAG_06774	1382.33	605.667	1.53432	Up	0.617603	3.78515e-18	1.25369e-17	tRNA (guanine-N(7)-)-methyltransferase
CNAG_01172	2346.33	1026.33	1.53437	Up	0.617648	1.63291e-24	6.68412e-24	parallel beta-helix repeat protein
CNAG_00377	5738.67	2516	1.53454	Up	0.617803	2.50773e-29	1.1869e-28	DNA topoisomerase II
CNAG_06203	248	108.333	1.53565	Up	0.618845	3.49985e-05	5.94368e-05	HMG-box transcription factor, putative
CNAG_02714	18035	7846	1.5363	Up	0.619464	2.88039e-22	1.1e-21	elongation factor 1-beta
CNAG_03954	334.333	146	1.53656	Up	0.619701	1.6192e-06	3.0293e-06	ribosomal RNA-processing protein 17
CNAG_03716	2228.67	975	1.53656	Up	0.619707	4.43466e-23	1.74352e-22	pr4/barwin domain protein
CNAG_03826	1011	442	1.53707	Up	0.62018	2.43859e-15	7.2451e-15	histone acetyltransferase esa1
CNAG_04832	2765.67	1209	1.53793	Up	0.62099	1.19369e-27	5.36035e-27	RalA-binding protein 1
CNAG_07943	438.667	191.333	1.53951	Up	0.622476	4.9463e-08	1.02125e-07	hypothetical protein
CNAG_03504	403.333	175.667	1.53959	Up	0.622547	1.145e-07	2.3143e-07	hypothetical protein
CNAG_04505	4152.67	1814	1.53983	Up	0.622772	4.25332e-30	2.0584e-29	guanine nucleotide-binding protein subunit alpha
CNAG_01189	2778	1214.33	1.54091	Up	0.623784	1.4813e-19	5.16827e-19	DNA-directed RNA polymerase I subunit RPA1
CNAG_02601	224.333	98	1.54108	Up	0.623942	8.41012e-05	0.000138657	hypothetical protein
CNAG_00643	870.667	379.333	1.54129	Up	0.624135	2.93846e-13	7.93775e-13	hypothetical protein
CNAG_06221	1036.67	452	1.54204	Up	0.624844	2.21549e-15	6.59992e-15	diphthamide biosynthesis protein 2
CNAG_04367	554	242	1.54209	Up	0.624889	3.78646e-08	7.90259e-08	hypothetical protein
CNAG_06761	520.667	226.667	1.54237	Up	0.625149	1.00933e-09	2.28703e-09	siderophore-iron transporter Str1
CNAG_00758	872.333	379.667	1.54267	Up	0.625432	2.25105e-13	6.11537e-13	regulatory protein Ral2
CNAG_04732	2370.67	1033	1.54287	Up	0.625619	1.19046e-26	5.20895e-26	hypothetical protein
CNAG_07472	869.667	378.333	1.54349	Up	0.6262	8.13764e-14	2.26711e-13	hypothetical protein
CNAG_04691	219.667	95.3333	1.54444	Up	0.627086	6.51666e-05	0.000108432	hypothetical protein
CNAG_03366	1050	456.667	1.54451	Up	0.627146	3.24904e-14	9.23702e-14	C2H2 type zinc finger transcription factor
CNAG_04449	943.667	410	1.54457	Up	0.627208	8.75721e-14	2.4326e-13	alpha-1,6-mannosyltransferase
CNAG_05783	9659.33	4198.33	1.54517	Up	0.627765	1.47497e-45	1.03356e-44	transcription initiation factor TFIIB
CNAG_00129	924.667	401.667	1.54562	Up	0.628183	3.18618e-14	9.06217e-14	hypothetical protein
CNAG_00723	148.667	64.6667	1.54565	Up	0.628212	0.000824223	0.00125174	hypothetical protein
CNAG_03898	2064.33	899.333	1.54623	Up	0.628756	2.4285e-18	8.11203e-18	phosphoadenosine phosphosulfate reductase
CNAG_00656	93227.3	40618.7	1.54681	Up	0.629297	9.69775e-32	4.88849e-31	large subunit ribosomal protein L7e
CNAG_03055	272.667	118	1.54723	Up	0.629687	1.18581e-05	2.0911e-05	bud site selection protein 20
CNAG_03762	3914.67	1697.67	1.54883	Up	0.631177	2.08874e-34	1.12525e-33	AdoMet-dependent rRNA methyltransferase spb1
CNAG_06227	1922.33	833.667	1.54926	Up	0.631575	4.10588e-24	1.66231e-23	fanconi-associated nuclease 1
CNAG_07544	190	82.3333	1.55031	Up	0.632553	0.000175382	0.000281965	sterol esterase
CNAG_01948	2853.67	1237	1.55083	Up	0.633041	1.53223e-28	7.04678e-28	nuclear protein
CNAG_05766	145	62.6667	1.55404	Up	0.636021	0.000769538	0.00117296	endoglucanase C
CNAG_02101	673.667	291	1.55528	Up	0.637178	3.79651e-11	9.2302e-11	hypothetical protein
CNAG_07880	393.667	170.667	1.55624	Up	0.638061	7.25267e-07	1.38884e-06	TRIAD3, E3 ubiquitin-protein ligase RNF216
CNAG_05563	644.667	277.667	1.55661	Up	0.638406	4.23297e-10	9.74725e-10	histone deacetylase HOS2
CNAG_06742	2831.33	1220.67	1.55761	Up	0.639331	9.14077e-28	4.11304e-27	pre-60S factor REI1
CNAG_04615	497.667	214.333	1.55907	Up	0.640688	1.82207e-09	4.07596e-09	L-aminoadipate-semialdehyde dehydrogenase
CNAG_00596	776	334.667	1.55926	Up	0.64086	2.73499e-12	7.03976e-12	hypothetical protein
CNAG_07605	1749.67	753.333	1.56006	Up	0.641601	8.21527e-24	3.29799e-23	hypothetical protein
CNAG_06005	2959.33	1277	1.56052	Up	0.642027	4.58734e-25	1.90705e-24	U3 small nucleolar RNA-associated protein 4
CNAG_07507	1048.67	451.667	1.56055	Up	0.642053	3.15082e-15	9.31547e-15	protein kinase regulator
CNAG_03788	977	421.333	1.56066	Up	0.64216	9.6621e-15	2.79706e-14	hypothetical protein
CNAG_01023	1093	471	1.56083	Up	0.642313	1.72759e-15	5.16958e-15	cohesin complex subunit SCC1
CNAG_02583	79	34	1.56099	Up	0.642465	0.0158221	0.0213007	tRNA (guanine10-N2)-methyltransferase
CNAG_00124	451.667	194.333	1.56101	Up	0.642476	1.51411e-07	3.03551e-07	Capsule structure designer protein
CNAG_05901	483	207.667	1.56123	Up	0.642682	2.43445e-09	5.39742e-09	hypothetical protein
CNAG_05828	3782	1629	1.5616	Up	0.643027	6.47987e-31	3.19156e-30	UDP-N-acetylglucosamine pyrophosphorylase
CNAG_03028	479	205.667	1.56162	Up	0.643045	4.41764e-09	9.67438e-09	hypothetical protein
CNAG_04042	560.667	241.333	1.5617	Up	0.64312	2.42528e-10	5.64909e-10	hypothetical protein
CNAG_04650	1571.67	676	1.56171	Up	0.643129	6.03457e-22	2.27328e-21	actin-like protein arp6
CNAG_07523	450.667	194	1.5623	Up	0.64367	1.72246e-08	3.66305e-08	hypothetical protein
CNAG_01855	2629.67	1133.67	1.5624	Up	0.64376	9.44315e-22	3.54131e-21	hypothetical protein
CNAG_03137	301	129.667	1.56302	Up	0.644335	4.48595e-06	8.14782e-06	CMGC/CDK protein kinase
CNAG_02152	2536	1090.33	1.56424	Up	0.645458	1.5626e-28	7.18151e-28	hypothetical protein
CNAG_03712	316.667	135.667	1.56445	Up	0.645656	2.39421e-06	4.43687e-06	hypothetical protein
CNAG_07253	805	345.667	1.56482	Up	0.645998	1.13537e-13	3.13426e-13	cupin domain-containing protein
CNAG_02930	1631	698.333	1.56575	Up	0.646849	2.28571e-17	7.35133e-17	virulence related protein of unknown function
CNAG_01079	199	85	1.56607	Up	0.647148	0.000179269	0.000287867	2,4-dihydroxyhept-2-ene-1,7-dioic acid aldolase
CNAG_04852	1089	466.333	1.56669	Up	0.647724	8.83062e-16	2.67002e-15	7,8-dihydro-8-oxoguanine triphosphatase
CNAG_04294	575.667	247	1.56747	Up	0.648442	1.08362e-10	2.57717e-10	hypothetical protein
CNAG_02853	6295.67	2702	1.5679	Up	0.64883	1.81092e-37	1.06326e-36	amidophosphoribosyltransferase
CNAG_06867	1005.33	430.333	1.56832	Up	0.649215	3.34475e-16	1.02669e-15	hypothetical protein
CNAG_05777	810	347	1.56918	Up	0.650008	1.82882e-12	4.75879e-12	hypothetical protein
CNAG_03680	1647	705	1.56918	Up	0.650013	3.92096e-23	1.54703e-22	Predicted Rho guanine nucleotide exchange factor (Rho GEF)
CNAG_00585	341.667	145.667	1.56918	Up	0.650014	3.91546e-06	7.13108e-06	hypothetical protein
CNAG_07545	1721.33	737.333	1.56971	Up	0.650497	2.67429e-22	1.02305e-21	nuclear protein
CNAG_02773	3905.33	1672	1.57065	Up	0.651366	1.07878e-35	6.04118e-35	exosome complex exonuclease Rrp6
CNAG_07015	1965	840.333	1.57128	Up	0.651939	1.28767e-24	5.28713e-24	hypothetical protein, variant
CNAG_02595	922.333	394	1.57141	Up	0.652055	2.84532e-15	8.42347e-15	hypothetical protein
CNAG_01281	768.667	328.333	1.57176	Up	0.652383	9.59399e-14	2.6595e-13	hypothetical protein
CNAG_02193	833.333	355.333	1.57203	Up	0.652631	8.8586e-14	2.45974e-13	kinetochore protein Spc25, fungi type
CNAG_03442	604	257.667	1.57218	Up	0.652764	3.49834e-11	8.51149e-11	phosphatidylinositol glycan, class T
CNAG_05424	47667.3	20407	1.57221	Up	0.652798	1.39521e-44	9.56551e-44	hypothetical protein
CNAG_01131	1392.33	595	1.57241	Up	0.652977	4.62366e-20	1.63981e-19	hypothetical protein
CNAG_05595	5924.67	2533	1.57244	Up	0.653002	2.5694e-42	1.67212e-41	hypothetical protein
CNAG_05500	1225	523	1.57247	Up	0.653035	2.14316e-19	7.41924e-19	hypothetical protein
CNAG_04646	591.667	252.667	1.57404	Up	0.654469	5.70434e-11	1.37432e-10	hypothetical protein
CNAG_03482	25766.7	11027	1.57405	Up	0.65448	3.6483e-36	2.06211e-35	Thiol peroxidase
CNAG_06072	2135	912.333	1.57427	Up	0.654687	1.32105e-24	5.42087e-24	Chorismate mutase
CNAG_05717	501	213.333	1.57473	Up	0.655104	6.90476e-09	1.49588e-08	hypothetical protein
CNAG_06401	2715.33	1157.33	1.57592	Up	0.656199	5.70096e-31	2.81416e-30	RIC8 guanine nucleotide exchange factor
CNAG_06335	1930.67	822.667	1.57606	Up	0.656324	3.68812e-26	1.5877e-25	centromeric protein E
CNAG_01731	841.333	359	1.57633	Up	0.656569	2.90708e-14	8.27542e-14	hypothetical protein
CNAG_04801	4664	1988.67	1.57637	Up	0.656604	3.01873e-39	1.84389e-38	hypothetical protein
CNAG_00652	2217	945.333	1.57648	Up	0.656708	1.55515e-24	6.36972e-24	hypothetical protein
CNAG_03246	1696.67	722.667	1.57708	Up	0.657259	5.77213e-19	1.97461e-18	18S rRNA biogenesis protein RCL1
CNAG_02330	25736.3	10965.3	1.57747	Up	0.657617	7.21153e-43	4.78186e-42	large subunit ribosomal protein L21e
CNAG_00178	1115.33	474.333	1.57762	Up	0.657753	1.03729e-17	3.37031e-17	DNA repair protein REV1
CNAG_01030	303.333	129	1.57763	Up	0.657757	6.42351e-07	1.23718e-06	hypothetical protein
CNAG_03711	901.667	383.667	1.57991	Up	0.659839	2.52295e-15	7.48906e-15	oligosaccharidyl-lipid flippase
CNAG_02176	6322	2687.67	1.58001	Up	0.659933	4.38073e-41	2.76189e-40	hypothetical protein
CNAG_00600	4728	2012.67	1.58001	Up	0.659934	7.85631e-36	4.41437e-35	capsular associated protein
CNAG_00076	2041.33	867.667	1.58032	Up	0.660219	1.69929e-26	7.39653e-26	A/G-specific adenine glycosylase
CNAG_04768	2212	941.667	1.58048	Up	0.660363	2.66262e-25	1.11525e-24	hypothetical protein
CNAG_06149	1355.33	576	1.58075	Up	0.660608	1.1995e-21	4.47061e-21	hypothetical protein
CNAG_03820	4683.67	1996.67	1.58094	Up	0.660786	1.06089e-27	4.76723e-27	nucleolar protein 14
CNAG_02185	1559	662.333	1.58289	Up	0.662565	1.04496e-18	3.54925e-18	nuclear protein
CNAG_04677	901	382.667	1.58313	Up	0.662777	1.2704e-15	3.81692e-15	xylitol dehydrogenase
CNAG_03634	1443.67	612	1.58342	Up	0.663043	2.33206e-22	8.94179e-22	DNA-directed RNA polymerase I subunit RPA49
CNAG_06002	900.667	382	1.58369	Up	0.663287	8.45148e-16	2.55852e-15	tRNA (5-methylaminomethyl-2-thiouridylate)- methyltransferase
CNAG_07344	811	344	1.5838	Up	0.663391	3.58422e-14	1.01726e-13	ras guanyl-nucleotide exchange factor
CNAG_03163	1084.33	459.667	1.5839	Up	0.663484	8.00968e-18	2.61906e-17	hypothetical protein
CNAG_01146	4035.67	1711.33	1.58553	Up	0.664966	1.81029e-29	8.58634e-29	U3 small nucleolar RNA-associated protein 22
CNAG_04895	1444	613.333	1.58594	Up	0.665343	1.54932e-15	4.64449e-15	nuclear protein
CNAG_04307	2746.33	1165.33	1.58622	Up	0.665592	3.14006e-26	1.35527e-25	Urate oxidase
CNAG_05122	3090.33	1308.67	1.58639	Up	0.665748	3.24381e-30	1.57442e-29	homoserine O-acetyltransferase
CNAG_05742	1240.33	524.667	1.58711	Up	0.666402	8.15233e-20	2.87141e-19	putative site-2 protease
CNAG_05557	1752.67	742.667	1.58762	Up	0.666869	8.4247e-22	3.16472e-21	mitochondrial outer membrane protein
CNAG_00449	2331.33	986.667	1.58928	Up	0.668373	2.00503e-27	8.95543e-27	RNA-binding protein NOB1
CNAG_00764	2887.67	1222	1.59036	Up	0.669354	1.2758e-28	5.89591e-28	ATP-dependent RNA helicase DBP4
CNAG_02218	237	100	1.59092	Up	0.66986	7.28268e-06	1.29938e-05	hypothetical protein
CNAG_05476	621.333	262.667	1.59131	Up	0.670219	3.67676e-11	8.94232e-11	hypothetical protein
CNAG_00900	306	129	1.59148	Up	0.670365	1.2259e-06	2.31232e-06	hypothetical protein
CNAG_01454	6827.67	2880.33	1.59228	Up	0.671091	1.67713e-44	1.14747e-43	transcription factor STE12
CNAG_06125	560547	236660	1.59245	Up	0.671246	4.11696e-61	3.76343e-60	elongation factor 1-alpha
CNAG_07093	1195.33	503.333	1.59274	Up	0.67151	9.33676e-19	3.17612e-18	hypothetical protein
CNAG_01278	2330	982.667	1.59283	Up	0.671593	2.96354e-26	1.28074e-25	Aminophospholipid translocase, putative
CNAG_04791	2224.67	937.333	1.5936	Up	0.67229	2.82801e-30	1.37361e-29	hypothetical protein
CNAG_05370	989	417	1.59373	Up	0.672405	4.67262e-16	1.42771e-15	Integral membrane protein
CNAG_06159	325	136.667	1.59378	Up	0.672451	1.28138e-06	2.41422e-06	hypothetical protein
CNAG_05509	1705.33	718.333	1.59445	Up	0.673056	4.7905e-25	1.98779e-24	Imidazoleglycerol-phosphate dehydratase
CNAG_02565	5518	2322	1.59499	Up	0.673545	3.30961e-44	2.25284e-43	homoaconitase, mitochondrial
CNAG_00925	386.333	162.333	1.59812	Up	0.67638	8.81789e-08	1.79592e-07	Identified spore protein 7
CNAG_05830	1688.67	709	1.59945	Up	0.677579	6.20227e-23	2.4199e-22	cytoplasmic protein
CNAG_03964	894.333	375.333	1.60012	Up	0.678181	5.9861e-16	1.82319e-15	zinc knuckle family protein
CNAG_06403	1989.67	834	1.60192	Up	0.6798	8.04008e-26	3.42577e-25	hypothetical protein
CNAG_02386	490.667	206	1.60206	Up	0.67993	2.84695e-10	6.60817e-10	hypothetical protein
CNAG_04909	811	340	1.60293	Up	0.680709	9.32831e-15	2.70631e-14	serine carboxypeptidase-like 33
CNAG_03453	634	265.333	1.60436	Up	0.681995	4.03932e-12	1.02937e-11	kinesin family member 11
CNAG_03031	565.333	236.667	1.6049	Up	0.682487	4.10474e-10	9.46504e-10	protein FRA10AC1
CNAG_04073	2472	1035.33	1.60501	Up	0.682584	4.1875e-32	2.13182e-31	hypothetical protein
CNAG_00823	1037	433.333	1.60549	Up	0.683015	3.93349e-17	1.25121e-16	cadmium ion transporter
CNAG_00849	695	290.333	1.60643	Up	0.683856	1.21247e-13	3.34432e-13	hypothetical protein
CNAG_03342	4538	1896.67	1.60972	Up	0.686814	3.39817e-35	1.86998e-34	tRNA (guanine-N(7)-)-methyltransferase subunit TRM82
CNAG_07659	5232.33	2186	1.6107	Up	0.687692	2.50863e-32	1.283e-31	hypothetical protein
CNAG_03630	356.333	148.333	1.61098	Up	0.687941	3.10281e-08	6.51044e-08	hypothetical protein
CNAG_04410	662	277	1.6117	Up	0.688582	6.14849e-11	1.47865e-10	endoplasmic reticulum protein
CNAG_07389	1429.33	595	1.61339	Up	0.690096	5.99848e-24	2.41243e-23	Flavin-containing monooxygenase
CNAG_02429	55.3333	23	1.61503	Up	0.691565	0.0331096	0.0430605	hypothetical protein
CNAG_01499	924.333	384.667	1.61519	Up	0.691701	3.4398e-17	1.09784e-16	hypothetical protein
CNAG_00274	784	327	1.6153	Up	0.691799	5.02404e-13	1.34135e-12	hypothetical protein
CNAG_01207	725	301.667	1.61537	Up	0.691863	3.60277e-14	1.02209e-13	hypothetical protein
CNAG_05338	172.333	71.6667	1.61799	Up	0.694199	7.66898e-05	0.000126783	hypothetical protein
CNAG_00430	287.667	119.333	1.62086	Up	0.696758	9.12545e-07	1.73649e-06	hypothetical protein
CNAG_04767	1652.67	685.333	1.62156	Up	0.697378	1.43084e-25	6.04252e-25	hypothetical protein
CNAG_06320	6585.33	2732.67	1.62262	Up	0.698321	2.79067e-31	1.38577e-30	hypothetical protein
CNAG_05800	29931.3	12408.3	1.62296	Up	0.698628	1.19609e-29	5.71378e-29	large subunit ribosomal protein L33-b
CNAG_02300	17002.3	7020.33	1.62323	Up	0.69887	3.93591e-07	7.67825e-07	hypothetical protein
CNAG_03159	47.6667	19.6667	1.62326	Up	0.69889	0.0332981	0.0432973	cytoplasmic protein
CNAG_05182	1001.67	415	1.62337	Up	0.69899	6.823e-16	2.07335e-15	hypothetical protein
CNAG_00327	379	156.667	1.62454	Up	0.700028	8.32822e-09	1.79667e-08	DASH complex subunit DAD2
CNAG_03284	861.333	355	1.62483	Up	0.700292	5.67236e-14	1.59295e-13	rRNA biogenesis protein RRP36
CNAG_00412	138.333	57.3333	1.6256	Up	0.700976	0.000379396	0.000594753	hypothetical protein
CNAG_05603	940.667	389	1.62573	Up	0.701084	5.89368e-17	1.857e-16	hypothetical protein
CNAG_07977	2429.33	1003	1.62658	Up	0.701837	6.40709e-29	2.98163e-28	hypothetical protein
CNAG_03135	851	350.667	1.62902	Up	0.704007	7.17938e-17	2.2557e-16	hypothetical protein
CNAG_02738	1477	609.333	1.62926	Up	0.704217	5.05437e-24	2.03642e-23	hypothetical protein
CNAG_02209	9255	3819.67	1.62959	Up	0.704509	1.03481e-54	8.52407e-54	nucleolar protein 56
CNAG_06310	1280.67	527	1.63012	Up	0.704981	1.76409e-21	6.53833e-21	CAMK/CAMKL protein kinase
CNAG_01930	1019.67	419.667	1.63018	Up	0.705032	5.15348e-18	1.6951e-17	endopeptidase
CNAG_04147	1690	695.667	1.63149	Up	0.706194	4.53869e-27	2.01236e-26	ATP-dependent rRNA helicase RRP3
CNAG_00358	1247.67	513	1.63259	Up	0.707163	5.66241e-22	2.13671e-21	tRNA dimethylallyltransferase, variant
CNAG_00748	565	232	1.63299	Up	0.707513	7.60661e-12	1.91213e-11	hypothetical protein
CNAG_07774	576.667	236.333	1.63445	Up	0.708804	9.17696e-11	2.18802e-10	hypothetical protein
CNAG_06117	978.667	401.667	1.63472	Up	0.709044	2.05823e-17	6.62291e-17	hypothetical protein, variant 1
CNAG_06447	34650	14233	1.63537	Up	0.709618	8.63472e-68	8.97688e-67	Large subunit ribosomal protein L17, putative
CNAG_05906	1013.33	416.333	1.6364	Up	0.710527	4.14658e-17	1.31647e-16	hypothetical protein
CNAG_04623	79	32.3333	1.6365	Up	0.710609	0.00556838	0.00787347	hypothetical protein
CNAG_03625	741.333	303.667	1.6373	Up	0.711317	1.51025e-13	4.14851e-13	RNA polymerase I-specific transcription initiation factor RRN7
CNAG_02927	3951.67	1619	1.64045	Up	0.714088	1.41294e-45	9.91138e-45	protein disulfide-isomerase
CNAG_01592	87.3333	35.6667	1.64112	Up	0.714682	0.00577294	0.00814544	protein-S-isoprenylcysteine O-methyltransferase
CNAG_04243	2455	1004.33	1.64143	Up	0.71495	3.29634e-34	1.7644e-33	cell division control protein 24
CNAG_03476	10753	4404.67	1.64175	Up	0.715235	6.21582e-52	4.89046e-51	Spermidine synthase
CNAG_06645	1701.67	695.667	1.64319	Up	0.7165	3.66777e-27	1.62947e-26	methylenetetrahydrofolate dehydrogenase (NAD)
CNAG_06786	556	227.667	1.6435	Up	0.716771	5.08113e-12	1.28846e-11	hypothetical protein
CNAG_00907	400.333	163.667	1.64374	Up	0.71698	1.179e-09	2.66153e-09	hypothetical protein
CNAG_05910	238.333	97.6667	1.64406	Up	0.717265	2.87248e-06	5.28791e-06	hypothetical protein
CNAG_02900	340.667	138.667	1.6447	Up	0.717828	2.57246e-07	5.0854e-07	hypothetical protein
CNAG_02291	1248.33	509.333	1.6461	Up	0.719049	1.29318e-22	4.98713e-22	DASH complex subunit DAM1
CNAG_01336	302.667	123.333	1.64629	Up	0.719222	7.93921e-08	1.62092e-07	hypothetical protein, variant
CNAG_03980	119.667	48.6667	1.6464	Up	0.719318	0.000705809	0.00107953	hypothetical protein
CNAG_06934	626	255.333	1.6472	Up	0.720011	1.92753e-12	5.00587e-12	hexose transporter protein
CNAG_01573	2476	1010	1.64816	Up	0.720855	2.92948e-34	1.57056e-33	hypothetical protein, variant
CNAG_06955	47.3333	19.3333	1.64877	Up	0.72139	0.0314738	0.0410051	hypothetical protein
CNAG_05376	974	397.667	1.64889	Up	0.721493	5.17546e-17	1.63534e-16	3-dehydroshikimate dehydratase
CNAG_05227	1427	581.333	1.64906	Up	0.721642	1.83145e-23	7.29516e-23	hypothetical protein
CNAG_07966	217	88	1.64993	Up	0.722406	1.6605e-05	2.89523e-05	hypothetical protein
CNAG_04433	3369.67	1370	1.65124	Up	0.723548	9.78875e-35	5.3164e-34	CMGC/DYRK/DYRK2 protein kinase
CNAG_03386	1982.67	806	1.65153	Up	0.723802	1.76903e-30	8.63017e-30	solute carrier family 25 (mitochondrial carnitine/acylcarnitine transporter), member 20/29
CNAG_05055	721.333	292.667	1.65187	Up	0.724098	5.92244e-14	1.66038e-13	DNA/RNA-binding protein KIN17
CNAG_03449	337.333	137.333	1.65187	Up	0.724098	1.72269e-08	3.66305e-08	DNA repair protein
CNAG_01123	2294.33	932.333	1.65259	Up	0.724733	7.16558e-35	3.90765e-34	DRAP deaminase
CNAG_00930	18494.3	7541.33	1.65272	Up	0.724846	2.64736e-40	1.64571e-39	Argininosuccinate synthase
CNAG_00017	1015.33	412	1.65284	Up	0.724946	6.92681e-19	2.36235e-18	hypothetical protein
CNAG_07572	1470	597.333	1.65304	Up	0.725121	1.28109e-24	5.26335e-24	elongator complex protein 3
CNAG_02285	11620.7	4698.67	1.65333	Up	0.725371	1.35287e-28	6.24346e-28	nucleoside diphosphate kinase
CNAG_01352	1552.67	630.667	1.65495	Up	0.726788	3.38133e-24	1.37397e-23	hypothetical protein
CNAG_03878	1883.67	765	1.65599	Up	0.727697	6.87136e-30	3.30619e-29	hypothetical protein
CNAG_01152	65316.3	26494	1.65611	Up	0.7278	3.23287e-57	2.7727e-56	small subunit ribosomal protein S6e
CNAG_01386	338.667	137.667	1.65627	Up	0.727941	2.11263e-07	4.19254e-07	phosphatidylinositol glycan, class P
CNAG_02797	1899.67	773	1.6566	Up	0.728229	1.96358e-19	6.80815e-19	putative secreted protein
CNAG_03659	1673.33	678	1.65751	Up	0.72902	3.54375e-28	1.61088e-27	DNA replication regulator DPB11
CNAG_05017	853.333	346	1.65775	Up	0.72923	6.61764e-17	2.08215e-16	GABA permease
CNAG_07817	1546.67	625.667	1.65805	Up	0.729487	1.10282e-24	4.54215e-24	centromeric protein E
CNAG_02944	892	361.667	1.65808	Up	0.729517	2.85598e-16	8.80308e-16	phosphate-repressible vacuolar acid phosphatase
CNAG_01332	19342.7	7824.33	1.65828	Up	0.72969	5.79082e-64	5.56052e-63	small subunit ribosomal protein S24e
CNAG_05026	1095.67	444	1.65833	Up	0.729735	5.06992e-21	1.84926e-20	mango esterase
CNAG_04451	1580.67	640	1.65952	Up	0.730764	7.0937e-28	3.20708e-27	ribonuclease P/MRP protein subunit POP1
CNAG_04846	2532	1023	1.65996	Up	0.731152	4.76137e-34	2.53433e-33	membrane protein
CNAG_02999	1068	431	1.66014	Up	0.731307	1.3061e-17	4.22311e-17	hypothetical protein
CNAG_07456	250.667	101	1.66057	Up	0.731676	6.81327e-06	1.21824e-05	hypothetical protein
CNAG_03894	93	37.6667	1.6609	Up	0.731964	0.00207303	0.00305499	Putative Zn2-Cys6 zinc-finger transcription factor
CNAG_04136	3173.33	1283	1.66104	Up	0.732084	8.04041e-39	4.8666e-38	methylthioribose-1-phosphate isomerase
CNAG_01629	738.667	298.667	1.66121	Up	0.732231	4.28323e-16	1.31114e-15	multifunctional methyltransferase subunit TRM112
CNAG_04129	155.667	62.6667	1.66156	Up	0.732534	0.000159785	0.000257636	hypothetical protein
CNAG_07462	120.333	48.6667	1.66172	Up	0.732674	0.000669377	0.00102711	hypothetical protein
CNAG_01084	732.667	296.333	1.66243	Up	0.733295	2.72881e-14	7.77792e-14	ubiquitin-conjugating enzyme 4
CNAG_01273	4524	1834	1.66263	Up	0.73347	8.99558e-27	3.94385e-26	cellular nucleic acid-binding protein
CNAG_04934	4643.33	1872.67	1.66293	Up	0.733723	1.14371e-46	8.19538e-46	hypothetical protein
CNAG_00059	373	150.667	1.66347	Up	0.734192	5.75609e-09	1.25355e-08	hypothetical protein
CNAG_00775	1874.33	756.667	1.66546	Up	0.735922	2.74656e-31	1.36488e-30	U3 small nucleolar RNA-associated protein 15
CNAG_07809	74.6667	30	1.67059	Up	0.740354	0.00671586	0.00940221	hypothetical protein
CNAG_04561	2113.67	848.333	1.67415	Up	0.743431	4.74933e-28	2.15596e-27	monooxygenase
CNAG_01494	745.333	299.333	1.67469	Up	0.74389	2.23655e-15	6.65968e-15	hypothetical protein
CNAG_07802	3230.67	1295.67	1.67532	Up	0.74444	9.25284e-43	6.09901e-42	class III aminotransferase
CNAG_05810	453.333	181.667	1.67568	Up	0.744743	1.57697e-10	3.71077e-10	hypothetical protein
CNAG_03161	636.333	254.333	1.67583	Up	0.74488	1.16217e-12	3.0479e-12	hypothetical protein
CNAG_07477	1755.33	702.333	1.6782	Up	0.74691	7.38562e-30	3.54595e-29	hypothetical protein
CNAG_00607	1231	492.333	1.67913	Up	0.747718	1.19181e-24	4.90564e-24	hypothetical protein
CNAG_05627	1647	659.333	1.67985	Up	0.748334	4.36265e-26	1.87324e-25	ATP-dependent rRNA helicase SPB4
CNAG_05516	1001.33	400	1.6803	Up	0.748722	1.22267e-19	4.28161e-19	hypothetical protein
CNAG_06090	3420.33	1367	1.68159	Up	0.749823	4.83942e-45	3.35238e-44	hypothetical protein
CNAG_01333	961	383	1.68347	Up	0.75144	2.92164e-19	1.00775e-18	HASPIN protein kinase
CNAG_04997	1591.67	635	1.685	Up	0.752751	1.85544e-29	8.79421e-29	cytoplasmic protein
CNAG_00859	169	67.3333	1.68567	Up	0.753319	3.41714e-05	5.8121e-05	hypothetical protein
CNAG_04596	1706	678.667	1.68687	Up	0.754352	7.29829e-30	3.50655e-29	prolyl endopeptidase, variant
CNAG_03154	1376	547.667	1.68888	Up	0.756065	2.51894e-24	1.02605e-23	hypothetical protein
CNAG_03480	1165	464	1.68932	Up	0.75644	2.56262e-21	9.45586e-21	NAD epimerase domain-containing protein
CNAG_04998	664.667	264	1.68957	Up	0.756653	5.20828e-15	1.5263e-14	hypothetical protein
CNAG_05129	42.6667	17	1.68962	Up	0.756701	0.0293214	0.038381	hypothetical protein
CNAG_05377	371.667	148	1.69183	Up	0.758583	2.51208e-09	5.56162e-09	myo-inositol transporter, putative
CNAG_03822	1747	692.667	1.69359	Up	0.760081	1.13408e-31	5.6995e-31	monolysocardiolipin acyltransferase
CNAG_04843	1490.33	592.333	1.69424	Up	0.760638	1.49899e-24	6.14346e-24	atypical/ABC1/ABC1-B protein kinase
CNAG_04702	2368.33	939	1.69507	Up	0.761347	2.08447e-38	1.25031e-37	hypothetical protein
CNAG_00755	528.333	209.667	1.69556	Up	0.761758	2.11825e-12	5.49261e-12	hypothetical protein
CNAG_05432	65.6667	26	1.69594	Up	0.762084	0.00684758	0.00957856	hypothetical protein
CNAG_06724	1817.33	720	1.69657	Up	0.762619	1.48369e-32	7.60564e-32	DNA repair and recombination protein RAD52
CNAG_00126	2663.33	1051	1.69669	Up	0.762725	1.89581e-27	8.47896e-27	2-deoxy-D-gluconate 3-dehydrogenase
CNAG_00794	1818	719	1.6976	Up	0.763497	9.71212e-32	4.89203e-31	hypothetical protein
CNAG_00627	301	119	1.69785	Up	0.763709	1.71752e-08	3.65439e-08	specific transcriptional repressor
CNAG_05676	403.333	159.333	1.69813	Up	0.763946	1.10668e-10	2.63014e-10	tyrosine aminotransferase, variant
CNAG_02479	380.333	150.333	1.6982	Up	0.764003	6.80162e-10	1.55439e-09	Monosaccharide transporter
CNAG_04849	210.667	83.3333	1.69996	Up	0.765498	1.76314e-06	3.29028e-06	vacuolar protein
CNAG_05452	451.333	178.667	1.70014	Up	0.765655	1.43919e-10	3.39977e-10	hypothetical protein
CNAG_03400	774.667	305.667	1.70207	Up	0.767288	6.99365e-17	2.19942e-16	oxidoreductase
CNAG_03675	4093.67	1614.67	1.70211	Up	0.767322	4.99294e-53	4.00879e-52	pumilio domain-containing protein
CNAG_07868	331	130.333	1.70352	Up	0.768515	6.61058e-09	1.43355e-08	hypothetical protein
CNAG_05736	198	78	1.7052	Up	0.76994	3.30672e-06	6.05717e-06	hypothetical protein
CNAG_06378	471.667	185.333	1.70711	Up	0.771558	2.65951e-11	6.5158e-11	hypothetical protein
CNAG_02666	670.667	263.667	1.70926	Up	0.773373	3.47969e-15	1.02514e-14	hypothetical protein
CNAG_07922	1316	517.667	1.70946	Up	0.773537	6.32109e-22	2.37987e-21	transcription factor
CNAG_07002	125.667	49.3333	1.71017	Up	0.774136	0.000148228	0.000240104	hypothetical protein
CNAG_06157	1040.67	408.333	1.71341	Up	0.776868	2.96648e-22	1.13222e-21	hypothetical protein
CNAG_00388	1583	620.333	1.71458	Up	0.777854	1.65694e-28	7.60459e-28	1-phosphatidylinositol-4-phosphate 5-kinase
CNAG_06273	2274.33	891	1.71499	Up	0.778198	1.58641e-35	8.81723e-35	hypothetical protein
CNAG_06051	3457.67	1354	1.71504	Up	0.77824	5.29175e-47	3.82475e-46	galactokinase
CNAG_06898	3439.67	1345.67	1.71511	Up	0.778303	6.15129e-42	3.9606e-41	chitin synthase export chaperone
CNAG_06611	3735.33	1463.33	1.71541	Up	0.77855	6.73235e-52	5.28438e-51	DNA-directed RNA polymerase I subunit RPA2
CNAG_05558	1787.67	699.333	1.71605	Up	0.779092	2.22409e-31	1.11021e-30	CAMK/CAMKL/KIN4 protein kinase
CNAG_02525	181.667	71	1.71613	Up	0.779157	1.64039e-05	2.86092e-05	hypothetical protein
CNAG_00001	51.6667	20.3333	1.7166	Up	0.779552	0.016437	0.0220839	hypothetical protein
CNAG_05237	1158.67	453.667	1.71664	Up	0.779589	8.79763e-24	3.52752e-23	hypothetical protein
CNAG_05113	2442.67	958	1.71704	Up	0.779923	7.939e-30	3.80615e-29	aldehyde dehydrogenase (NAD)
CNAG_01055	6081	2380.67	1.71709	Up	0.779962	7.08054e-63	6.65511e-62	phospholipid transporter
CNAG_06466	464.333	181.667	1.71761	Up	0.780405	1.4335e-11	3.55786e-11	jumonji domain containing 5
CNAG_06865	757.667	296.333	1.71885	Up	0.781442	6.00995e-17	1.89274e-16	translation machinery-associated protein 16
CNAG_00782	1169.67	456.333	1.71909	Up	0.781649	1.50022e-23	5.99009e-23	STE/STE20/Fray protein kinase
CNAG_07188	962	375.333	1.71978	Up	0.782223	5.923e-20	2.09395e-19	hypothetical protein
CNAG_02845	3679	1434.67	1.71982	Up	0.782262	7.54043e-40	4.65704e-39	hypothetical protein
CNAG_06614	6716.33	2625.67	1.72135	Up	0.783537	2.67973e-48	1.9776e-47	glycerophosphodiesterase
CNAG_02204	2379.33	929.333	1.72172	Up	0.78385	4.75464e-37	2.75282e-36	endonuclease G, mitochondrial
CNAG_04295	1793	698.667	1.72218	Up	0.784235	1.19988e-31	6.01653e-31	hypothetical protein
CNAG_01639	3887.33	1517.67	1.72295	Up	0.784879	8.29219e-48	6.07911e-47	elongation factor G, mitochondrial
CNAG_01976	17695.7	6906.33	1.72436	Up	0.786062	3.34717e-52	2.63971e-51	large subunit ribosomal protein L23
CNAG_00366	110	43	1.72464	Up	0.786293	0.00055824	0.000863249	hypothetical protein
CNAG_04979	537	209.333	1.72541	Up	0.78694	1.08551e-12	2.85246e-12	hypothetical protein
CNAG_03857	20310	7899	1.72548	Up	0.786998	2.21789e-76	2.6299e-75	hypothetical protein
CNAG_05371	2118.33	824.333	1.72586	Up	0.787318	2.28198e-37	1.33748e-36	hypothetical protein
CNAG_01982	344.667	134	1.72657	Up	0.787912	3.23496e-09	7.13126e-09	hypothetical protein
CNAG_02107	634.333	246.667	1.7266	Up	0.787934	6.01868e-16	1.83227e-15	hypothetical protein
CNAG_06367	2644.67	1029.67	1.72681	Up	0.788113	3.41003e-42	2.2084e-41	U3 small nucleolar RNA-associated protein 3
CNAG_04777	689.333	268.333	1.72922	Up	0.79012	1.09412e-15	3.29322e-15	S-adenosylmethionine-dependent methyltransferase
CNAG_07518	753.333	292.333	1.72989	Up	0.790681	3.26629e-18	1.08399e-17	ribonuclease P/MRP protein subunit POP5
CNAG_03811	1482	575	1.73159	Up	0.792099	4.1444e-31	2.0534e-30	AGC/YANK protein kinase
CNAG_07986	578.667	224.333	1.7323	Up	0.792687	7.43965e-15	2.16686e-14	hypothetical protein
CNAG_07562	1393.33	540.333	1.73246	Up	0.792818	1.27182e-29	6.05384e-29	hypothetical protein
CNAG_06622	497.667	192.333	1.7343	Up	0.794355	2.32852e-12	6.02144e-12	hypothetical protein
CNAG_01668	70.6667	27.3333	1.73615	Up	0.795888	0.00474571	0.00675323	hypothetical protein
CNAG_02378	3364.67	1297.67	1.73778	Up	0.797243	8.1692e-43	5.3954e-42	H/ACA ribonucleoprotein complex subunit 2
CNAG_04638	710.667	274.333	1.73792	Up	0.797362	2.52869e-16	7.81233e-16	hypothetical protein
CNAG_03265	2069	799	1.73886	Up	0.798141	1.04686e-37	6.17371e-37	hypothetical protein
CNAG_06394	322.667	124.333	1.74064	Up	0.799619	3.84852e-09	8.45026e-09	hypothetical protein
CNAG_05406	401	154.667	1.74164	Up	0.80045	2.27831e-11	5.59627e-11	cell cycle arrest protein BUB2
CNAG_02928	52225	20184.7	1.74172	Up	0.800511	1.06595e-58	9.38375e-58	large subunit ribosomal protein L5e
CNAG_04601	20440.3	7889.33	1.74354	Up	0.802018	5.5487e-70	5.94478e-69	glycine hydroxymethyltransferase
CNAG_07824	497.667	191.667	1.74402	Up	0.802414	1.67202e-13	4.58156e-13	hypothetical protein
CNAG_06318	2940.67	1134	1.7451	Up	0.803307	2.98085e-37	1.73944e-36	ribosome biogenesis protein YTM1
CNAG_05638	7680	2956	1.74529	Up	0.803469	6.18231e-77	7.38332e-76	hypothetical protein
CNAG_01002	771	297.333	1.74614	Up	0.804169	1.13661e-16	3.54107e-16	hypothetical protein
CNAG_03171	2193.33	843.667	1.74622	Up	0.804234	1.66634e-41	1.0606e-40	WEE protein kinase
CNAG_04201	115.333	44.3333	1.74625	Up	0.804256	0.000293559	0.000463903	hypothetical protein
CNAG_06412	1645	633	1.74722	Up	0.805063	2.18314e-27	9.7314e-27	rRNA-processing protein EFG1
CNAG_01656	345.667	133	1.74808	Up	0.805775	1.06407e-09	2.41026e-09	hypothetical protein
CNAG_06228	2247.33	864	1.74823	Up	0.805898	1.38171e-35	7.71164e-35	MIF4G/MA4 domain-containing protein
CNAG_01755	2883.67	1108.33	1.74858	Up	0.806187	6.05802e-42	3.90432e-41	hypothetical protein
CNAG_07609	2474	951.667	1.74896	Up	0.806494	3.29325e-39	2.00789e-38	ATP-dependent RNA helicase DDX51/DBP6
CNAG_03059	1590.33	608.667	1.74917	Up	0.806667	1.59448e-25	6.72081e-25	hypothetical protein
CNAG_04933	232	89	1.74945	Up	0.806904	1.41839e-07	2.8496e-07	hypothetical protein
CNAG_04736	295	113.333	1.74965	Up	0.807069	3.74691e-09	8.23258e-09	hypothetical protein
CNAG_03633	767	294	1.74971	Up	0.807113	3.99248e-18	1.32105e-17	hypothetical protein
CNAG_04102	807.333	309.667	1.75018	Up	0.8075	2.20415e-19	7.62642e-19	hypothetical protein
CNAG_07550	446.667	171.333	1.75075	Up	0.807977	5.96362e-12	1.50936e-11	hypothetical protein
CNAG_04681	184	70.6667	1.7509	Up	0.808096	2.79595e-06	5.15271e-06	transmembrane protein, putative
CNAG_00860	236.333	90.6667	1.7512	Up	0.808346	4.40087e-07	8.55774e-07	hypothetical protein
CNAG_05024	240.333	92.3333	1.7513	Up	0.808427	6.6507e-07	1.27724e-06	L-xylulose reductase
CNAG_05695	6063	2326	1.75276	Up	0.809626	1.31172e-60	1.18607e-59	glucosamine 6-phosphate N-acetyltransferase
CNAG_02333	342.333	131	1.75346	Up	0.810203	1.10579e-09	2.50136e-09	hypothetical protein
CNAG_07797	1981	758	1.7549	Up	0.811392	7.44602e-35	4.05726e-34	transcriptional regulator
CNAG_02122	664.667	254.333	1.75586	Up	0.81218	4.62689e-16	1.41439e-15	cytoplasmic tRNA 2-thiolation protein 1
CNAG_00845	1452	555.667	1.75643	Up	0.812644	1.41834e-28	6.54104e-28	hypothetical protein
CNAG_04580	5986.33	2292	1.75717	Up	0.813256	2.22583e-59	1.97772e-58	RNA helicase
CNAG_00836	1380.67	528.333	1.75772	Up	0.813706	4.06489e-25	1.69515e-24	2-hydroxyacid dehydrogenase
CNAG_02676	3062.33	1168.67	1.75835	Up	0.81422	1.14159e-49	8.64493e-49	hypothetical protein
CNAG_05281	366.667	140	1.75845	Up	0.814308	1.39003e-10	3.28598e-10	hypothetical protein
CNAG_04417	4148.67	1585	1.75891	Up	0.814684	5.43987e-58	4.71408e-57	alpha-ketoglutarate-dependent 2,4- dichlorophenoxyacetate dioxygenase
CNAG_03817	1749.33	667	1.76039	Up	0.815892	2.48888e-34	1.33649e-33	cell growth-regulating nucleolar protein
CNAG_01428	41803	15918.3	1.76355	Up	0.81848	5.1105e-96	7.33974e-95	Translation initiation factor 5A
CNAG_07405	731.667	279	1.76405	Up	0.818894	1.69934e-18	5.71938e-18	hypothetical protein
CNAG_02082	188	71.3333	1.76476	Up	0.819472	3.81724e-06	6.9579e-06	DASH complex subunit DAD1
CNAG_02720	166	63	1.76482	Up	0.819522	8.73637e-06	1.55293e-05	nuclear GTP-binding protein
CNAG_05044	455.667	173	1.76514	Up	0.819781	6.18532e-12	1.5631e-11	hypothetical protein
CNAG_03664	3864	1476.33	1.76546	Up	0.820045	7.11261e-32	3.59897e-31	high-affinity nickel-transporter
CNAG_05938	234.333	89.3333	1.76632	Up	0.820744	3.72385e-07	7.27734e-07	hypothetical protein
CNAG_01651	204.333	77.3333	1.7666	Up	0.820976	3.65126e-06	6.66447e-06	glicosidase
CNAG_00511	263	100	1.76694	Up	0.821254	2.18085e-08	4.60931e-08	hypothetical protein
CNAG_01197	2320.67	884	1.76723	Up	0.821493	4.3909e-35	2.40831e-34	ran GTPase-activating protein 1
CNAG_01940	698.667	265.667	1.76816	Up	0.822251	3.49658e-18	1.15869e-17	Alpha-amylase
CNAG_01009	1298.33	494	1.76826	Up	0.822329	8.59738e-28	3.87115e-27	hypothetical protein, variant
CNAG_02703	2966	1126.33	1.76895	Up	0.822894	2.47013e-49	1.85162e-48	hypothetical protein
CNAG_01400	7594.33	2881	1.76946	Up	0.823308	6.3225e-75	7.24599e-74	3-deoxy-7-phosphoheptulonate synthase
CNAG_05778	1733.33	658	1.76962	Up	0.823443	1.06089e-35	5.94598e-35	WSC domain-containing protein
CNAG_00152	1142	434	1.76989	Up	0.823656	8.38039e-26	3.56621e-25	hypothetical protein
CNAG_06292	279.333	106	1.77065	Up	0.824282	6.37132e-08	1.30641e-07	Sugar transporter
CNAG_02678	759.333	288.333	1.77091	Up	0.824491	1.66653e-18	5.61747e-18	hypothetical protein
CNAG_00021	333.333	126	1.77342	Up	0.826533	1.23539e-09	2.78601e-09	S-adenosylmethionine decarboxylase proenzyme
CNAG_03713	327.667	124	1.77413	Up	0.827111	2.53605e-10	5.89681e-10	efflux protein EncT
CNAG_09004	42.3333	16	1.77444	Up	0.827365	0.0350376	0.0454085	cytochrome c oxidase subunit III
CNAG_04148	3094	1171.67	1.77445	Up	0.827371	7.6763e-49	5.69653e-48	NEK protein kinase
CNAG_02826	676	256.667	1.7745	Up	0.827414	1.57052e-15	4.70591e-15	amino-acid acetyltransferase, mitochondrial
CNAG_01124	172.333	65.3333	1.77485	Up	0.827697	3.38062e-06	6.18234e-06	hypothetical protein
CNAG_06363	1356	513	1.776	Up	0.828628	5.31959e-29	2.48074e-28	Nucleolar protein
CNAG_03763	6269.33	2367.33	1.77638	Up	0.82894	3.11319e-51	2.41236e-50	IQ domain-containing GTPase activating protein
CNAG_05656	182.333	69	1.77698	Up	0.829427	3.27469e-06	6.00345e-06	hypothetical protein
CNAG_00762	1064	403	1.77744	Up	0.829805	2.82545e-23	1.11943e-22	diphthamide biosynthesis protein 1
CNAG_02724	364.333	137.667	1.77748	Up	0.829837	2.64353e-11	6.48141e-11	hypothetical protein
CNAG_03020	1692	639	1.7781	Up	0.830334	2.08837e-35	1.15878e-34	hypothetical protein
CNAG_04184	780.333	294.333	1.7782	Up	0.83042	5.986e-20	2.1151e-19	hypothetical protein
CNAG_05551	963.333	363.667	1.77869	Up	0.830812	4.93012e-23	1.93488e-22	hypothetical protein
CNAG_05397	251.667	95	1.78061	Up	0.832375	4.30151e-08	8.92442e-08	hypothetical protein
CNAG_02740	914	345	1.78063	Up	0.832384	3.55444e-23	1.40491e-22	hypothetical protein
CNAG_02982	4044.67	1526	1.7814	Up	0.833011	9.84485e-59	8.68954e-58	U3 small nucleolar RNA-associated protein 13
CNAG_02207	1006.67	379.667	1.78404	Up	0.835148	4.73666e-23	1.86115e-22	hypothetical protein
CNAG_01369	490	184.333	1.7846	Up	0.835601	3.27176e-14	9.29767e-14	hypothetical protein
CNAG_06921	941	353.667	1.78484	Up	0.835792	5.45646e-22	2.06133e-21	hypothetical protein
CNAG_03277	398.333	149.667	1.78624	Up	0.836923	1.30868e-11	3.25413e-11	inositol oxygenase
CNAG_05265	3192.67	1196	1.78657	Up	0.837193	1.40675e-29	6.69137e-29	hypothetical protein
CNAG_03650	110	41.3333	1.78755	Up	0.837983	0.000248665	0.000394267	hypothetical protein
CNAG_06784	130	49	1.78855	Up	0.838787	0.000501894	0.000778543	hypothetical protein
CNAG_01404	13078.3	4920.67	1.78899	Up	0.839148	8.82596e-69	9.30636e-68	hsp71-like protein
CNAG_06208	44051.7	16552	1.79145	Up	0.841131	4.39451e-76	5.15581e-75	heat shock 70kDa protein 4
CNAG_03573	871.333	327	1.79146	Up	0.841138	6.9928e-21	2.53537e-20	kynurenine 3-monooxygenase
CNAG_01718	1139	428	1.79178	Up	0.841397	1.6385e-23	6.5344e-23	hypothetical protein
CNAG_04694	5171	1939.67	1.79205	Up	0.841608	3.13866e-67	3.23277e-66	periodic tryptophan protein 1
CNAG_00172	513.333	192	1.79281	Up	0.842224	4.44343e-13	1.1892e-12	kinesin
CNAG_00774	6687	2504.67	1.79561	Up	0.844472	1.13838e-68	1.19844e-67	phosphoglycerate dehydrogenase
CNAG_00334	114695	42977.7	1.79873	Up	0.84698	4.11848e-51	3.18394e-50	hsp75-like protein
CNAG_00498	1476.33	549	1.79979	Up	0.847826	1.59497e-20	5.73603e-20	cell division cycle protein 14
CNAG_01941	1930.67	722	1.80036	Up	0.848284	4.13808e-34	2.20963e-33	glucan synthesis regulatory protein
CNAG_02868	3483.67	1300	1.80054	Up	0.848431	1.09213e-55	9.08608e-55	tryptophan 2,3-dioxygenase
CNAG_04952	3189.33	1191.33	1.80065	Up	0.848515	1.65035e-52	1.30928e-51	ADP-ribosylation factor 6
CNAG_04222	2903.67	1082	1.80321	Up	0.850563	2.35741e-49	1.76912e-48	protein SDA1
CNAG_00191	1405	523.333	1.80349	Up	0.850795	2.72795e-30	1.32597e-29	etoposide-induced protein
CNAG_06814	234	86.6667	1.80462	Up	0.851699	2.85131e-07	5.61001e-07	Alpha cell-type homeodomain transcription factor
CNAG_07391	333.667	124	1.80487	Up	0.851897	9.48482e-10	2.15355e-09	hypothetical protein
CNAG_05085	1894	706	1.80531	Up	0.852246	3.61751e-36	2.04818e-35	deoxyhypusine hydroxylase
CNAG_06308	373	138.667	1.80625	Up	0.852998	6.47356e-12	1.63223e-11	wd-repeat protein
CNAG_07917	1486	551.333	1.807	Up	0.8536	7.42293e-32	3.7503e-31	uracil transporter FurD
CNAG_06823	95	35.3333	1.8076	Up	0.854072	0.000473979	0.000737473	hypothetical protein
CNAG_04026	853	316.667	1.81093	Up	0.856729	1.78532e-22	6.86518e-22	chromosome transmission fidelity protein 1
CNAG_00507	141	52.3333	1.81115	Up	0.856904	1.78752e-05	3.11182e-05	nitrilase
CNAG_04169	746	277.333	1.8114	Up	0.857104	2.2925e-17	7.36962e-17	holo-[acyl-carrier protein] synthase
CNAG_07735	3549.33	1316.67	1.8121	Up	0.857662	2.49788e-56	2.11242e-55	U3 small nucleolar RNA-associated protein 25
CNAG_05875	1854	687.667	1.81282	Up	0.858232	8.95505e-40	5.52048e-39	cytochrome c heme-lyase
CNAG_02579	1371.33	508	1.81306	Up	0.858429	2.35214e-31	1.17063e-30	ARID-containing regulator of virulence traits and carbon assimilation
CNAG_06441	4435.33	1645	1.81348	Up	0.858761	7.45625e-60	6.67856e-59	isoleucine-tRNA ligase
CNAG_04021	36974	13785.7	1.81532	Up	0.860223	1.7389e-06	3.24594e-06	large subunit ribosomal protein L24
CNAG_08028	1532.67	565.333	1.82134	Up	0.864997	1.41692e-33	7.39996e-33	hypothetical protein
CNAG_07601	1014.67	374.333	1.82179	Up	0.865358	6.01154e-26	2.56965e-25	hypothetical protein
CNAG_04370	4785.33	1766.33	1.82192	Up	0.865462	4.72167e-43	3.14338e-42	U3 small nucleolar RNA-associated protein 10
CNAG_06537	783.333	290.333	1.82356	Up	0.86676	1.0528e-13	2.91114e-13	monocarboxylic acid transporter
CNAG_07676	20068.3	7408.33	1.82414	Up	0.867218	2.90797e-65	2.854e-64	ATP-dependent RNA helicase DBP2-A
CNAG_01432	2256.67	832.667	1.82503	Up	0.867918	1.76822e-36	1.00885e-35	ribosome assembly protein 4
CNAG_07508	1994	733	1.82598	Up	0.868674	2.73703e-42	1.77947e-41	hypothetical protein
CNAG_05071	600.333	221.333	1.82642	Up	0.869017	1.63499e-15	4.89689e-15	sulfite reductase (NADPH) hemoprotein beta- component
CNAG_05674	1532.67	563.667	1.82872	Up	0.870837	1.8866e-33	9.8221e-33	solute carrier family 35, member E1
CNAG_03478	650	239	1.82909	Up	0.871124	1.43275e-15	4.29888e-15	hypothetical protein
CNAG_01570	48.3333	17.6667	1.82976	Up	0.871658	0.0130297	0.0176879	hypothetical protein
CNAG_05086	587.667	215.333	1.83016	Up	0.871972	4.94988e-16	1.50966e-15	ubiquitin-related modifier
CNAG_02556	312.333	114.333	1.83073	Up	0.872416	2.60902e-10	6.06012e-10	phytanoyl-CoA dioxygenase
CNAG_01791	3312.67	1215	1.83147	Up	0.873004	1.7501e-58	1.53658e-57	ribosome production factor 1
CNAG_06956	3187.33	1168.67	1.83298	Up	0.87419	1.19159e-57	1.02594e-56	hypothetical protein
CNAG_06162	1955.67	715.667	1.83311	Up	0.874296	1.38287e-41	8.83551e-41	hypothetical protein
CNAG_00195	1112	408.333	1.83321	Up	0.874376	1.21894e-25	5.16731e-25	exosome complex protein LRP1
CNAG_04187	1699	623.333	1.8339	Up	0.874914	6.16322e-34	3.27526e-33	GPI-anchored wall transfer protein 1
CNAG_02805	292.333	106.667	1.83718	Up	0.87749	2.41758e-09	5.36488e-09	Putative beta-type carbonic anhydrase
CNAG_03602	8045.67	2940.33	1.83856	Up	0.878577	2.39327e-82	3.02633e-81	U3 small nucleolar RNA-associated protein 5
CNAG_01746	1057	386.333	1.83913	Up	0.87902	8.073e-28	3.63749e-27	E3 ubiquitin-protein ligase RNF14
CNAG_03789	3234.33	1178.67	1.84077	Up	0.880313	1.03142e-52	8.23163e-52	mRNA turnover protein 4
CNAG_04855	992.667	362	1.8408	Up	0.880332	5.56997e-26	2.38396e-25	hypothetical protein
CNAG_07419	234.667	85.6667	1.84126	Up	0.880694	2.87033e-08	6.03975e-08	hypothetical protein
CNAG_01040	571.333	208.333	1.84171	Up	0.881045	4.8882e-17	1.54677e-16	carboxypeptidase D
CNAG_04227	1390.67	507	1.84222	Up	0.881447	1.78004e-33	9.27461e-33	hypothetical protein
CNAG_07743	100.667	36.6667	1.84257	Up	0.881717	0.000203844	0.000325837	hypothetical protein
CNAG_03310	1522.33	555.333	1.84259	Up	0.881739	2.01635e-34	1.08889e-33	nicotinamide N-methyltransferase
CNAG_03061	2702.33	986.333	1.84462	Up	0.883322	1.73593e-43	1.16263e-42	multiple drug resistance protein
CNAG_06472	5235.67	1906.67	1.84602	Up	0.884421	8.73493e-73	9.71779e-72	nucleolar protein 4
CNAG_07988	2838	1032.67	1.8462	Up	0.884558	4.15997e-56	3.48705e-55	telomerase reverse transcriptase
CNAG_04034	299.667	108.667	1.85007	Up	0.887577	1.19435e-09	2.69528e-09	hypothetical protein
CNAG_01836	367	133.333	1.85052	Up	0.887933	6.84919e-12	1.72498e-11	long-chain acyl-CoA synthetase
CNAG_07537	463	168.333	1.85315	Up	0.889979	3.19984e-13	8.62961e-13	mitochondrial GTPase 1
CNAG_04937	313	113.333	1.85541	Up	0.891742	7.0204e-11	1.68348e-10	peroxin-12
CNAG_05605	868.333	313.667	1.85758	Up	0.893421	9.02095e-25	3.72233e-24	DEAD box family helicase
CNAG_00919	2501.67	904.333	1.85912	Up	0.894623	1.3806e-47	1.0066e-46	carboxypeptidase D
CNAG_00237	4714.33	1704	1.85996	Up	0.895273	2.60634e-71	2.85199e-70	3-isopropylmalate dehydratase, large subunit
CNAG_05667	481	173.667	1.86147	Up	0.89644	1.83686e-14	5.28306e-14	myo-inositol transporter, putative
CNAG_05932	16344.7	5902	1.86193	Up	0.896798	5.59332e-104	8.79101e-103	peptidyl-prolyl cis-trans isomerase D
CNAG_03238	366.667	132.667	1.8623	Up	0.897083	2.28494e-11	5.61047e-11	dioxygenase subfamily protein
CNAG_00256	6549.33	2369.67	1.8631	Up	0.897707	6.19322e-43	4.11893e-42	Aspartate-semialdehyde dehydrogenase
CNAG_06230	411.333	148.333	1.86329	Up	0.897854	5.76815e-14	1.61916e-13	hypothetical protein
CNAG_06596	368.333	132.667	1.8638	Up	0.898248	9.52414e-12	2.38425e-11	hypothetical protein
CNAG_00094	1487.67	535.667	1.86464	Up	0.898894	4.2765e-38	2.54679e-37	NAD-dependent epimerase/dehydratase
CNAG_04062	3800.33	1368.67	1.86502	Up	0.899195	7.63488e-68	7.94982e-67	ribosome biogenesis protein ENP2
CNAG_08027	1268.33	456.333	1.86545	Up	0.899527	6.48861e-32	3.28572e-31	hypothetical protein
CNAG_03645	10321	3720	1.86651	Up	0.90034	7.53203e-88	1.00187e-86	NET1-associated nuclear protein 1 (U3 small nucleolar RNA-associated protein 17)
CNAG_07708	200.333	72	1.86676	Up	0.900539	7.86281e-08	1.60582e-07	hypothetical protein
CNAG_05028	2784.33	1003.33	1.868	Up	0.901495	7.8342e-45	5.39887e-44	Cysteine synthase
CNAG_03687	538.667	193	1.873	Up	0.905354	4.9841e-17	1.57562e-16	hypothetical protein
CNAG_03547	685.667	245.333	1.87499	Up	0.906883	1.11648e-20	4.03045e-20	hypothetical protein
CNAG_04389	1486	532.333	1.87791	Up	0.909129	2.07399e-34	1.11821e-33	hypothetical protein
CNAG_00788	12661.3	4535.67	1.87821	Up	0.909361	2.12925e-86	2.80421e-85	NADH dehydrogenase
CNAG_05401	965.667	345	1.87841	Up	0.90951	1.94871e-24	7.95721e-24	hypothetical protein
CNAG_03977	1925	687.667	1.87878	Up	0.909795	9.15712e-43	6.04189e-42	hypothetical protein
CNAG_04898	274.333	97.6667	1.87952	Up	0.910365	2.38497e-09	5.29781e-09	MFS transporter
CNAG_05870	126	45	1.88045	Up	0.911078	0.000122908	0.000200455	hypothetical protein
CNAG_03952	2087.67	748	1.88065	Up	0.911231	4.69316e-32	2.38742e-31	hypothetical protein
CNAG_07324	1627	580	1.8811	Up	0.911576	1.27466e-36	7.28503e-36	hypothetical protein
CNAG_06336	3129.67	1117.33	1.88169	Up	0.912026	1.11507e-61	1.03062e-60	glucan 1,3-beta-glucosidase
CNAG_04095	610.667	218	1.88175	Up	0.912072	3.39608e-19	1.16838e-18	alpha-L-rhamnosidase
CNAG_06246	34116	12184.3	1.88204	Up	0.912297	5.16955e-99	7.6897e-98	hypothetical protein
CNAG_01814	1131	404	1.88222	Up	0.912433	8.98248e-29	4.16847e-28	hypothetical protein
CNAG_06443	50720.7	18111.3	1.88329	Up	0.913254	8.33623e-102	1.28297e-100	glucose-regulated protein
CNAG_06845	944	336.333	1.88379	Up	0.913636	1.31097e-25	5.5504e-25	STE/STE11/CDC15 protein kinase
CNAG_06277	5027	1795.67	1.88385	Up	0.913683	1.56704e-68	1.64452e-67	ribosomal RNA-processing protein 12
CNAG_01463	641.667	228.667	1.88418	Up	0.91394	4.61083e-19	1.58059e-18	hypothetical protein
CNAG_00899	1040.67	370.667	1.88437	Up	0.914085	6.71323e-30	3.23478e-29	hypothetical protein
CNAG_05187	3147	1120.33	1.88718	Up	0.91623	1.18382e-59	1.05751e-58	hypothetical protein
CNAG_00874	5989.33	2130	1.89257	Up	0.920346	3.1714e-70	3.43088e-69	multisite-specific tRNA:(cytosine-C5)- methyltransferase
CNAG_04239	97.6667	34.6667	1.89366	Up	0.921179	0.000139127	0.000225801	hypothetical protein
CNAG_05817	11794.3	4185.33	1.89546	Up	0.922548	1.82505e-99	2.73922e-98	GDP-mannose transporter 1
CNAG_06191	1653	586.333	1.89627	Up	0.923168	3.34043e-37	1.94136e-36	hypothetical protein
CNAG_03657	1055	373.333	1.89645	Up	0.923304	1.58991e-28	7.30196e-28	hypothetical protein
CNAG_07788	187	66	1.89706	Up	0.923763	2.83469e-07	5.57897e-07	hypothetical protein
CNAG_03387	248	88	1.89734	Up	0.923976	7.36824e-09	1.59526e-08	hypothetical protein
CNAG_06684	1000.67	355	1.89749	Up	0.924089	1.24599e-25	5.27861e-25	pre-rRNA-processing protein IPI3
CNAG_06379	5414.33	1918.33	1.89765	Up	0.924214	5.64402e-76	6.59856e-75	N-acetyltransferase 10
CNAG_03308	958.667	340	1.89766	Up	0.924223	9.80546e-24	3.9269e-23	hypothetical protein
CNAG_01913	472.667	167.333	1.89781	Up	0.924332	6.56481e-15	1.91457e-14	hypothetical protein
CNAG_05789	1762	625	1.89783	Up	0.924354	4.06605e-38	2.42363e-37	hypothetical protein
CNAG_01641	6326	2237.33	1.89821	Up	0.924639	2.22919e-79	2.73076e-78	DNA polymerase phi subunit
CNAG_01760	553.333	196.333	1.89905	Up	0.925275	7.91864e-14	2.20702e-13	hypothetical protein
CNAG_04029	646.333	228.333	1.89952	Up	0.925634	2.66033e-20	9.50587e-20	Cytochrome P450
CNAG_00998	2279.33	805	1.90123	Up	0.926936	1.73582e-38	1.04494e-37	hypothetical protein, variant
CNAG_03197	248	87.3333	1.90297	Up	0.928255	1.89293e-08	4.01353e-08	hypothetical protein
CNAG_06346	264.333	93.3333	1.90339	Up	0.928568	1.09218e-09	2.47225e-09	Barwin-like protein 1
CNAG_07578	199	70.3333	1.90339	Up	0.928569	4.79371e-08	9.91166e-08	hypothetical protein
CNAG_04175	1086	383.667	1.90378	Up	0.92887	8.10751e-26	3.4523e-25	hypothetical protein
CNAG_06507	284.333	100.333	1.90397	Up	0.929014	9.39751e-11	2.23981e-10	hypothetical protein
CNAG_02054	3120.33	1100	1.90425	Up	0.929225	1.52882e-60	1.37863e-59	hypothetical protein
CNAG_05367	2739.33	966.333	1.90539	Up	0.930088	3.18954e-56	2.69052e-55	hypothetical protein
CNAG_05641	243.333	85.6667	1.90764	Up	0.931786	1.83979e-09	4.11283e-09	hypothetical protein
CNAG_03911	232.333	81.6667	1.90906	Up	0.932862	9.94632e-09	2.13745e-08	hydrolase
CNAG_03624	5227.67	1840.67	1.90983	Up	0.933446	2.46494e-76	2.91247e-75	pescadillo
CNAG_07425	119.333	42	1.91123	Up	0.9345	3.60862e-05	6.11758e-05	hypothetical protein
CNAG_00603	1146.67	403	1.91285	Up	0.93572	8.41317e-33	4.32937e-32	pre-rRNA-processing protein PNO1
CNAG_04008	348	122	1.91334	Up	0.936094	1.86984e-12	4.86363e-12	hypothetical protein
CNAG_01353	628.333	220.333	1.91473	Up	0.937141	4.66286e-20	1.65283e-19	hypothetical protein
CNAG_04153	595.333	208.333	1.91549	Up	0.93771	1.15527e-17	3.74269e-17	hypothetical protein
CNAG_02027	1966.33	688.667	1.91645	Up	0.938435	6.02923e-45	4.1636e-44	hypothetical protein
CNAG_02202	4378.33	1540.33	1.91708	Up	0.938913	1.02755e-36	5.88785e-36	Adenylylsulfate kinase
CNAG_02600	279.667	98	1.91755	Up	0.939261	3.10293e-09	6.847e-09	tartrate transporter
CNAG_03457	12850.3	4505	1.91827	Up	0.939804	1.85409e-99	2.77655e-98	arginine-tRNA ligase
CNAG_06741	4427	1549	1.9202	Up	0.941253	5.17087e-75	5.94115e-74	ATP-dependent RNA helicase DBP10
CNAG_01946	2770	968.333	1.92242	Up	0.942923	1.20804e-57	1.03876e-56	allantoate permease
CNAG_04317	122	42.6667	1.92361	Up	0.943818	1.2752e-05	2.24161e-05	hypothetical protein
CNAG_00719	4845	1692.67	1.9243	Up	0.944336	8.41603e-78	1.01787e-76	ribosome biogenesis ATPase
CNAG_05402	2183	762.333	1.92491	Up	0.944792	2.02526e-49	1.52329e-48	protein CMS1
CNAG_05535	1517.33	529.667	1.92621	Up	0.945767	2.86465e-38	1.71365e-37	Pre-rRNA-processing protein FHL1, putative
CNAG_07657	657.333	229.333	1.92679	Up	0.946202	2.0719e-21	7.66211e-21	U3 small nucleolar RNA-associated protein 19
CNAG_07651	1360	473.333	1.92744	Up	0.946688	6.20316e-36	3.49137e-35	DEAD-box ATP-dependent RNA helicase 26
CNAG_04365	5644.33	1969.67	1.9295	Up	0.948227	1.50985e-68	1.58701e-67	ribosome biogenesis protein MAK21
CNAG_03951	763.333	264.667	1.93008	Up	0.94866	1.65959e-19	5.77823e-19	hypothetical protein
CNAG_04817	568	198	1.93037	Up	0.948879	4.50356e-18	1.4872e-17	hypothetical protein
CNAG_05738	531.333	184.667	1.93181	Up	0.949954	1.0552e-16	3.28898e-16	hypothetical protein
CNAG_02454	1406.33	489.333	1.93422	Up	0.951749	5.3669e-32	2.72599e-31	H/ACA ribonucleoprotein complex non-core subunit NAF1
CNAG_04915	57.6667	20	1.93718	Up	0.953962	0.00305681	0.00443514	hypothetical protein
CNAG_01140	3993.33	1386.67	1.93727	Up	0.954026	1.36615e-66	1.38149e-65	ATP-dependent RNA helicase DRS1
CNAG_07983	164.667	57	1.94017	Up	0.956183	3.87193e-07	7.56007e-07	hypothetical protein
CNAG_04348	3043	1055.67	1.94034	Up	0.956306	1.60834e-52	1.279e-51	chaperone
CNAG_04298	3180.33	1099.33	1.94147	Up	0.957151	9.11022e-67	9.22652e-66	nucleolar complex protein 3
CNAG_05501	210.333	72.6667	1.94263	Up	0.958011	2.10996e-08	4.46374e-08	hypothetical protein
CNAG_06907	37.6667	13	1.94354	Up	0.958685	0.0141112	0.0190938	hypothetical protein
CNAG_00236	156	54	1.94457	Up	0.959453	1.65109e-06	3.08549e-06	8-Amino-7-oxononanoate synthase
CNAG_07770	2349.67	809.667	1.94605	Up	0.96055	1.24635e-52	9.93503e-52	ferric-chelate reductase
CNAG_04461	218	75.3333	1.9461	Up	0.960583	6.77368e-09	1.46844e-08	ATP-dependent DNA helicase HFM1/MER3
CNAG_06650	796.333	274.667	1.94636	Up	0.960779	4.53602e-24	1.83089e-23	hypothetical protein
CNAG_03302	1596.33	550.333	1.94991	Up	0.963407	1.09333e-42	7.19957e-42	protein LTV1
CNAG_04328	1689.33	582.333	1.95071	Up	0.963999	1.26911e-40	7.94115e-40	ubiquitin-conjugating enzyme E2 I
CNAG_06237	2963	1020.67	1.95208	Up	0.965016	1.83084e-63	1.73799e-62	YeeE/YedE family protein
CNAG_03047	1388.33	478	1.95387	Up	0.966338	8.74409e-34	4.60273e-33	hypothetical protein
CNAG_06405	2753.67	948	1.95448	Up	0.966787	1.65891e-55	1.37842e-54	hypothetical protein
CNAG_00905	1253	430.667	1.95689	Up	0.968559	2.35727e-34	1.26786e-33	MFS transporter
CNAG_03546	354.333	121.667	1.95692	Up	0.968586	3.41186e-13	9.17909e-13	hypothetical protein
CNAG_04520	700.667	240.333	1.95747	Up	0.968989	4.11533e-24	1.66512e-23	D-aminoacylase
CNAG_00906	5014.33	1719.67	1.95802	Up	0.969395	2.24982e-63	2.12966e-62	nucleolar pre-ribosomal-associated protein 1
CNAG_04282	734.333	251.667	1.95867	Up	0.969876	4.0854e-25	1.70263e-24	CMGC/MAPK protein kinase
CNAG_02465	490.667	167.667	1.96035	Up	0.971108	1.76801e-16	5.48e-16	allantoate permease
CNAG_07803	326.667	111.667	1.96293	Up	0.973006	2.40337e-12	6.20538e-12	hypothetical protein
CNAG_03707	1206	412.667	1.96403	Up	0.973814	2.8878e-34	1.54946e-33	efflux protein
CNAG_05868	104.667	35.6667	1.96538	Up	0.974805	3.9118e-05	6.61798e-05	glutamate-1-semialdehyde 2,1-aminomutase
CNAG_03892	14111.7	4828	1.96561	Up	0.974979	5.99357e-93	8.32108e-92	chaperonin GroES
CNAG_05936	2340.67	797.667	1.96919	Up	0.977602	5.86527e-57	5.00463e-56	DNA-directed RNA polymerase III subunit RPC1
CNAG_03117	1522	518.667	1.96976	Up	0.978021	3.95928e-40	2.45438e-39	hypothetical protein
CNAG_06818	820.667	279.333	1.97261	Up	0.980106	2.88435e-26	1.24733e-25	hypothetical protein
CNAG_00039	2972.33	1011.33	1.97304	Up	0.980417	1.56791e-69	1.67176e-68	hypothetical protein
CNAG_01695	349.333	119	1.97449	Up	0.981477	1.8048e-13	4.93322e-13	hypothetical protein
CNAG_06595	638	217	1.9764	Up	0.982872	4.57756e-22	1.73422e-21	hypothetical protein
CNAG_00336	917	311	1.98003	Up	0.985521	7.84148e-30	3.7621e-29	hypothetical protein
CNAG_01758	456	154.667	1.98055	Up	0.985899	2.75068e-16	8.48244e-16	Polygalacturonase
CNAG_00284	700.333	237.333	1.9808	Up	0.986082	4.84223e-21	1.76911e-20	efflux protein EncT
CNAG_01240	754	255.333	1.98463	Up	0.988871	2.07853e-23	8.27439e-23	hypothetical protein
CNAG_04474	571.333	193.333	1.98497	Up	0.98912	5.21226e-21	1.8991e-20	monocarboxylic acid transporter
CNAG_07811	35.3333	12	1.98503	Up	0.989158	0.0158159	0.0212966	hypothetical protein
CNAG_07756	2059.67	696.667	1.98551	Up	0.989509	3.12452e-51	2.41833e-50	cell division control protein
CNAG_07867	2770.33	936	1.98595	Up	0.989828	4.81168e-58	4.18058e-57	hypothetical protein
CNAG_05228	1894.33	641.667	1.98633	Up	0.990103	1.64242e-46	1.17059e-45	U3 small nucleolar ribonucleoprotein Lcp5
CNAG_06509	306.333	103.667	1.98685	Up	0.990486	3.72364e-12	9.51104e-12	hypothetical protein
CNAG_07672	1837.33	621.667	1.98688	Up	0.990506	2.81783e-49	2.10752e-48	hypothetical protein
CNAG_06284	1161	392	1.98826	Up	0.991509	2.00952e-33	1.04539e-32	hypothetical protein
CNAG_05962	695.333	235	1.98864	Up	0.99178	1.76315e-22	6.78384e-22	hypothetical protein
CNAG_07409	5731	1937.33	1.99009	Up	0.992832	1.43398e-77	1.73117e-76	DNA-directed RNA polymerase, mitochondrial
CNAG_06705	346.333	116.667	1.9927	Up	0.994723	2.42451e-13	6.57054e-13	hypothetical protein
CNAG_02771	2734	920.333	1.99459	Up	0.996096	5.76564e-58	4.9899e-57	DNA repair and recombination protein RAD54B
CNAG_04907	299	100.667	1.99517	Up	0.996511	2.79501e-12	7.19149e-12	hypothetical protein
CNAG_07668	2145.33	721.667	1.99664	Up	0.997577	6.712e-56	5.60511e-55	hypothetical protein
CNAG_04323	2637.67	887.333	1.99878	Up	0.999123	2.45947e-60	2.21186e-59	hypothetical protein
CNAG_01812	2187.67	734.333	2.00032	Up	1.00023	5.4576e-54	4.46251e-53	large subunit ribosomal protein L24e
CNAG_07358	267.333	89.6667	2.00059	Up	1.00043	2.5857e-10	6.00805e-10	hypothetical protein
CNAG_05755	1250.33	419	2.00106	Up	1.00076	6.61337e-34	3.50608e-33	protein MAK16
CNAG_06948	3444.33	1156.33	2.00236	Up	1.0017	2.1912e-75	2.53951e-74	essential nuclear protein 1
CNAG_02672	4823.33	1619.67	2.00377	Up	1.00272	3.23068e-77	3.87216e-76	nonsense-mediated mRNA decay protein 3
CNAG_02259	1934.33	649.333	2.00586	Up	1.00422	9.92507e-44	6.68763e-43	tRNA-dihydrouridine synthase 2
CNAG_06390	231	77.3333	2.00635	Up	1.00457	1.31476e-09	2.963e-09	hypothetical protein
CNAG_03330	309.667	103.667	2.00781	Up	1.00562	7.00403e-13	1.85807e-12	RecQ-mediated genome instability protein 1
CNAG_07706	322.333	107.667	2.00838	Up	1.00603	2.76266e-13	7.47175e-13	hypothetical protein
CNAG_07492	67.3333	22.3333	2.01148	Up	1.00825	0.00139762	0.00208548	hypothetical protein
CNAG_05202	3256.33	1086	2.01476	Up	1.01061	1.0658e-74	1.21826e-73	SET domain-containing protein 6
CNAG_00104	12751.7	4252.67	2.01494	Up	1.01074	9.15673e-122	1.65816e-120	elongation factor 3
CNAG_03975	4941.67	1647.67	2.01554	Up	1.01117	4.87576e-76	5.71038e-75	ribosome biogenesis protein ERB1
CNAG_02382	4373	1454	2.01771	Up	1.01272	5.11575e-75	5.88798e-74	ribosome biogenesis protein BRX1
CNAG_03764	51	17	2.01899	Up	1.01363	0.00240901	0.00353838	Integral membrane protein
CNAG_02512	2028.33	674.333	2.01914	Up	1.01374	3.705e-48	2.72819e-47	DNA repair protein RAD16
CNAG_02168	2240.33	743.333	2.02128	Up	1.01527	4.04303e-56	3.39329e-55	Glucoamylase
CNAG_01528	1521.67	505.333	2.02491	Up	1.01786	2.52602e-42	1.6471e-41	hypothetical protein
CNAG_01268	81.6667	27	2.03172	Up	1.0227	0.000161702	0.000260538	hypothetical protein, variant
CNAG_02504	1051.67	346.667	2.03174	Up	1.02272	1.3027e-28	6.01609e-28	hypothetical protein
CNAG_02162	617.667	203.667	2.03205	Up	1.02293	1.17409e-21	4.38082e-21	U3 small nucleolar RNA-associated protein 24
CNAG_06843	72.6667	24	2.03219	Up	1.02304	0.000640711	0.00098539	hypothetical protein
CNAG_06382	677	223.667	2.03275	Up	1.02343	3.6201e-24	1.4701e-23	beta-transducin repeat containing protein
CNAG_01214	711.667	234.667	2.03476	Up	1.02486	5.70341e-25	2.36218e-24	alpha-1,6-mannosyltransferase
CNAG_03915	360.667	119	2.03579	Up	1.02559	6.12092e-15	1.78824e-14	hypothetical protein
CNAG_04606	1195	395	2.03607	Up	1.02579	8.90794e-37	5.11746e-36	hypothetical protein
CNAG_00487	377	124.333	2.03664	Up	1.02619	2.34106e-15	6.95845e-15	hypothetical protein
CNAG_00801	312.667	103	2.03846	Up	1.02748	2.09704e-13	5.70861e-13	hypothetical protein
CNAG_06007	1179.33	388.333	2.03869	Up	1.02764	1.10517e-38	6.67713e-38	U3 small nucleolar RNA-associated protein 23
CNAG_03006	139.333	46	2.03912	Up	1.02794	2.19603e-06	4.07756e-06	hypothetical protein
CNAG_00936	2508	824.667	2.03951	Up	1.02822	2.77518e-51	2.15295e-50	lipid particle protein, variant
CNAG_00166	1875.33	618	2.04187	Up	1.02989	3.97781e-50	3.03992e-49	ATP-dependent RNA helicase DBP8
CNAG_05970	1146.67	376	2.04813	Up	1.03431	8.31336e-37	4.78826e-36	ste/ste20/paka protein kinase
CNAG_05177	1385	454	2.04908	Up	1.03498	1.67908e-45	1.17412e-44	DNA polymerase kappa subunit
CNAG_01571	1772	580.667	2.05325	Up	1.03791	1.33573e-49	1.00921e-48	hypothetical protein
CNAG_04872	2721.33	892.667	2.05371	Up	1.03823	8.67631e-52	6.77831e-51	mitochondrial protein
CNAG_01072	1013.33	331	2.05528	Up	1.03934	4.7836e-33	2.47116e-32	Amidase
CNAG_03524	5123.67	1675	2.0564	Up	1.04012	5.34316e-86	6.99544e-85	transmembrane receptor
CNAG_05425	12053	3939.33	2.0579	Up	1.04117	6.89714e-124	1.26619e-122	asparagine synthase (glutamine-hydrolyzing)
CNAG_05515	3665	1196	2.05829	Up	1.04145	4.99659e-67	5.12266e-66	hypothetical protein
CNAG_00737	1645.33	536	2.06127	Up	1.04354	2.32705e-42	1.51885e-41	hypothetical protein
CNAG_03108	782.667	254.667	2.06239	Up	1.04432	1.82062e-26	7.9143e-26	hypothetical protein
CNAG_07878	3404.33	1108.67	2.06372	Up	1.04525	6.02017e-76	7.026e-75	nucleolar complex protein 2
CNAG_00870	692.667	225	2.06484	Up	1.04603	8.67768e-26	3.69037e-25	hypothetical protein
CNAG_07702	347.667	113	2.06668	Up	1.04731	6.49603e-15	1.89534e-14	hypothetical protein
CNAG_04347	6188.67	2016.33	2.06685	Up	1.04743	7.50664e-81	9.33289e-80	Aspartate kinase
CNAG_05245	456	148.333	2.06842	Up	1.04853	1.36098e-17	4.39844e-17	hypothetical protein
CNAG_01130	5612	1824.33	2.06843	Up	1.04854	1.33687e-91	1.84068e-90	hypothetical protein, variant
CNAG_05272	501	162.667	2.0689	Up	1.04886	7.01721e-20	2.47684e-19	hypothetical protein
CNAG_06338	1132	367.667	2.06899	Up	1.04893	8.11609e-37	4.67869e-36	ABC transporter PMR5
CNAG_07993	50.3333	16.3333	2.06923	Up	1.04909	0.00195162	0.00288245	hypothetical protein
CNAG_05571	3932.67	1273.67	2.07011	Up	1.0497	4.15014e-48	3.05259e-47	U3 small nucleolar RNA-associated protein 20
CNAG_00419	119.667	39	2.0705	Up	1.04998	5.11872e-06	9.24172e-06	DNA polymerase beta subunit
CNAG_01098	2368	768.667	2.07067	Up	1.0501	7.5537e-67	7.68517e-66	pre-rRNA-processing protein ipi1
CNAG_08009	142.667	46.3333	2.07087	Up	1.05023	3.74465e-07	7.31585e-07	hypothetical protein
CNAG_03944	14412.3	4682.67	2.07098	Up	1.05031	1.12708e-118	1.98701e-117	chaperone regulator
CNAG_06643	671.667	217.333	2.07132	Up	1.05055	5.86738e-23	2.29192e-22	ribonuclease III
CNAG_06518	40.3333	13	2.07165	Up	1.05078	0.00988765	0.0135718	hypothetical protein
CNAG_04890	29	9.33333	2.07212	Up	1.05111	0.0213546	0.0283367	hypothetical protein
CNAG_03654	1873.33	607.333	2.07284	Up	1.05161	7.79253e-57	6.63211e-56	ATP-dependent DNA helicase
CNAG_00321	355.667	115	2.07456	Up	1.0528	3.58109e-15	1.05362e-14	dRaptor
CNAG_03613	538	174	2.07604	Up	1.05383	3.464e-22	1.31845e-21	hypothetical protein
CNAG_01611	1969.33	636.667	2.07934	Up	1.05613	2.51476e-47	1.82156e-46	infection related protein of unknown function
CNAG_00542	662.667	213.667	2.08099	Up	1.05727	2.10947e-25	8.86352e-25	Salicylate hydroxylase
CNAG_04508	137	44.3333	2.08238	Up	1.05824	7.53141e-07	1.43933e-06	hypothetical protein
CNAG_00029	507.333	163.667	2.08413	Up	1.05944	1.87955e-20	6.73768e-20	D-3-phosphoglycerate dehydrogenase
CNAG_04363	151.333	48.3333	2.09151	Up	1.06454	7.60336e-07	1.45266e-06	hypothetical protein
CNAG_01179	4420	1420.67	2.0958	Up	1.0675	3.79029e-65	3.70359e-64	DNA-directed RNA polymerase I and III subunit RPAC1
CNAG_07865	2918	936	2.0965	Up	1.06798	5.92941e-73	6.61869e-72	ferro-O2-oxidoreductase
CNAG_01963	352	113	2.10142	Up	1.07136	2.91576e-13	7.88261e-13	CMP/dCMP deaminase zinc-binding protein
CNAG_02328	4355	1390.33	2.10422	Up	1.07328	2.73642e-96	3.93856e-95	pre-rRNA-processing protein TSR1
CNAG_04037	1472	468.667	2.10777	Up	1.07572	7.27753e-49	5.40663e-48	hypothetical protein
CNAG_00320	942	300.667	2.10804	Up	1.0759	9.19708e-32	4.63962e-31	anaphase-promoting complex subunit 3
CNAG_06916	909.333	289.333	2.11136	Up	1.07817	1.39812e-33	7.31896e-33	hypothetical protein
CNAG_04404	295	94	2.11239	Up	1.07887	1.46132e-13	4.01576e-13	hypothetical protein
CNAG_03990	163	52	2.11371	Up	1.07978	5.25512e-08	1.08254e-07	hypothetical protein
CNAG_02821	108.667	34.6667	2.11403	Up	1.07999	8.37114e-06	1.4892e-05	hypothetical protein
CNAG_02531	929.667	295.333	2.11533	Up	1.08088	4.72262e-36	2.66708e-35	Calcium-dependent protein kinase 2
CNAG_07837	282	89.6667	2.11623	Up	1.0815	8.7067e-13	2.29697e-12	hypothetical protein
CNAG_00100	14673.3	4664.67	2.11699	Up	1.08201	4.28826e-104	6.75579e-103	stress-induced-phosphoprotein 1
CNAG_05821	40.6667	13	2.12256	Up	1.0858	0.00643702	0.0090365	hypothetical protein
CNAG_03776	1764	558.667	2.12344	Up	1.0864	2.06176e-54	1.69207e-53	hypothetical protein
CNAG_04124	352	111	2.12449	Up	1.08712	2.30387e-15	6.85401e-15	hypothetical protein
CNAG_04496	826	261	2.12782	Up	1.08937	5.11083e-32	2.59791e-31	rab GTPase activator
CNAG_02254	108.667	34.3333	2.12829	Up	1.0897	3.36991e-06	6.16446e-06	quinate permease
CNAG_06636	244.333	77	2.12831	Up	1.08971	1.47646e-11	3.65766e-11	hypothetical protein
CNAG_06359	1724	543.333	2.1334	Up	1.09316	6.90737e-51	5.31532e-50	scavenger mRNA-decapping enzyme DcpS
CNAG_06145	1086.33	341.667	2.13446	Up	1.09387	1.87057e-37	1.09731e-36	hypothetical protein
CNAG_06535	3181.67	1004	2.13461	Up	1.09397	6.39935e-65	6.23469e-64	ribosome biogenesis protein UTP30
CNAG_07908	2878	906.667	2.13468	Up	1.09402	2.09651e-77	2.52186e-76	aconitate hydratase, mitochondrial
CNAG_00841	284.667	89.3333	2.13952	Up	1.09729	5.37221e-13	1.43259e-12	hypothetical protein
CNAG_05725	26946.7	8456.33	2.14033	Up	1.09784	2.48506e-199	7.4262e-198	ketol-acid reductoisomerase, mitochondrial
CNAG_06329	189	59	2.14284	Up	1.09953	3.94771e-08	8.22625e-08	high-affinity nicotinic acid transporter
CNAG_03724	7303.33	2285.33	2.14887	Up	1.10358	1.59177e-105	2.53164e-104	ribosomal RNA methyltransferase Nop2
CNAG_01665	264.333	82.6667	2.14952	Up	1.10401	4.48531e-12	1.1391e-11	tRNA-splicing endonuclease subunit sen34
CNAG_04967	675.333	211.333	2.15057	Up	1.10472	4.92617e-27	2.17837e-26	hypothetical protein
CNAG_01236	4358.67	1361	2.15258	Up	1.10606	1.13117e-101	1.73289e-100	rRNA-processing protein EBP2
CNAG_07306	40.6667	12.6667	2.15306	Up	1.10639	0.0037008	0.00532199	hypothetical protein
CNAG_01283	1698.67	529.333	2.15661	Up	1.10876	3.4406e-58	2.99715e-57	beta-1,2-xylosyltransferase
CNAG_03656	151	47	2.15682	Up	1.1089	4.57987e-08	9.49308e-08	hypothetical protein
CNAG_06127	4824.33	1497	2.16326	Up	1.11321	2.55865e-85	3.32375e-84	ribosome biogenesis protein NSA2
CNAG_05145	1295	401.333	2.16575	Up	1.11487	1.92303e-47	1.3975e-46	DNA helicase
CNAG_02103	1290	397.333	2.17777	Up	1.12285	2.84472e-46	2.01673e-45	hypothetical protein
CNAG_05220	545	168	2.17915	Up	1.12376	5.49314e-23	2.14952e-22	phosphatidylinositol 3-kinase
CNAG_00568	159	49	2.18054	Up	1.12468	1.00585e-08	2.16017e-08	hypothetical protein
CNAG_00546	2750	845	2.18152	Up	1.12533	8.07596e-67	8.20399e-66	Chitin synthase
CNAG_02502	2960	911.667	2.18161	Up	1.1254	9.65517e-89	1.29201e-87	ATP-dependent RNA helicase DBP3
CNAG_00165	5304.67	1630.67	2.1823	Up	1.12585	2.75285e-106	4.43116e-105	methylthioadenosine phosphorylase
CNAG_06525	372.667	114.333	2.18488	Up	1.12756	3.25169e-16	9.98582e-16	nuclear protein
CNAG_01411	555.667	171	2.18817	Up	1.12972	2.18392e-23	8.68355e-23	hypothetical protein
CNAG_01594	7781.67	2389.67	2.18862	Up	1.13002	4.91507e-126	9.20057e-125	glycine dehydrogenase
CNAG_07793	127.333	39	2.18914	Up	1.13037	2.89438e-07	5.68804e-07	hypothetical protein
CNAG_07968	209.333	64.3333	2.1898	Up	1.1308	3.60738e-10	8.34128e-10	hypothetical protein
CNAG_05773	1753.67	538.333	2.19229	Up	1.13244	2.13368e-55	1.76852e-54	F-box and WD-40 domain-containing protein MET30
CNAG_00433	728	222.667	2.19248	Up	1.13256	1.44504e-27	6.47159e-27	hypothetical protein
CNAG_07587	130.667	40.3333	2.19417	Up	1.13368	1.92168e-06	3.57912e-06	hypothetical protein
CNAG_03312	146	44.6667	2.19593	Up	1.13483	3.20093e-08	6.70574e-08	hypothetical protein
CNAG_03421	213.667	65.6667	2.19616	Up	1.13498	9.25972e-10	2.10316e-09	hypothetical protein
CNAG_03177	249.333	76.3333	2.19763	Up	1.13595	7.77239e-11	1.86113e-10	hypothetical protein
CNAG_01187	3033	926.667	2.20024	Up	1.13766	1.28876e-82	1.64213e-81	ribosome production factor 2
CNAG_04951	6868	2098.33	2.20074	Up	1.13799	5.08724e-124	9.39096e-123	3-deoxy-7-phosphoheptulonate synthase
CNAG_03918	861	262.333	2.20484	Up	1.14067	8.48951e-32	4.28592e-31	ram signaling network protein
CNAG_01163	1688.67	516	2.20496	Up	1.14075	3.1751e-49	2.36941e-48	DNA repair and recombination protein RAD54-like protein
CNAG_01560	408.667	124.333	2.20963	Up	1.14381	1.07872e-19	3.78545e-19	hypothetical protein
CNAG_07465	297	90	2.21459	Up	1.14704	5.40284e-15	1.58192e-14	hypothetical protein
CNAG_02353	702	212.667	2.22007	Up	1.1506	5.24649e-30	2.53169e-29	betaine lipid synthase
CNAG_04413	38.6667	11.6667	2.22314	Up	1.1526	0.00336712	0.00485787	hypothetical protein
CNAG_04564	1579.67	477	2.22427	Up	1.15333	6.98417e-52	5.47559e-51	phytanoyl-CoA dioxygenase
CNAG_04217	14952.7	4512.33	2.22856	Up	1.15611	2.82692e-140	5.90551e-139	phosphoenolpyruvate carboxykinase (ATP)
CNAG_06383	692	208.333	2.22908	Up	1.15645	9.32041e-29	4.31928e-28	cytoplasmic protein
CNAG_03714	2318.67	696.667	2.23366	Up	1.15941	1.85759e-66	1.87277e-65	microtubule motor protein
CNAG_03532	64.6667	19.3333	2.23377	Up	1.15948	0.000231409	0.000368045	3-beta hydroxysteroid dehydrogenase/isomerase
CNAG_05443	458	137.333	2.23627	Up	1.1611	2.77099e-18	9.23445e-18	hypothetical protein
CNAG_07893	259	77.6667	2.23891	Up	1.1628	1.00516e-12	2.64341e-12	hypothetical protein
CNAG_06189	80.3333	24	2.23924	Up	1.16301	7.62077e-05	0.000126041	hypothetical protein
CNAG_07682	273	81.6667	2.24276	Up	1.16528	2.1034e-14	6.02886e-14	hypothetical protein, variant
CNAG_07813	1939.67	580.333	2.24385	Up	1.16598	5.33868e-67	5.46497e-66	hypothetical protein
CNAG_00738	187.333	56	2.24422	Up	1.16621	1.89783e-10	4.44695e-10	hypothetical protein
CNAG_03889	336	100.333	2.24842	Up	1.16891	9.66385e-17	3.01639e-16	hypothetical protein
CNAG_06804	2413.33	719.333	2.25066	Up	1.17035	7.60709e-76	8.86252e-75	BTP/PZ domain-containing protein
CNAG_05576	1455.67	434.667	2.25327	Up	1.17202	1.83491e-46	1.30639e-45	hypothetical protein
CNAG_00975	152.667	45.3333	2.25383	Up	1.17238	2.70906e-08	5.70761e-08	hypothetical protein
CNAG_07436	188.333	56	2.25984	Up	1.17622	3.12518e-10	7.24137e-10	hypothetical protein
CNAG_06217	310.667	92	2.26263	Up	1.178	6.67857e-16	2.03038e-15	hypothetical protein
CNAG_01122	118.333	35	2.2635	Up	1.17855	6.16483e-07	1.18907e-06	hypothetical protein
CNAG_05057	1697.67	503.667	2.26417	Up	1.17899	1.49585e-59	1.33445e-58	hypothetical protein
CNAG_01600	1438.33	427	2.26481	Up	1.17939	1.54133e-56	1.30679e-55	ribosome assembly protein RRB1
CNAG_05302	345	102	2.26741	Up	1.18105	1.82383e-17	5.87717e-17	Amine oxidase
CNAG_03176	5608.67	1662	2.26786	Up	1.18133	2.50572e-123	4.54989e-122	endoplasmic oxidoreductin 1
CNAG_05853	819	242	2.2713	Up	1.18352	2.32712e-31	1.15904e-30	hypothetical protein
CNAG_04213	787.333	231.667	2.27636	Up	1.18673	2.70122e-32	1.37938e-31	signal transducer
CNAG_04053	878.667	258.333	2.27875	Up	1.18825	2.13673e-35	1.18462e-34	hypothetical protein
CNAG_07417	266	78.3333	2.28317	Up	1.19104	5.01767e-14	1.41326e-13	hypothetical protein
CNAG_00376	25	7.33333	2.28925	Up	1.19488	0.0203841	0.0271084	hypothetical protein
[truncated: 499 more rows]
