# Supplementary material for: Cryptococcal Hsf3 controls intramitochondrial ROS homeostasis by regulating the respiratory process
Source: Nat Commun. 2022 Sep 15;13:5407. doi: 10.1038/s41467-022-33168-1 (PMC9477856; doi:10.1038/s41467-022-33168-1)
Supplement: Supplementary file 7 — Supplementary Data 4 [file 41467_2022_33168_MOESM7_ESM.xlsx]

## Sheet: Raw intensity of Compounds
Table S4. Metabolomic analysis in C. neoformans knock-outs or wild-type cells at 40°Ca.
Compounds	WT-1	WT-2	WT-3	WT-4	WT-5	WT-6	Cnhsf3Δ -1	Cnhsf3Δ -2	Cnhsf3Δ -3	Cnhsf3Δ -4	Cnhsf3Δ -5	Cnhsf3Δ -6	P-value	Ratio（Cnhsf3Δ / WT)	Regulation	aC. neoformans H99 and Cnhsf3Δ cells were grown in YPD medium at 40°C for metabolomic analysis
L-Lactate	9316100	14438000	11524000	12130000	9157100	10353000	3831700	5210500	5067300	5492900	4246600	4996000	2.23678e-05	0.431049	Down
D-Fructose 6-phosphate	8021600	6893400	7850900	7672200	7093500	9116900	5486900	5078900	5431800	6202000	5305800	7084600	0.00110234	0.741503	Down
D-Glucose 1-phosphate	5454600	5321300	5583400	5124500	5889100	6216300	4397700	4043800	4231300	4158800	3968700	4449900	1.59178e-05	0.751736	Down
D-Glucose 6-phosphate	41578000	40432000	43624000	45000000	40617000	47115000	36513000	34096000	32304000	32763000	34548000	34670000	3.20062e-05	0.793038	Down
D-Erythrose 4-phosphate	2068400	1917700	1824900	1963900	1878600	2128300	1631100	1516300	1545100	1436300	1557200	1688900	5.00197e-05	0.79571	Down
Uracil	4822200	4597300	4770100	4441300	4438500	4846200	3409100	3758300	3738900	3785700	4006600	3530600	8.70033e-06	0.7963	Down
Glyoxylate	25046	26751	27607	29724	30617	19730	20667	21662	16692	28052	18982	21426	0.0379245	0.799379	Down
sedoheptulose 7-phosphate	7395800	7389000	7850300	7456800	7492300	8237100	6428100	5641200	5783800	6604600	5797400	6740400	0.000111109	0.807387	Down
NAD+	955670	830460	818330	799740	1171900	842480	789810	722400	713250	572230	823540	758460	0.0297286	0.808273	Down
Guanosine	7729900	7051500	7333600	6669800	7884500	8003800	6172400	6981700	6508500	5388600	5818400	5384600	0.00188969	0.811544	Down
NADPH	45595	35895	40221	46346	35122	40682	36100	35909	29888	33639	35551	32000	0.0107299	0.832798	Down
Flavin mononucleotide	91923	105290	122900	97941	84621	106800	91650	67983	85025	93151	77583	99496	0.0531172	0.844806	Down
Acetyl-CoA	1035100	1043100	988420	931230	1002900	1050800	817390	971830	1030500	790990	936900	741460	0.0296596	0.874003	Down
ATP	7278500	6957500	7015800	7408900	7677000	6783500	6397800	5745100	5383600	7243300	6786600	6602300	0.0238225	0.884917	Down
Succinyl-CoA	59071	61856	58511	55780	63896	56098	64491	43458	52966	58618	55330	40056	0.123047	0.886566	Down
6-Phosphogluconic acid	4822000	5427500	5536600	5079300	6379900	6575600	5516800	4146300	5962600	4781600	5148800	4984500	0.184161	0.90301	Down
AMP	8421500	6688200	7091900	6186000	5813400	7288300	6024300	6861300	6808000	5447300	6618400	6015000	0.189239	0.910459	Down
L-Serine	5650800	5401000	5540900	5448600	5456900	5589900	5131600	5138300	4868800	5205300	4876300	4962100	4.78533e-05	0.912183	Down
Glycerol 3-phosphate	14433000	12436000	12549000	13363000	11790000	13359000	11711000	13285000	11367000	12694000	12232000	11192000	0.101021	0.930078	Down
UMP	147930	108740	99756	99526	108200	107620	112380	114010	98541	99060	103410	97987	0.354442	0.930953	Down
Trehalose-6-phosphate	320130	301940	280110	313450	308280	360230	278510	295290	281130	306390	269490	349860	0.308134	0.945084	Down
Thiamine pyrophosphate (TPP)	307380	264620	251860	272280	280280	290580	257410	260190	269740	271140	259600	261980	0.112772	0.947846	Down
Pyruvic acid	148750	181060	159460	157070	107200	156910	118760	183540	136130	191340	113610	120830	0.664638	0.949212	Down
ornithine	4903100	4606600	4691900	4965100	4570100	4960200	4623500	5015000	4218500	4700900	4562700	4130100	0.144107	0.949601	Down
ADP	5551200	5825200	5993300	5556400	5285400	6012700	5328500	6268200	5818600	5264900	5044000	4848800	0.286457	0.951753	Down
L-citrulline	653070	577880	597100	602710	656940	716080	641970	594540	588100	659120	616620	644030	0.688727	0.984384	Down
Oxaloacetate	94515	97500	104070	90840	110590	99396	122560	65559	83812	87025	112230	120690	0.934117	0.991565	Down
UDP-GlcNAc	20719000	18982000	19825000	18847000	19529000	20521000	18923000	20370000	17690000	19547000	20300000	20649000	0.783061	0.992029	Down
Glucose	10480000	9347500	9208900	8897800	7294600	6839400	7996700	9389300	8532400	9548500	9006000	7640300	0.990867	1.00086	Up
dCMP	52285	54297	64977	68371	55410	73510	59333	51102	69280	58535	62987	70038	0.931667	1.00657	Up
L-Tyrosine	342510	321310	360150	301330	336330	332480	309630	372460	343600	365980	306840	317140	0.807298	1.0108	Up
L-Arginine	297860000	288760000	292120000	303670000	290420000	312310000	310250000	314110000	301510000	303950000	314290000	274660000	0.449668	1.01884	Up
L-Glutamate	149540000	143870000	150220000	148750000	143680000	148900000	151910000	148030000	149050000	153590000	151370000	150120000	0.0531004	1.02159	Up
Xyluose-5-phosphate	6823900	6024300	5502200	5285300	8350500	5527900	5779800	5686800	4809300	8283500	6823500	7384000	0.77308	1.0334	Up
D-Ribulose 5-phosphate	5653800	4611700	4364900	4156900	6215100	4303900	4489800	4319700	3752900	6424300	5362600	6180300	0.722678	1.04174	Up
dTMP	127590	99744	96542	91787	78933	106750	101090	131650	127980	98595	107920	68807	0.624637	1.0577	Up
Phosphoenolpyruvic acid	17867000	15043000	13977000	14124000	18407000	13275000	13755000	14702000	12820000	18363000	18285000	22038000	0.487838	1.07843	Up
2-Phospho-D-glyceric acid	13135000	16561000	18538000	15446000	17220000	16940000	17861000	17222000	16802000	20606000	16458000	17352000	0.176797	1.08648	Up
Citrate/Citric acid	10238000	9723200	10884000	10140000	10131000	10068000	11296000	12040000	11152000	11280000	11530000	10721000	0.00069743	1.11171	Up
L-Asparagine	1256900	1207300	1260000	1201500	1221100	1208700	1331900	1450200	1396600	1406700	1325800	1271000	0.000736323	1.11239	Up
L-cysteine	13893	14637	17136	14936	13992	18006	18369	17017	18831	18257	17596	16000	0.0211034	1.14546	Up
Beta-Leucine	11748000	11105000	10767000	10183000	10545000	10760000	9947300	14667000	12727000	13027000	12290000	12011000	0.0373428	1.14685	Up
Succinate/Succinic acid	97433000	89589000	67112000	87796000	71776000	89171000	63665000	108320000	98367000	100500000	98988000	109530000	0.158591	1.15211	Up
Methylmalonate	88921000	84075000	69063000	79193000	64931000	85612000	54051000	120590000	89386000	92026000	91290000	98076000	0.229547	1.15605	Up
Adenine	2648400	2539400	2304000	2892000	2240300	2443600	2383000	3083000	2880600	3350900	2975800	3082500	0.0211925	1.1784	Up
L-Threonine	4948600	4617500	4936200	4704100	4799300	4726900	5466600	6026900	5668500	5842600	5627700	5286800	2.94874e-05	1.18051	Up
dAMP	49259	39898	39724	34741	29849	31524	40732	51607	53070	48352	52803	27892	0.127787	1.21983	Up
argininosuccinic acid	225140	232560	271260	282050	250640	292060	359400	290130	280740	308810	308080	352260	0.0074562	1.22251	Up
L-Aspartate	893170	645700	691230	769270	714950	884470	684660	1172000	996530	980230	897950	932610	0.0441143	1.23162	Up
isocitric acid	1861000	1765400	1851400	1851300	2084800	2163300	2093000	2219500	2348300	2436200	2646600	2829500	0.00299869	1.25878	Up
Malate	89661000	83252000	87040000	84226000	88100000	87326000	109330000	109870000	107930000	111590000	111620000	109150000	1.90099e-09	1.26921	Up
Alpha-Ketoglutaric Acid	58348000	56822000	53925000	52545000	44644000	58579000	49481000	70913000	67834000	76852000	72393000	76196000	0.00975454	1.27336	Up
Fumarate/Fumaric acid	6162600	5530900	5477100	5290900	5110400	6036900	6244200	7845400	7861700	7982000	7140900	6544100	0.000740132	1.29782	Up
L-Alanine	135030	131000	128630	114310	145710	132310	167100	162710	178270	178560	176170	171690	7.84744e-06	1.3145	Up
Lysine	58653000	58583000	59930000	59082000	57276000	58666000	77168000	76832000	76902000	77214000	78486000	78931000	4.5021e-12	1.32182	Up
Dihydroxyacetone phosphate	11220000	11320000	10609000	10688000	11230000	9971800	12166000	15480000	11685000	17496000	15143000	15090000	0.00257315	1.33859	Up
D-Glutamine	4467000	4487800	4668500	4514600	4268100	4440900	6023700	5989900	6179800	6045800	6298700	5880400	2.24694e-09	1.35652	Up
Glyceraldehyde 3-phosphate	8897900	9063500	8511500	8287900	8649700	8125400	9783000	12708000	9375800	13818000	12122000	12327000	0.00162885	1.36087	Up
Fructose 1,6-bisphosphate	7096800	8856600	8894800	8710900	10385000	8711700	12036000	10860000	10138000	13328000	12582000	13097000	0.000708216	1.36815	Up
Inosine	7882800	8785000	9807700	9742100	9811200	9109000	15861000	12994000	13988000	11874000	15424000	18752000	0.000301558	1.6122	Up
IMP	1422000	1335000	1241500	1354300	1254900	1234300	1927200	2106900	2105700	2231700	2336200	2191400	1.31814e-07	1.64487	Up
