# Supplementary material for: Cryptococcal Hsf3 controls intramitochondrial ROS homeostasis by regulating the respiratory process
Source: Nat Commun. 2022 Sep 15;13:5407. doi: 10.1038/s41467-022-33168-1 (PMC9477856; doi:10.1038/s41467-022-33168-1)
Supplement: Supplementary file 8 — Supplementary Data 5 [file 41467_2022_33168_MOESM8_ESM.xlsx]

## Sheet: mass spectrometric data
Table S5. Mass spectrometry analysis of CnHsf3-interacting proteinsa.
Gene ID	iBAQ(Control-1)	iBAQ(Control-2)	iBAQ(Control-3)	iBAQ(Hsf3-Flag-1)	iBAQ(Hsf3-Flag-2)	iBAQ(Hsf3-Flag-3)	P-value	Ratio	Description	Cellular Localization	aC. neoformans CnHsf3-Flag and Cnhsf3Δ cells were grown in YPD medium. Protein samples were extracted and subjected to Mass spectrometry analysis. Proteins with ratio greater than 1.5 or less than 0.667, and padj<0.05 were considered to interact with Hsf3.
CNAG_00483	14143000	14807000	18103000	42147000	51842000	65501000	0.00552642	3.38958	actin	cysk
CNAG_03787	2146900	982380	1769900	3543800	5279700	7226400	0.0292209	3.27604	tubulin alpha-1A chain	cysk
CNAG_03325	0	0	0	852810	998410	942930	Inf	Inf	ChAPs family protein	cysk
CNAG_05258	14861	0	16509	619190	1312500	1086400	0.0081877	96.2094	glucose-methanol-choline oxidoreductase	cyto
CNAG_00238	38560	53606	27133	321900	767100	801720	0.0188219	15.8486	isoleucine-tRNA ligase	cyto
CNAG_01164	94278	115570	165760	1397000	1148300	1383500	0.000143287	10.4598	glutamine-fructose-6-phosphate transaminase (isomerizing)	cyto
CNAG_01117	830360	646090	839290	4272600	4717100	5971100	0.0011908	6.46048	elongation factor 3	cyto
CNAG_05759	4636.6	6962.8	9164.6	28587	32448	59172	0.0268884	5.7892	acetyl-CoA carboxylase/biotin carboxylase	cyto
CNAG_04074	90601	17010	70126	312600	259620	418050	0.00624475	5.57155	coatomer beta' subunit	cyto
CNAG_03948	56480	108150	156790	475540	689080	617020	0.00213936	5.54303	NAD(P)H:quinone oxidoreductase, type IV	cyto
CNAG_00678	136150	346540	645560	1231900	1339000	2144700	0.0209599	4.17957	urease accessory protein UreG	cyto
CNAG_00410	321450	438930	117840	662840	1179500	1690300	0.0466642	4.0225	hypothetical protein	cyto
CNAG_00040	2940500	2004000	3147400	8804300	7828300	15747000	0.0324108	4.00148	cytochrome P450, family 51 (sterol 14- demethylase)	cyto
CNAG_01390	81705	0	359750	390800	583330	699290	0.0437892	3.79069	adenine phosphoribosyltransferase	cyto
CNAG_00988	65676	67540	214330	332440	519080	439020	0.0126605	3.71329	importin subunit beta-1	cyto
CNAG_01727	5530700	2733400	5688600	11428000	18257000	18992000	0.0111188	3.48872	hsp71-like protein	cyto
CNAG_00992	165470	111910	114540	336880	443490	437450	0.00206752	3.10732	homocitrate synthase, mitochondrial	cyto
CNAG_07373	135230	99460	122090	271540	331070	443800	0.011189	2.93293	Carbamoyl-phosphate synthase, large subunit	cyto
CNAG_06840	1860900	1716300	1823100	3697600	5338000	6797700	0.0178523	2.93193	elongation factor 2, variant	cyto
CNAG_01480	472520	0	402860	641600	962450	752550	0.0475737	2.69209	large subunit ribosomal protein L12	cyto
CNAG_02974	4179600	4910200	6639700	9582600	16212000	15954000	0.019244	2.65416	voltage-dependent anion channel protein 2	cyto
CNAG_07719	474720	1360300	1786700	2465100	3605400	3522200	0.0202128	2.64866	26S protease regulatory subunit 7	cyto
CNAG_04640	353090	600120	647610	1036100	1322600	1843900	0.0267404	2.62528	ATP-citrate synthase subunit 1	cyto
CNAG_03816	243410	217640	13672	328490	446850	419070	0.0414512	2.51602	20S proteasome subunit beta 1	cyto
CNAG_06919	819580	1201800	1382300	1916600	2704300	3836600	0.0442269	2.48481	rRNA 2'-O-methyltransferase fibrillarin	cyto
CNAG_01984	1532800	1242700	3277600	3967000	4410500	5895700	0.0336417	2.358	transaldolase	cyto
CNAG_06125	41806000	50429000	59864000	79931000	133880000	141990000	0.0281018	2.33927	elongation factor 1-alpha	cyto
CNAG_05976	3013200	3480100	2171700	6334000	7473100	5354200	0.00836746	2.21134	nucleolar protein 58	cyto
CNAG_05884	559880	103040	558630	871390	1026100	764960	0.0475092	2.17957	importin beta-4 subunit	cyto
CNAG_05256	0	0	0	208660	817270	689280	Inf	Inf	catalase 2	cyto
CNAG_05907	0	0	0	0	46743	32801	Inf	Inf	pyruvate carboxylase	cyto
CNAG_05465	1283200	1179600	1148200	4119800	5487100	5143200	0.000844561	4.08477	G protein beta subunit Gib2	cyto
CNAG_04609	0	0	0	54141	26763	46265	Inf	Inf	argonaute	cyto
CNAG_04004	565220	236130	782400	926430	1116400	1183100	0.0361296	2.03689	small subunit ribosomal protein S1	cyto_nucl
CNAG_05235	12722	55159	59829	428800	254770	242760	0.0126754	7.25339	protein BMH2	cyto_nucl
CNAG_00879	21007	14678	20053	59732	123420	162070	0.0320614	6.19366	Glutamate dehydrogenase	cyto_nucl
CNAG_02817	314020	101980	426020	1135800	1335800	2060500	0.014283	5.38241	GTP-binding protein ypt2	cyto_nucl
CNAG_06150	664310	1039700	843340	2473900	3459800	2771100	0.00274638	3.4172	hsp90-like protein	cyto_nucl
CNAG_06443	694290	411970	282910	1478600	2386200	3068200	0.0178285	4.99075	glucose-regulated protein	E.R.
CNAG_02753	32967	0	10875	59285	124400	72583	0.0327956	5.84526	endoplasmic reticulum protein	E.R
CNAG_03000	467760	0	227950	1087000	1240500	2423800	0.038074	6.82943	small subunit ribosomal protein S19e	cyto_mito
CNAG_04114	265260	200180	396160	997740	1336600	1205100	0.0014478	4.10799	small subunit ribosomal protein S0	mito
CNAG_09008	2249600	679610	1637100	3054500	6551700	7714400	0.0447294	3.79313	ATP synthase subunit 6	mito
CNAG_01138	132670	34209	281730	334800	477400	528170	0.0323088	2.98784	cytochrome c peroxidase, mitochondrial	mito
CNAG_00268	330880	317760	270710	456990	968620	812320	0.0448926	2.43425	acetolactate synthase, mitochondrial	mito
CNAG_04189	19344	34305	37650	334420	376360	797290	0.0331212	16.5179	succinate dehydrogenase [ubiquinone] flavoprotein subunit, mitochondrial	mito
CNAG_04445	221410	0	330460	995050	1111400	1698800	0.0104427	6.89519	small subunit ribosomal protein S7e	mito
CNAG_00891	241970	161630	183690	911400	1226400	1613900	0.00671476	6.38816	ATP-binding cassette, subfamily F, member 2	mito
CNAG_00978	106320	37976	88350	322030	399910	500030	0.00400488	5.25249	NADH dehydrogenase (ubiquinone) 1 alpha subcomplex 9	mito
CNAG_00982	1452400	806620	2098100	3941400	7451200	10852000	0.0424797	5.10534	hypothetical protein	mito
CNAG_04601	145970	168590	126080	500920	868030	745520	0.00680433	4.79863	glycine hydroxymethyltransferase	mito
CNAG_06096	998510	1415600	498320	2954900	5562800	4989200	0.0133485	4.63767	tricarboxylate carrier	mito
CNAG_04604	0	14158	38706	59118	88618	94661	0.0160163	4.58529	tryptophan-tRNA ligase	mito
CNAG_03263	537270	289170	916680	1856100	2335100	3704700	0.0245212	4.52975	translation elongation factor Tu	mito
CNAG_01287	36488	59084	320540	445500	770820	607030	0.0230813	4.38187	NADH-ubiquinone oxidoreductase 51 kDa subunit, mitochondrial	mito
CNAG_03965	0	98097	149320	215210	358970	364320	0.0246424	3.79319	ribosome recycling factor	mito
CNAG_00116	1548400	618060	1865500	2660500	5441500	5913400	0.0370558	3.47608	small subunit ribosomal protein S3	mito
CNAG_05725	1430300	600640	1143100	2278300	4259700	4402300	0.0236041	3.44681	ketol-acid reductoisomerase, mitochondrial	mito
CNAG_05199	765280	258700	429510	1171900	1513800	2270400	0.0307876	3.40979	chaperone DnaK	mito
CNAG_03416	313970	56646	430950	619980	820770	996390	0.024544	3.04047	hypothetical protein	mito
CNAG_00256	650520	276020	338930	942890	1179500	1333100	0.0108005	2.7306	Aspartate-semialdehyde dehydrogenase	mito
CNAG_03891	3916500	3471500	2572400	5344900	9642200	11948000	0.0456887	2.70422	hsp60-like protein	mito
CNAG_03629	712120	719900	726980	1057200	2226400	2320500	0.0475345	2.59569	NADH dehydrogenase (quinone), G subunit	mito
CNAG_07746	50501	63195	77868	147150	148590	197600	0.00541393	2.57533	methylenetetrahydrofolate dehydrogenase (NADP)	mito
CNAG_00640	377340	479880	346110	651410	1018400	1312500	0.0386281	2.47838	small subunit ribosomal protein S4-A	mito
CNAG_02810	277340	258320	476490	619670	862370	956240	0.0176692	2.40901	pumilio-family RNA binding protein, variant	mito
CNAG_06399	178840	166780	189100	365350	442300	443420	0.000856135	2.33967	SH3 domain-containing protein	mito
CNAG_05631	234040	114490	389020	493350	572240	597120	0.0225381	2.25437	NADH-ubiquinone oxidoreductase 49 kDa subunit, mitochondrial	mito
CNAG_02208	406240	274510	345290	610760	761150	858400	0.00788894	2.17371	ribonucleoside-diphosphate reductase large subunit	mito
CNAG_00140	80526	83297	72748	155060	158500	192880	0.00196404	2.14075	U1 small nuclear ribonucleoprotein 70kDa	mito
CNAG_07361	26445000	21456000	17333000	29755000	48285000	52362000	0.0432313	1.99899	hypothetical protein	mito
CNAG_07004	1638800	1538800	1507000	2443600	3474700	3214500	0.00896745	1.94954	dihydrolipoyl dehydrogenase	mito
CNAG_04458	599650	591460	646060	791990	1404900	1383000	0.044863	1.94859	DNA helicase, variant	mito
CNAG_05918	8564400	9981300	9361700	15093000	16587000	18992000	0.00327478	1.81572	ATP synthase subunit beta, mitochondrial	mito
CNAG_00257	0	0	0	11977	25901	0	Inf	Inf	kinesin family member 21A, variant	mito
CNAG_04321	0	0	0	785700	1127800	821470	Inf	Inf	hypothetical protein	mito
CNAG_03410	0	0	0	262200	365070	0	Inf	Inf	cytoplasmic protein	mito
CNAG_06630	0	0	0	0	53881	212880	Inf	Inf	import inner membrane translocase subunit tim44	mito
CNAG_04872	0	0	0	104410	0	174790	Inf	Inf	mitochondrial protein	mito
CNAG_01648	71145	197130	430830	7978800	10111000	3610900	0.0216985	31.0407	Histone H4	nucl
CNAG_04828	1046200	412450	1577200	10412000	19299000	10357000	0.0145213	13.1983	Histone H3	nucl
CNAG_06747	482200	0	871310	2504100	5996500	4336800	0.0211631	9.48453	histone H2A, variant	nucl
CNAG_06746	1198600	891670	2961300	10973000	11440000	12024000	0.000162582	6.81709	Histone H2B	nucl
CNAG_02331	363720	83536	239930	845050	1393800	1831700	0.0190873	5.92351	small subunit ribosomal protein S9	nucl
CNAG_01091	40845	9941.5	47658	100730	193040	174480	0.0155589	4.75649	U5 small nuclear ribonucleoprotein component	nucl
CNAG_03182	52077	159250	60745	324320	444350	477820	0.00496231	4.58147	U4/U6.U5 tri-snRNP-associated protein 3	nucl
CNAG_06113	452360	319660	451060	902210	1260600	2104900	0.0475729	3.48931	hypothetical protein	nucl
CNAG_03249	1505400	962850	2168900	3484400	3383400	5367700	0.0259796	2.63858	THO complex subunit 4	nucl
CNAG_04989	629420	750050	1114100	1331200	1834700	2074700	0.0253415	2.10165	protein FRG1	nucl
CNAG_03968	0	0	0	3118900	4743700	5079500	Inf	Inf	polyadenylate-binding protein 2	nucl
CNAG_04036	0	0	0	15020000	20608000	23298000	Inf	Inf	hypothetical protein	nucl
CNAG_01430	0	0	0	120570	118850	117490	Inf	Inf	hypothetical protein	nucl
CNAG_03739	0	0	0	771530	729800	1739300	Inf	Inf	large subunit ribosomal protein L10-like	nucl
CNAG_02830	176410	118540	191660	895300	975230	1069900	0.00012041	6.04268	delta24(24(1))-sterol reductase	plas
CNAG_06400	592470	252010	640720	1489400	1908500	2655900	0.0136749	4.07608	plasma-membrane proton-efflux P-type ATPase	plas
CNAG_05154	474690	145090	34125	844300	591930	977650	0.0280288	3.69148	membrane fraction protein	plas
CNAG_03647	1500100	2560200	2239500	4458600	6399900	6247800	0.00669034	2.71537	hypothetical protein	plas
CNAG_05592	235350	173490	268580	426270	516640	507900	0.00299796	2.14167	potassium/sodium efflux P-type ATPase, fungal- type	plas
CNAG_00815	0	0	0	0	27680	47591	Inf	Inf	MFS transporter, SIT family, siderophore-iron:H symporter	plas
CNAG_04676	0	0	0	219330	698580	457900	Inf	Inf	6-phosphofructokinase	plas
CNAG_01874	0	0	0	0	805280	951140	Inf	Inf	Glutathione S-transferase	plas
