# Supplementary material for: Cryptococcal Hsf3 controls intramitochondrial ROS homeostasis by regulating the respiratory process
Source: Nat Commun. 2022 Sep 15;13:5407. doi: 10.1038/s41467-022-33168-1 (PMC9477856; doi:10.1038/s41467-022-33168-1)
Supplement: Supplementary file 9 — Supplementary Data 6 [file 41467_2022_33168_MOESM9_ESM.xlsx]

## Sheet: Sheet1
Table S6 Primers used in this study.
Oligo ID	Description of target sequence	sequence (5' - 3')
CDp01	ACTIN primer 1	GCACCATACCTTCTACAATGAGC
CDp02	ACTIN primer 2	CAGGAAGCTCGTAAGACTTTTCA
GXD 794	biotinylated CNAG_09000 oligonucleotides 1 primer 1	GATGCAGCAGCAGAAATGAATGGGAAGACGGTATATGTTTACACAGAAAACTCTTTTACACTAGTAACAGGTGCTCCTTTCCGAAGTATC
GXD 796	biotinylated CNAG_09000 oligonucleotides 2 primer 1	GGGGATCGGAGCTACTACACTAACTACAAAGCTAGATACAAACAAAGCTTACAAGGGTTATTATTACTACACGAGCCTACGACAACAACC
GXD 798	biotinylated CNAG_09000 oligonucleotides 3 primer 1	CTAGTAACAGGTGCT CCTTTCCGAAGTATCCGACTAGCTGCAAAGACAATGGGGATCGGAGCTACTACACTAACT ACAAAGCTAGATACA
GXD 803	blunt ligation HSF3（no mito） primer 2	ATGGAAGAAGGTGATATGACTCCTGAGATG
GXD 804	blunt ligation HSF3（no NLS） primer 1	TTGTTTGGTCGAGTCCCGCC
GXD 805	blunt ligation HSF3（no NLS） primer 2	ATGTCAATGGGCCTTGGCATCG
GXD 529	CNAG_00894 (Complex V subunit) qRT-PCR primer 2	TGCCAGAAGCTTGAGTCTCTT
GXD 542	CNAG_01019 SOD1 of pxl-hyg-2flag primer 1	NNNNTTAATTAAATGGACTACAAGGACGACGACGACAAAGACTACAAGGACGACGACGACAAA GTCAAGGTACGTACAGTAGCCCTC
GXD 543	CNAG_01019 SOD1 of pxl-hyg-2flag primer 2	NNNNTTAATTAATTAGGTAGAAATACCGCTGCGAATACTATTAGCT
GXD 689	CNAG_01019 SOD1 primer1	ATGCTAACGATCTCCACAGAAAACTTCAAA ATGGTCAAGGTACGTACAGTAGCCCTC
GXD 690	CNAG_01019 SOD1 primer2	NNNNCCCGGGTTAGGTAGAAATACCGCTGCGAATACTATTAGCT
GXD 614	CNAG_01019 SOD1 qRT-PCR primer 1	TGGTGACCTCGGTAATATCCA
GXD 615	CNAG_01019 SOD1 qRT-PCR primer 2	GGCACCTGCATTACCAGTCT
GXD 540	CNAG_02961 F-type H-transporting ATPase subunit J qRT-PCR primer 1	CTTGGCCCACTCCTATCGT
GXD 541	CNAG_02961 F-type H-transporting ATPase subunit J qRT-PCR primer 2	TTCTGCTTGGCTTTGGAAG
GXD 544	CNAG_04388 SOD2 of pxl-hyg-2flag primer 1	NNNNTTAATTAAATGGACTACAAGGACGACGACGACAAAGACTACAAGGACGACGACGACAAAATCACTGCCATCACTCGTACCG
GXD 545	CNAG_04388 SOD2 of pxl-hyg-2flag primer 2	NNNNTTAATTAATTACTGAGCAGCCTTGAGACGACT
GXD 691	CNAG_04388 SOD2 primer1	ATGCTAACGATCTCCACAGAAAACTTCAAA ATG ATCACTGCCATCACTCGTACCG
GXD 692	CNAG_04388 SOD2 primer2	NNNNCCCGGGTTACTGAGCAGCCTTGAGACGACT
GXD 616	CNAG_04388 SOD2 qRT-PCR primer 1	TTCCCACCTCTGGTGTCTTC
GXD 617	CNAG_04388 SOD2 qRT-PCR primer 1	TAGAAAGCGTGCTCCCAGAT
GXD 682	CNAG_05633 ubiquinol-cytochrome c reductase （for overlapping with GXD681）primer 1	ATGCTAACGATCTCCACAGAAAACTTCAAAATGCCCGGATTCCAGGACG
GXD 683	CNAG_05633 ubiquinol-cytochrome c reductase primer 2	NNNNCCCGGGCTATTCGTCGTCGCCAGCAG
GXD 729	CNAG_06138 NDUFS6 qRT-PCR primer 1	TCTCCCAACGTCCCTACAAC
GXD 730	CNAG_06138 NDUFS6 qRT-PCR primer 2	CTTCCTTGAACGAGCCTCAC
GXD 723	CNAG_06138 open reading frame (overlap with tefp GXD289) primer 1	CATGCTAACGATCTCCACAGAAAACTTCAAAATGTCTCTTCTCAGATCAGCTCGTGTC
GXD 724	CNAG_06138 open reading frame primer 2	TCGGAATTTGAGGATGTCCGAGGAA
GXD 721	CNAG_06138 upstream primer 1	TCACCACCCTCACTCTTATCTCCA
GXD 722	CNAG_06138 upstream（overlap with M13F）primer 2	TGAGTCGTATTACAATTCACTGGCCGTCGTTTTACGTGTATAACGAAGGATGAATGGAGAGCGA
GXD 731	CNAG_06226 NDUFA5 qRT-PCR primer 1	TTCGACCCTCAGCTCACTTT
GXD 732	CNAG_06226 NDUFA5 qRT-PCR primer 2	TTCACAACCAAACCCTCCTC
GXD 727	CNAG_06226 open reading frame (overlap with tefp GXD289) primer 1	CATGCTAACGATCTCCACAGAAAACTTCAAAATGTTCAGAGCAAGTCGCGTAGTTCT
GXD 728	CNAG_06226 open reading frame primer 2	GGTTGGCAGATGATGTGGAGTTGAAG
GXD 726	CNAG_06226 upstream (overlap with M13F) primer 2	TGAGTCGTATTACAATTCACTGGCCGTCGTTTTACTCGCTCAATCTCGAACAGCTTATTGGG
GXD 725	CNAG_06226 upstream primer 1	ATTCTCGATCGAGCACCGTCTTAATCAT
GXD 586	CNAG_09000 CHIP PCR primer 1	GATGCAGCAGCAGAAATGAA
GXD 587	CNAG_09000 CHIP PCR primer 2	GGTTGTTGTCGTAGGCTCGT
GXD 795	CNAG_09000 oligonucleotides 1 primer 2	GATACTTCGGAAAGGAGCACCTGTTACTAGTGTAAAAGAGTTTTCTGTGTAAACATATAC CGTCTTCCCATTCATTTCTGCTGCTGCATC
GXD 797	CNAG_09000 oligonucleotides 2 primer 2	GGTTGTTGTCGTAGGCTCGTGTAGTAATAATAACCCTTGTAAGCTTTGTTTGTATCTAGC TTTGTAGTTAGTGTAGTAGCTCCGATCCCC
GXD 799	CNAG_09000 oligonucleotides 3 primer 2	TGTATCTAGCTTTGTAGTTAGTGTAGTAGCTCCGATCCCCATTGTCTTTGCAGCTAGTCG GATACTTCGGAAAGGAGCACCTGTTACTAG
GXD 756	CNAG_09000 primer 1 for safeheaven	ATGCTAACGATCTCCACAGAAAACTTCAAAATGGCTATTCTAACATCACTATATAATCTTCTAGAAGTTCT
GXD 757	CNAG_09000 primer 2 for safeheaven	NNNNCCCGGGCTACTTATATGTAAGGGGAGTTGGGATAATATCAAATG
GXD 588	CNAG_09000 qRT-PCR primer 1	TGGGTACAACATGCCAGAAC
GXD 589	CNAG_09000 qRT-PCR primer 2	CGAAGGCAATAGCTAGAGGAA
GXD 576	CNAG_09004 CHIP PCR primer 1	TCACGGTTGTTTTCCTTTCC
GXD 577	CNAG_09004 CHIP PCR primer 2	GGATGTCTAGCACGCATTCA
GXD 782	CNAG_09005 qRT-PCR primer 1	CAATTATTGGTCTACTAGCATCATCA
GXD 783	CNAG_09005 qRT-PCR primer 2	CAATAAGCATAGGAGCTAGAAGCAT
GXD 784	CNAG_09006 qRT-PCR primer 1	TGAATCAGGTCTACGGATTGG
GXD 785	CNAG_09006 qRT-PCR primer 2	AGTTGGTGCAAATACTAGGAAGA
GXD 566	CNAG_09007 CHIP PCR primer 1	TGTTTGTTAACGCTGCTGGA
GXD 567	CNAG_09007 CHIP PCR primer 2	CAACAAAACCAAGAGGGAGA
GXD 566	CNAG_09007 qRT-PCR primer 1	TGTTTGTTAACGCTGCTGGA
GXD 567	CNAG_09007 qRT-PCR primer 2	CAACAAAACCAAGAGGGAGA
GXD 552	CNAG_09009 CHIP PCR primer 1	ATGCGAGCTCCTGGTATGAC
GXD 553	CNAG_09009 CHIP PCR primer 2	ACCAGCAGGGTCGTAGAATG
GXD 554	CNAG_09009 qRT-PCR primer 1	TGATGCTTACGAAGGATGGA
GXD 555	CNAG_09009 qRT-PCR primer 2	TATGCGTGGTATGGTGTTGG
GXD 786	CNAG_09010 qRT-PCR primer 1	GCAAAGCAAACAGTACTATATTCAGC
GXD 787	CNAG_09010 qRT-PCR primer 2	TACCGCAAATAGGGCGATAA
GXD 788	CNAG_09011 qRT-PCR primer 1	TAGGTCAAACACGAGCACCA
GXD 789	CNAG_09011 qRT-PCR primer 2	CCCATTGTCAGAACAAATGAGA
GXD 528	Complex V-related CNAG_00894 qRT-PCR primer 1	CACCTCTATCGCCTCTCGTG
GXD 526	cytochrome c oxidase subunit II qRT-PCR primer 1	AAGATGGGGAATCAATCGAA
GXD 527	cytochrome c oxidase subunit II qRT-PCR primer 2	GGTACGGCAAAGTCATGGAT
GXD 541	F-type H-transporting ATPase subunit J qRT-PCR primer 2	TTCTGCTTGGCTTTGGAAG
GXD 628	GAL promoter primer1	NNNNGGATCCAGGCTGCATTTATAAGCGTTCCTGG
GXD 629	GAL promoter primer2	NNNNACTAGTTCTCAGGAGAGAATTGAGTGCTGATAAGTATTC
GXD 823	GAL promoter primer3	TCTCAGGAGAGAATTGAGTGCTGATAAGTATTC
ssy154	GFP open reading primer 1 for overlapping with HSF3	GAGAGGAAGCAGAATGGGCATTTATCTTTGGTGAGCAAGGGCGAGGAG
ssy115	GFP open reading primer 2 for overlapping with HSF3	NNNNTTAATTAATCACTTGTACAGCTCGTCCATGCCG
GXD 850	hHSF5 (overlap with tefp GXD289) primer1	CATGCTAACGATCTCCACAGAAAACTTCAAAATGGAGGCGCTGCTCTCC
GXD 853	hHSF5 primer2	CCGTCGACCTCGAGGGGCCCCTCTTTTAATTCTTCCTCCTTTGGA
GXD 293	HSF1 open reading frame primer 1	CATGCTAACGATCTCCACAGAAAACTTCAAA ATGGACTACAAGGACGACGACGACAAAGACTACAAGGACGACGACGACAAA ACCACAAATCTATACGCTATAGCAGGCC
GXD 408	HSF1 open reading frame primer1	CGAATACTTATCAGCACTCAATTCTCTCCTGAGA ATGGACTACAAGGACGACGACGACAAAGACTACAAGGACGACGACGACAAAACCACAAATCTATACGCTATAGCAGGCC
GXD 294	HSF1 open reading frame primer2	TATGGCGGCGATACCAGAGTTGATT
GXD 162	HSF1 qRT-PCR primer 1	CAAAGACCTCGACCCAACTC
GXD 163	HSF1 qRT-PCR primer 2	CCTGCAAGAACTCATCCACA
GXD 290	HSF1 upstream primer 1	GAATTTGAAAAGAGTTGTCTCGCCCGA
GXD 291	HSF1 upstream primer 2	CTCACCTCCCGCAGCCTGGTGGACGGTACTGTCGAAATGAATGTAT
syp33	HSF2 5’-flanking region primer 1	GGAGAGTCCGTGGGACGTG
syp35	HSF2 5’-flanking region primer 1	CTTGGCGTAATCATGGTCATAGCTGTTTCCTGCCTGCACGTTTGGGCTGTT
syp34	HSF2 5’-flanking region primer 2	TGAGTCGTATTACAATTCACTGGCCGTCGTTTTACCTTTCCCACAAAGGCCGCC
syp36	HSF2 5’-flanking region primer 2	GCTAGACGATGGTGGGGACG
ssy20	HSF2 diagnostic PCR primer 1	CAGGTGATCAGCATGATTCACCCG
ssy21	HSF2 diagnostic PCR primer 2	GCAAGCGGAGGTCCGTAATAGAAGA
GXD 160	HSF2 qRT-PCR primer 1	GAACTTCCCCTCGAAACTCC
GXD 161	HSF2 qRT-PCR primer 2	CAATGTGGAAGGCTCATTCA
syp31	HSF3 3’-flanking region primer 1	CTTGGCGTAATCATGGTCATAGCTGTTTCCTGTTTGCGGCGCGTACGTACT
syp32	HSF3 3’-flanking region primer 2	TAAGCGGACACGAGCGCC
syp29	HSF3 5’-flanking region primer 1	CATCTCATCCCCATCGCCTTGC
syp30	HSF3 5’-flanking region primer 2	TGAGTCGTATTACAATTCACTGGCCGTCGTTTTACCGCATGGATGGCGATGAGG
ssy18	HSF3 diagnostic PCR primer 1	AAGCTTCTCACGCCAGCTCAAC
ssy19	HSF3 diagnostic PCR primer 2	GGCCGACAGAAGATGGGTTGAT
x-dw-F3	HSF3 dowmstream primer 1	NNNNGGATCCTTTGCGGCGCGTACGTAC
x-dw-R3	HSF3 dowmstream primer 2	NNNNACTAGTTAAGCGGACACGAGCGCC
GXD 769	HSF3 mutation primer Cystine site1 to alanine primer 1	GCTGACCCCGATGCCAGC
GXD 770	HSF3 mutation primer Cystine site1 to alanine primer 2	GATGCCTTTCTCGACATTTCTCAAGCTAA
x-orf-R3	HSF3 open reading frame reverse primer	NNNNCCCGGGCAAAGATAAATGCCCATTCTGCTTCCTCTC
GXD 332	HSF3 open reading frame with HA-tag primer 1	NNNNTTAATTAAATGTACCCATACGATGTTCCAGATTACGCTTACCCATACGATGTTCCAGATTACGCTCCTGCAGGGAACGCT
GXD 257	HSF3 open reading frame with HA-tag primer 2	NNNNTTAATTAATCACAAAGATAAATGCCCATTCTGCTTCC
ssy152	HSF3 open reading primer 1 for overlapping with GFP	NNNNTTAATTAAATGCCTGCAGGGAACGCT
ssy153	HSF3 open reading primer 2 for overlapping with GFP	CAAAGATAAATGCCCATTCTGCTTCCTCTC
Xin-O-F	HSF3 orf infusion primer F overlap with Tefp	ATGCCTGCAGGGAACGCTG
Xin-O-R	HSF3 orf infusion primer R	GTCCTTGTAGTCCCCGGGCAAAGATAAATGCCCATTCTGC
GXD 326	HSF3 part1 primer1	NNNNCATATGATGCCTGCAGGGAACGCT
GXD 446	HSF3 part1 primer2	NNNNCTCGAGTATAGGCGCATAACCGGCCG
GXD 447	HSF3 part2 primer1	NNNNGAATTCATGGCGTACCAAGGATGGAAACATAATGATACAGT
GXD 448	HSF3 part2 primer2	NNNNCTCGAGTTTGTGCAAGGAACTCAGGCTAGTAG
GXD 158	HSF3 qRT-PCR primer 1	TGCCTATCCACTGCCTTCTT
GXD 159	HSF3 qRT-PCR primer 2	CTGCGCTATCGCTCGTATTA
x-up-F3	HSF3 upstream primer 1	NNNNGTCGACCATCTCATCCCCATCGCCTTGC
x-up-R3	HSF3 upstream primer 2	NNNNATCGATCGCATGGATGGCGATGAGG
GXD 802	HSF3 with the deletion of MLS blunt ligation primer 1	GTTTGAAGACCCTATTAATCCATGATGGTGTG
GXD 816	HSF3 with the mutation of MLS blunt ligation primer 1	GACACCAGCGTTCCCTGC
GXD 817	HSF3 with the mutation of MLS blunt ligation primer 2	CAAGAAGGAGGGTTGCATATCAGTATGGAAGAAG
GXD 818	HSF3 with the mutation of NLS blunt ligation primer 1	CGACGATTGCTGAGGCGGA
GXD 819	HSF3 with the mutation of NLS blunt ligation primer 2	CAACAACAACAAGCCAGGAAGACAGAGGGAAAACAA
GXD 103	HSP104 qRT-PCR primer 1	GCCATACTCCCTCATCCTCA
GXD 104	HSP104 qRT-PCR primer 2	ACCATTCACAGGAAGGATCG
GXD 482	HSP90 CHIP PCR primer 1	GCACAACATCGACAACCAAC
GXD 483	HSP90 CHIP PCR primer 2	TCTACCTGGATCGGGACAAC
GXD 99	HSP90 qRT-PCR primer 1	GGCTTTGAGGTCCTTCTCCT
GXD 100	HSP90 qRT-PCR primer 2	AGACTTGTCTTCGGCGACTC
GXD 834	HXK1 CNAG_05480 CHIP PCR primer 1	CAGGCCGCTCGTAACTAAAG
GXD 835	HXK1 CNAG_05480 CHIP PCR primer 2	CAGGCTCTTCTGTCCATTCC
M13R	M13 reverse-extended primer	CAGGAAACAGCTATGACCAT
GXD 673	M13F	GTAAAACGACGGCCAGTGAA
GXD 851	mCHERRY primer 1	AGGGGTGGACTGCCCGGGATGGTGAGCAAGGGCGAGG
GXD 852	mCHERRY primer 2	ATCGTATGGGTACCCGGGCTTGTACAGCTCGTCCATGCC
GXD 826	MDH1 CNAG_03266 CHIP PCR primer 1	AGTTTGCCGACAAGCAAGAT
GXD 827	MDH1 CNAG_03266 CHIP PCR primer 2	GGCTCCTTCTATGGGGACTT
GXD 592	mito-genome integrity check1 Forward primer	CCCTATGCAAACACCACCTT
GXD 577	mito-genome integrity check2 Reverse primer	GGATGTCTAGCACGCATTCA
GXD 583	mito-genome integrity check3 Reverse primer	CACCCTTAGGTGCATTAGGC
GXD 647	mito-genome integrity check4 Forward primer	GGAGCAGGACGATCAGTAGC
GXD 648	mito-genome integrity check4 Reverse primer	ACCGTTCCTCTTAGGGGATT
GXD 649	mito-genome integrity check5 Forward primer	CGGACTATCAGGAGCTGGAG
GXD 650	mito-genome integrity check5 Reverse primer	CCCACATTACACCGATAAAGA
GXD 524	NADH:ubiquinone oxidoreductase subunit 5 CNAG_09006 qRT-PCR primer 1	GCAAAGTGGTATTGGGATGC
GXD 525	NADH:ubiquinone oxidoreductase subunit 5 CNAG_09006 qRT-PCR primer 2	ACTGATCGTCCTGCTCCTGT
GXD 287	NAT forward primer	AGGCTGCGGGAGGTGAG
GXD 612	NR(nonregulated mitochondrial region by CnHsf3) primer1	TTCTTCTAGCCGTTGCTTTCA
GXD 613	NR(nonregulated mitochondrial region by CnHsf3) primer2	TTTTTAACGGTTGTAGAACTCCAT
4470-my	safehaven dw primer1	NNNNCCGCGGTTTCGCAATTGTCATTCACGTAGTGGTG
4471-my	safehaven dw primer2	NNNNGAGCTCTAACCCTCAGCTAGACGCTCAGC
4466-my	safehaven up primer1	NNNNGGGCCCGAACGAAACGGTGTGAAGGGC
4467-my	safehaven up(overlap with TEFP) primer2	CACCAAAAATTCAACGGGTGGAGATCCCATACAGCGCGCGAACCTCTC
GXD 703	SSA1 HSP70 CHIP PCR primer 1	TTCTGGCATTTTCGATGCTT
GXD 704	SSA1 HSP70 CHIP PCR primer 2	TTGTCGTCACTGGTGGTAGG
GXD 93	SSA1 qRT-PCR primer 1	AGATCGAGAGGATGCTTGCTGA
GXD 94	SSA1 qRT-PCR primer 2	AGCGCCACCTTGAGCA
GXD 95	SSA2 qRT-PCR primer 1	AAATTGAACGAATGCTTGCCGAAG
GXD 96	SSA2 qRT-PCR primer 2	GGCATTCCACCGCTTGC
GXD 285	TEF promoter primer 1	NNNNGGATCCGGATCTCCACCCGTTGAATTTTTGGTG
ssy57	TEF promoter primer 1	NNNNAAGCTTGGATCTCCACCCGTTGAATTTTTGGTG
GXD 286	TEF promoter primer 2	NNNNACTAGTTTTGAAGTTTTCTGTGGAGATCGTTAGCATG
ssy73	TEF promoter primer 2 overlap with Msn2 ORF	CTATTGAAATCATGGTCGACCGTCATTTTGAAGTTTTCTGTGGAGATCGTTAGCATG
GXD 289	TEF promoter reverse primer	TTTGAAGTTTTCTGTGGAGATCGTTAGCATG
Xin-T-F	TEFP infusion primer F	CCTCATCGCCATCCATGCG GGATCTCCACCCGTTGAATTTTTGGTG
Xin-T-R	TEFP infusion primer R overlap with HSF3 orf	GTTCCCTGCAGGCATTTTGAAGTTTTCTGTGGAGATCGTTAGCATG
4468-my	TEFP(overlap with safehaven up)primer 1	GGATCTCCACCCGTTGAATTTTTGGTG
GXD 681	TEFP(overlap with safehaven up)primer 2	TTTGAAGTTTTCTGTGGAGATCGTTAGCAT
GXD 713	Tim44 F(overlapping with tefp) for safeheaven primer1	ATGCTAACGATCTCCACAGAAAACTTCAAAATGCACTCTCGACCAGTCTTCCTTC
GXD 714	Tim44 R for safeheaven primer2	NNNNCCCGGGCAGTCCACCCCTGGCG
GXD 532	ubiquinol-cytochrome c reductase subunit 9 CNAG_05633 qRT-PCR primer 1	ACACCTTCTTCCGACGAAAC
GXD 533	ubiquinol-cytochrome c reductase subunit 9 CNAG_05633 qRT-PCR primer 2	AGCAGCCTCGAGGTACTTGT
