# Supplementary material for: Cryptococcal Hsf3 controls intramitochondrial ROS homeostasis by regulating the respiratory process
Source: Nat Commun. 2022 Sep 15;13:5407. doi: 10.1038/s41467-022-33168-1 (PMC9477856; doi:10.1038/s41467-022-33168-1)
Supplement: Supplementary file 10 — Supplementary Data 7 [file 41467_2022_33168_MOESM10_ESM.xlsx]

## Sheet: Sheet1
Table S7. Strains used in this study.
Lab ID	Strain	Gene ID	Genotype	Reference
CDW2	H99		Wildtype	Toffaletti DL, et al.1993	Toffaletti D L, Rude T H, Johnston S A, et al. Gene transfer in Cryptococcus neoformans by use of biolistic delivery of DNA.[J]. Journal of Bacteriology, 1993, 175(5):1405-1411.
CDW1334	hsf3Δ	CNAG_04036	cnag_04036Δ::NEO	This study
CDW1333	hsf3Δ-2	CNAG_04036	cnag_04036Δ::NEO	This study
CDW1338	hsf2Δ	CNAG_04176	cnag_04176Δ::NEO	This study
CDW1962	HSF3 WT isolate-1hsf3Δ	CNAG_04036	CNAG_04036-FLAG::NAT; cnag_04036Δ::NEO	This study
CDW2084	HSF3 WT isolate-2hsf3Δ	CNAG_04036	CNAG_04036-FLAG::NAT; cnag_04036Δ::NEO	This study
CDW1411	TEF1P-HSF3hsf3Δ	CNAG_04036	TEF1P-CNAG_04036-FLAG::NAT; cnag_04036Δ::NEO	This study
CDW1410	TEF1P-HSF1	CNAG_07460	TEF1P-CNAG_07460-FLAG::NAT	This study
CDW1846	TIM44-HATEF1P-HSF3hsf3Δ	CNAG_06630,CNAG_04036	TEF1P-CNAG_06630-HA::NEO; TEF1P-CNAG_04036-FLAG::NAT; cnag_04036Δ::NEO	This study
CDW1845	TIM44-HA	CNAG_06630	TEF1P-CNAG_06630-HA:NEO	This study
CDW2077	TIM44-HATEF1P-HSF3(MLSΔ)hsf3Δ	CNAG_06630,CNAG_04036	TEF1P-CNAG_06630-HA::NEO; TEF1P-CNAG_04036-FLAG::NAT; cnag_04036Δ::NEO	This study
CDW2044	TEF1P-HSF3(MLSΔ)hsf3Δ	CNAG_04036	TEF1P-CNAG_04036-FLAG::NAT; cnag_04036Δ::NEO	This study
CDW2043	HSF3 WT (MLSΔ)hsf3Δ	CNAG_04036	CNAG_04036-FLAG::NAT; cnag_04036Δ::NEO	This study
CDW1753	GPDp-SOD1hsf3Δ	CNAG_01019,CNAG_04036	GPDp-CNAG_01019-FLAG::HYG; cnag_04036Δ::NEO	This study
CDW1755	GPDp-SOD2hsf3Δ	CNAG_04388,CNAG_04036	GPDp-CNAG_04388-FLAG::HYG; cnag_04036Δ::NEO	This study
CDW1839	TEF1P-QCR9hsf3Δ	CNAG_05633	TEF1P-QCR9::NAT; cnag_04036Δ::NEO	This study
CDW2001	TEF1P-NDUFA5hsf3Δ	CNAG_06226	TEF1P-NDUFA5::NEO; cnag_04036Δ::NEO	This study
CDW1923	TEF1P-QCR9TEF1P-NDUFA5hsf3Δ	CNAG_05633,CNAG_06226	TEF1P-NDUFA5::NEO; TEF1P-QCR9::NAT; cnag_04036Δ::NEO	This study
CDW2081	HSF3 C130Ahsf3Δ	CNAG_04036	CNAG_04036-FLAG::NAT; cnag_04036Δ::NEO	This study
CDW2094	HSF3(MLSmut)hsf3Δ	CNAG_04036	CNAG_04036-FLAG::NAT; cnag_04036Δ::NEO	This study
CDW2093	HSF3(NLSmut)hsf3Δ	CNAG_04036	CNAG_04036-FLAG::NAT; cnag_04036Δ::NEO	This study
CDW2095	TEFP1-HSF3(MLSmut)TIM44-HAhsf3Δ	CNAG_04036,CNAG_06630	TEF1P-CNAG_06630-HA::NEO; CNAG_04036-FLAG::NAT; cnag_04036Δ::NEO	This study
CDW1656	GPDp-HSF3-GFP	CNAG_04036	GPDp-CNAG_04036-GFP::HYG	This study
CDW2097	GPDp-HSF3(NLSmut)-GFP	CNAG_04036	GPDp-CNAG_04036-GFP::HYG	This study
CDW2096	TEF1P-QCR9TEF1P-CNAG_09000hsf3Δ	CNAG_05633,CNAG_09000	TEF1P-CNAG_09000::NEO; TEF1P-QCR9::NAT; cnag_04036Δ::NEO	This study
CDW2102	TEF1P-SOD1TEF1P-HSF2hsf3Δ	CNAG_01019,CNAG_04036	TEF1P-CNAG_01019::NEO; TEF1P-CNAG_04036-FLAG::NAT; cnag_04036Δ::NEO	This study
CDW2103	TEF1P-SOD2TEF1P-HSF2hsf3Δ	CNAG_04388,CNAG_04036	TEF1P-CNAG_04388::NEO; TEF1P-CNAG_04036-FLAG::NAT; cnag_04036Δ::NEO	This study
CDW2159	TEF1P-hHSF5hsf3Δ	HSF5,CNAG_04036	TEF1P-hHSF5-FLAG::NAT; cnag_04036Δ::NEO	This study
CDW2146	TEFP1-HSF3(NLSmut)TIM44-HAhsf3Δ	CNAG_04036,CNAG_06630	TEF1P-CNAG_06630-HA::NEO; CNAG_04036-FLAG::NAT; cnag_04036Δ::NEO	This study
GXD1	GPDp-HSF3(MLSmut)-GFP	CNAG_04036	GPDp-CNAG_04036-GFP::HYG	This study
GXD2	GALP-HSF1	CNAG_07460	GALP-CNAG_07460-FLAG::NAT	This study
GXD3	GPDp-HSF3C130A-GFP	CNAG_04036	GPDp-CNAG_04036-GFP::HYG	This study
GXD4	TEF1P-TIM44-mCherryGPDp-HSF3-GFP	CNAG_06630,CNAG_04036	TEF1P-CNAG_06630-mCherry::NAT; GPDp-CNAG_04036-GFP::HYG	This study
GXD5	TEF1P-TIM44-mCherryGPDp-HSF3(MLSmut)-GFP	CNAG_06630,CNAG_04036	TEF1P-CNAG_06630-mCherry::NAT; GPDp-CNAG_04036-GFP::HYG	This study
