# Supplementary material for: Cryptococcal Hsf3 controls intramitochondrial ROS homeostasis by regulating the respiratory process
Source: Nat Commun. 2022 Sep 15;13:5407. doi: 10.1038/s41467-022-33168-1 (PMC9477856; doi:10.1038/s41467-022-33168-1)
Supplement: Supplementary file 12 — Source Data [file 41467_2022_33168_MOESM12_ESM.xlsx]

## Sheet: Figure 1A
	30 C			40 C
CnHSF1	1.08183	0.989838	0.928333	0.338744	0.245975	0.380687
CnHSF3	1.02189	0.886457	1.09166	4.32558	3.30369	3.82695
CnHSF2	1.15855	0.821762	1.01969	2.31373	1.75377	1.87953

## Sheet: Figure 1I
	CnHSF1				CnHSF3
SSA1	35.0887	34.0461	34.3356	34.4191	0.934053	1.09939	0.418283	1.54827
HSP90	12.9006	12.6909	12.0548	10.9271	0.979293	0.452371	0.481744	2.08659

## Sheet: Figure 1J
	30C WT			30C Cnhsf3Δ			40C WT			40C Cnhsf3Δ
SSA1	0.77309	1.12603	1.10088	0.767197	1.16939	0.916731	2.99315	3.45261	2.80424	2.61735	2.73897	3.75382
SSA2	1.0322	0.92115	1.04664	1.19225	1.01048	1.14727	4.50281	6.16317	4.82372	3.42302	4.48317	4.87387
HSP90	0.925846	1.00408	1.07007	1.11016	1.07619	1.10202	1.34942	1.41602	1.54659	1.08298	1.27886	1.41378
HSP104	1.09315	1.02789	0.87896	1.0088	1.09927	1.02815	2.48795	3.15353	2.43978	1.86582	2.89577	2.84276

## Sheet: Figure 2E
isocitric acid			Fumarate			Malate			Alpha-Ketoglutaric Acid			Citrate			Acetyl-CoA			L-Tyrosine			ATP
WT	Cnhsf3Δ		WT	Cnhsf3Δ		WT	Cnhsf3Δ		WT	Cnhsf3Δ		WT	Cnhsf3Δ		WT	Cnhsf3Δ		WT	Cnhsf3Δ		WT	Cnhsf3Δ
0.964482	1.08472		1.10018	1.11474		1.03534	1.26246		1.07765	0.913881		1.00398	1.10774		1.02628	0.810427		1.03057	0.931634		1.01275	0.890207
0.914936	1.15028		0.987402	1.4006		0.96133	1.26869		1.04946	1.30972		0.953501	1.1807		1.03421	0.963551		0.966777	1.12068		0.968085	0.799389
0.959507	1.21703		0.977797	1.40351		1.00507	1.24629		0.995958	1.25285		1.06733	1.09362		0.98	1.02172		1.08364	1.03384		0.976197	0.749089
0.959455	1.26259		0.944556	1.42498		0.972577	1.28856		0.970471	1.4194		0.994374	1.10617		0.923297	0.784252		0.90666	1.10118		1.03089	1.00785
1.08047	1.37163		0.912332	1.27483		1.01731	1.2889		0.824545	1.33705		0.993492	1.13068		0.994357	0.928919		1.01197	0.923239		1.0682	0.944306
1.12115	1.46642		1.07774	1.16828		1.00837	1.26038		1.08191	1.40729		0.987314	1.05135		1.04185	0.735144		1.00039	0.95423		0.943874	0.918662

## Sheet: Figure 3B
	WT			Cnhsf3Δ
ubiquinol-cytochrome c reductase subunit 9	0.844887	1.07853	1.07658	0.418884	0.405469	0.435822
CNAG_00894（Oxidative phosphorylation）	0.81004	1.16535	1.02461	0.310768	0.308824	0.37065
F-type H-transporting ATPase subunit J	0.846055	1.21651	0.937434	0.411234	0.399844	0.505712

## Sheet: Figure 3C
	30C WT			30C Cnhsf3Δ			40C WT			40C Cnhsf3Δ
CNAG_09000	0.99456	1.02723	0.978214	1.06534	0.987405	0.703439	0.611033	0.64147	0.745032	0.45701	0.485003	0.442902
CNAG_09005	0.99103	1.07085	0.938118	0.932861	1.14014	0.998576	13.8187	11.8862	13.1479	8.33311	7.72712	6.83888
CNAG_09006	0.889941	0.911222	1.19884	0.925651	1.32523	1.21309	1.38229	1.42218	1.96033	1.02484	0.893963	1.04475
CNAG_09007	1.23339	0.915397	0.851213	0.938898	0.79401	0.601791	1.01529	1.04407	1.23227	0.78091	0.868966	0.846965
CNAG_09009	1.21534	0.902326	1.06892	1.01526	0.712202	0.748691	1.04369	1.14815	1.25514	0.843714	0.921915	0.973997
CNAG_09010	0.950417	0.927317	1.12227	1.05973	1.4484	1.2562	2.60408	2.5764	4.18691	2.04719	1.89108	2.34112
CNAG_09011	0.824284	1.0261	1.14962	1.05878	1.14612	1.20669	4.44657	3.56844	4.51528	2.34015	2.14974	2.80392

## Sheet: Figure 3D
	IgG			ChIP
NR	0.99592	1.06367	0.940409	0.976789	0.96546	0.997934
CNAG_09000	1.02659	0.891228	1.08218	2.0594	2.06483	1.29604
CNAG_09004	0.890444	0.970038	1.13952	8.98344	7.62554	6.8701
CNAG_09007	0.984627	1.05786	0.957512	1.46209	1.54483	1.26256
CNAG_09009	0.674695	0.975691	1.34961	4.97712	4.22414	9.85332

## Sheet: Figure 3F
	WT							Cnhsf3Δ
30 C	0.722	0.75	0.738	0.745	0.727	0.745	0.706	0.498065	0.510323	0.503871	0.500645	0.501935	0.508387	0.528387
40 C	0.636	0.663	0.646	0.628	0.63	0.636	0.642	0.541085	0.530233	0.545736	0.531783	0.554264	0.544186	0.544186

## Sheet: Figure 3G
	WT				Cnhsf3Δ
30 C	0.954285	0.983282	1.03394	1.02849	0.755885	0.771545	0.802762	0.796906
40 C	1.01744	1.05776	1.09892	1.08661	0.921662	0.889125	0.851881	0.839609

## Sheet: Figure 3J
	WT			Cnhsf3Δ
5	0.971429	1.00952	1.01905	1.07619	1.12381	1.13333
10	1.6	1.65714	1.68571	1.80952	1.87619	1.88571
15	2.12381	2.18095	2.17143	2.41905	2.5619	2.53333

[truncated: 57 more sheets: Figure 3K, Figure 4C, Figure 4D, Figure 4E, Figure 4F, Figure 4I, Figure 4K, Figure 4L, Figure 5B, Figure 5C, Figure 5E, Figure 5H, Figure 6B, Figure 6C, Figure 6D, Figure 6E, Figure 6F, Figure 6I, Figure 7A, Figure 7B …]
